# Supplementary material for: Kinesin-4 KIF21B limits microtubule growth to allow rapid centrosome polarization in T cells
Source: eLife. 2020 Dec 21;9:e62876. doi: 10.7554/eLife.62876 (PMC7817182; doi:10.7554/eLife.62876)
Supplement: Figure 5—source data 1. — The mean MT length of the represented plot is obtained from each trajectory for every 0.4 s of simulation. [file elife-62876-fig5-data1.zip › Figure_5_source_data_1.csv]

time (s)	mean MT length (µm)	identifier	catastrophe_rate (/s)
0.0	1.0	1	0.025
0.4	1.1079999999999999	1	0.025
0.8	1.23	1	0.025
1.2	1.348	1	0.025
1.6	1.466	1	0.025
2.0	1.5830000000000002	1	0.025
2.4	1.7	1	0.025
2.8	1.817	1	0.025
3.2	1.933	1	0.025
3.6	2.043	1	0.025
4.0	2.1319999999999997	1	0.025
4.4	2.239	1	0.025
4.8	2.344	1	0.025
5.2	2.443	1	0.025
5.6	2.537	1	0.025
6.0	2.6210000000000004	1	0.025
6.4	2.727	1	0.025
6.8	2.804	1	0.025
7.2	2.878	1	0.025
7.6	2.984	1	0.025
8.0	3.075	1	0.025
8.4	3.134	1	0.025
8.8	3.14	1	0.025
9.2	3.1919999999999997	1	0.025
9.6	3.208	1	0.025
10.0	3.32	1	0.025
10.4	3.452	1	0.025
10.8	3.5239999999999996	1	0.025
11.2	3.563	1	0.025
11.6	3.636	1	0.025
12.0	3.747	1	0.025
12.4	3.7910000000000004	1	0.025
12.8	3.8739999999999997	1	0.025
13.2	3.9530000000000003	1	0.025
13.6	4.026	1	0.025
14.0	4.024	1	0.025
14.4	4.095	1	0.025
14.8	4.114	1	0.025
15.2	4.2589999999999995	1	0.025
15.6	4.316	1	0.025
16.0	4.332	1	0.025
16.4	4.393	1	0.025
16.8	4.449	1	0.025
17.2	4.546	1	0.025
17.6	4.502	1	0.025
18.0	4.622	1	0.025
18.4	4.644	1	0.025
18.8	4.756	1	0.025
19.2	4.676	1	0.025
19.6	4.737	1	0.025
20.0	4.762	1	0.025
20.4	4.796	1	0.025
20.8	4.877	1	0.025
21.2	4.802	1	0.025
21.6	4.874	1	0.025
22.0	5.01	1	0.025
22.4	4.988	1	0.025
22.8	5.069	1	0.025
23.2	5.005	1	0.025
23.6	5.059	1	0.025
24.0	5.117	1	0.025
24.4	5.239	1	0.025
24.8	5.151	1	0.025
25.2	5.218	1	0.025
25.6	5.218	1	0.025
26.0	5.329	1	0.025
26.4	5.438	1	0.025
26.8	5.553	1	0.025
27.2	5.561	1	0.025
27.6	5.63	1	0.025
28.0	5.702000000000001	1	0.025
28.4	5.71	1	0.025
28.8	5.774	1	0.025
29.2	5.832999999999999	1	0.025
29.6	5.952000000000001	1	0.025
30.0	6.004	1	0.025
30.4	5.992000000000001	1	0.025
30.8	6.037000000000001	1	0.025
31.2	6.141	1	0.025
31.6	6.247000000000001	1	0.025
32.0	6.29	1	0.025
32.4	6.404	1	0.025
32.8	6.455	1	0.025
33.2	6.513999999999999	1	0.025
33.6	6.507000000000001	1	0.025
34.0	6.502000000000001	1	0.025
34.4	6.562	1	0.025
34.8	6.544	1	0.025
35.2	6.528	1	0.025
35.6	6.579	1	0.025
36.0	6.627999999999999	1	0.025
36.4	6.742999999999999	1	0.025
36.8	6.779	1	0.025
37.2	6.897	1	0.025
37.6	6.877000000000001	1	0.025
38.0	6.934	1	0.025
38.4	6.9910000000000005	1	0.025
38.8	7.279	1	0.025
39.2	7.345	1	0.025
39.6	7.3260000000000005	1	0.025
40.0	7.307	1	0.025
40.4	7.279	1	0.025
40.8	7.399	1	0.025
41.2	7.446000000000001	1	0.025
41.6	7.412000000000001	1	0.025
42.0	7.5360000000000005	1	0.025
42.4	7.505	1	0.025
42.8	7.477	1	0.025
43.2	7.607	1	0.025
43.6	7.653	1	0.025
44.0	7.699	1	0.025
44.4	7.669	1	0.025
44.8	7.711	1	0.025
45.2	7.752999999999999	1	0.025
45.6	7.797000000000001	1	0.025
46.0	7.841	1	0.025
46.4	7.881	1	0.025
46.8	8.087	1	0.025
47.2	8.043	1	0.025
47.6	8.084	1	0.025
48.0	8.033	1	0.025
48.4	8.241	1	0.025
48.8	8.196	1	0.025
49.2	8.234	1	0.025
49.6	8.363	1	0.025
50.0	8.404	1	0.025
50.4	8.542	1	0.025
50.8	8.502	1	0.025
51.2	8.547	1	0.025
51.6	8.683	1	0.025
52.0	8.625	1	0.025
52.4	8.654	1	0.025
52.8	8.776	1	0.025
53.2	8.618	1	0.025
53.6	8.738	1	0.025
54.0	8.765	1	0.025
54.4	8.787	1	0.025
54.8	8.706	1	0.025
55.2	8.713	1	0.025
55.6	8.817	1	0.025
56.0	8.738	1	0.025
56.4	8.757	1	0.025
56.8	8.682	1	0.025
57.2	8.697000000000001	1	0.025
57.6	8.811	1	0.025
58.0	8.842	1	0.025
58.4	8.971	1	0.025
58.8	9.01	1	0.025
59.2	9.049	1	0.025
59.6	9.29	1	0.025
60.0	9.232999999999999	1	0.025
60.4	9.474	1	0.025
60.8	9.297	1	0.025
61.2	9.32	1	0.025
61.6	9.336	1	0.025
62.0	9.352	1	0.025
62.4	9.269	1	0.025
62.8	9.286	1	0.025
63.2	9.206	1	0.025
63.6	9.23	1	0.025
64.0	9.253	1	0.025
64.4	9.177	1	0.025
64.8	9.195	1	0.025
65.2	9.423	1	0.025
65.6	9.559	1	0.025
66.0	9.39	1	0.025
66.4	9.53	1	0.025
66.8	9.465	1	0.025
67.2	9.499	1	0.025
67.6	9.434	1	0.025
68.0	9.469	1	0.025
68.4	9.609	1	0.025
68.8	9.645	1	0.025
69.2	9.573	1	0.025
69.6	9.603	1	0.025
70.0	9.737	1	0.025
70.4	9.669	1	0.025
70.8	9.916	1	0.025
71.2	9.961	1	0.025
71.6	10.109	1	0.025
72.0	10.038	1	0.025
72.4	10.072000000000001	1	0.025
72.8	9.997	1	0.025
73.2	10.137	1	0.025
73.6	9.958	1	0.025
74.0	9.998	1	0.025
74.4	10.258	1	0.025
74.8	10.309000000000001	1	0.025
75.2	10.355	1	0.025
75.6	10.399000000000001	1	0.025
76.0	10.33	1	0.025
76.4	10.485999999999999	1	0.025
76.8	10.311	1	0.025
77.2	10.357999999999999	1	0.025
77.6	10.395	1	0.025
78.0	10.769	1	0.025
78.4	10.802	1	0.025
78.8	10.827	1	0.025
79.2	10.850999999999999	1	0.025
79.6	10.874	1	0.025
80.0	10.902999999999999	1	0.025
80.4	10.697000000000001	1	0.025
80.8	10.607999999999999	1	0.025
81.2	10.735999999999999	1	0.025
81.6	10.75	1	0.025
82.0	10.657	1	0.025
82.4	10.677999999999999	1	0.025
82.8	10.698	1	0.025
83.2	10.715	1	0.025
83.6	10.845	1	0.025
84.0	10.742	1	0.025
84.4	10.748	1	0.025
84.8	10.989	1	0.025
85.2	11.123	1	0.025
85.6	11.139000000000001	1	0.025
86.0	11.027999999999999	1	0.025
86.4	10.909	1	0.025
86.8	10.899000000000001	1	0.025
87.2	11.008	1	0.025
87.6	10.882	1	0.025
88.0	10.982000000000001	1	0.025
88.4	10.735	1	0.025
88.8	10.957	1	0.025
89.2	10.829	1	0.025
89.6	10.821	1	0.025
90.0	10.704	1	0.025
90.4	10.700999999999999	1	0.025
90.8	10.698	1	0.025
91.2	10.805	1	0.025
91.6	10.799000000000001	1	0.025
92.0	11.032	1	0.025
92.4	10.915999999999999	1	0.025
92.8	10.923	1	0.025
93.2	11.055	1	0.025
93.6	11.065999999999999	1	0.025
94.0	10.958	1	0.025
94.4	11.093	1	0.025
94.8	10.879000000000001	1	0.025
95.2	10.787	1	0.025
95.6	10.807	1	0.025
96.0	10.94	1	0.025
96.4	10.954	1	0.025
96.8	11.083	1	0.025
97.2	11.095	1	0.025
97.6	11.112	1	0.025
98.0	11.244000000000002	1	0.025
98.4	11.247	1	0.025
98.8	11.130999999999998	1	0.025
99.2	11.257	1	0.025
99.6	11.138	1	0.025
100.0	11.012	1	0.025
100.4	11.242	1	0.025
100.8	11.118	1	0.025
101.2	11.118	1	0.025
101.6	11.119000000000002	1	0.025
102.0	11.005999999999998	1	0.025
102.4	11.009	1	0.025
102.8	11.013	1	0.025
103.2	11.024000000000001	1	0.025
103.6	11.037	1	0.025
104.0	11.168	1	0.025
104.4	11.062000000000001	1	0.025
104.8	11.074000000000002	1	0.025
105.2	10.969000000000001	1	0.025
105.6	11.228	1	0.025
106.0	11.254000000000001	1	0.025
106.4	11.045	1	0.025
106.8	11.2	1	0.025
107.2	11.227	1	0.025
107.6	11.251	1	0.025
108.0	11.529000000000002	1	0.025
108.4	11.435	1	0.025
108.8	11.710999999999999	1	0.025
109.2	11.61	1	0.025
109.6	11.629000000000001	1	0.025
110.0	11.401	1	0.025
110.4	11.307	1	0.025
110.8	11.335	1	0.025
111.2	11.367	1	0.025
111.6	11.522	1	0.025
112.0	11.421	1	0.025
112.4	11.555	1	0.025
112.8	11.695	1	0.025
113.2	11.591	1	0.025
113.6	11.616	1	0.025
114.0	11.509	1	0.025
114.4	11.523	1	0.025
114.8	11.665	1	0.025
115.2	11.68	1	0.025
115.6	11.692	1	0.025
116.0	11.7	1	0.025
116.4	11.834000000000001	1	0.025
116.8	11.844000000000001	1	0.025
117.2	11.982999999999999	1	0.025
117.6	11.987	1	0.025
118.0	11.860999999999999	1	0.025
118.4	11.737	1	0.025
118.8	11.738	1	0.025
119.2	11.735999999999999	1	0.025
119.6	11.725999999999999	1	0.025
120.0	11.712	1	0.025
120.4	11.697000000000001	1	0.025
120.8	11.806	1	0.025
121.2	11.665	1	0.025
121.6	11.780999999999999	1	0.025
122.0	11.905	1	0.025
122.4	11.774000000000001	1	0.025
122.8	11.77	1	0.025
123.2	11.765999999999998	1	0.025
123.6	11.765999999999998	1	0.025
124.0	12.037	1	0.025
124.4	12.046	1	0.025
124.8	11.91	1	0.025
125.2	11.655999999999999	1	0.025
125.6	11.786	1	0.025
126.0	11.796	1	0.025
126.4	11.812000000000001	1	0.025
126.8	12.089	1	0.025
127.2	11.84	1	0.025
127.6	11.853	1	0.025
128.0	11.859000000000002	1	0.025
128.4	11.862	1	0.025
128.8	11.61	1	0.025
129.2	11.609000000000002	1	0.025
129.6	11.602	1	0.025
130.0	11.717	1	0.025
130.4	11.962	1	0.025
130.8	11.954	1	0.025
131.2	12.077	1	0.025
131.6	11.937999999999999	1	0.025
132.0	11.677	1	0.025
132.4	11.807	1	0.025
132.8	11.687000000000001	1	0.025
133.2	11.686	1	0.025
133.6	11.81	1	0.025
134.0	11.683	1	0.025
134.4	11.808	1	0.025
134.8	11.939	1	0.025
135.2	11.947000000000001	1	0.025
135.6	11.829	1	0.025
136.0	11.97	1	0.025
136.4	11.847999999999999	1	0.025
136.8	11.982000000000001	1	0.025
137.2	12.125	1	0.025
137.6	11.610999999999999	1	0.025
138.0	11.615	1	0.025
138.4	11.613	1	0.025
138.8	11.603	1	0.025
139.2	11.593	1	0.025
139.6	11.705	1	0.025
140.0	11.82	1	0.025
140.4	11.808	1	0.025
140.8	11.92	1	0.025
141.2	11.769	1	0.025
141.6	11.878	1	0.025
142.0	11.857000000000001	1	0.025
142.4	11.957	1	0.025
142.8	11.665	1	0.025
143.2	11.76	1	0.025
143.6	11.48	1	0.025
144.0	11.457	1	0.025
144.4	11.558	1	0.025
144.8	11.536	1	0.025
145.2	11.507	1	0.025
145.6	11.474	1	0.025
146.0	11.317	1	0.025
146.4	11.414000000000001	1	0.025
146.8	11.265999999999998	1	0.025
147.2	11.239	1	0.025
147.6	11.334000000000001	1	0.025
148.0	11.435	1	0.025
148.4	11.172	1	0.025
148.8	11.039000000000001	1	0.025
149.2	11.017999999999999	1	0.025
149.6	11.12	1	0.025
150.0	11.222000000000001	1	0.025
150.4	11.072000000000001	1	0.025
150.8	11.290999999999999	1	0.025
151.2	11.026	1	0.025
151.6	11.247	1	0.025
152.0	11.232999999999999	1	0.025
152.4	11.093	1	0.025
152.8	11.064	1	0.025
153.2	11.032	1	0.025
153.6	11.123	1	0.025
154.0	10.982000000000001	1	0.025
154.4	10.968	1	0.025
154.8	10.722999999999999	1	0.025
155.2	10.706	1	0.025
155.6	11.163	1	0.025
156.0	10.908	1	0.025
156.4	10.772	1	0.025
156.8	10.742	1	0.025
157.2	10.949000000000002	1	0.025
157.6	10.925	1	0.025
158.0	10.663	1	0.025
158.4	10.755999999999998	1	0.025
158.8	10.732999999999999	1	0.025
159.2	10.593	1	0.025
159.6	10.924000000000001	1	0.025
160.0	10.79	1	0.025
160.4	10.659	1	0.025
160.8	10.888	1	0.025
161.2	10.772	1	0.025
161.6	11.024000000000001	1	0.025
162.0	10.68	1	0.025
162.4	10.578	1	0.025
162.8	10.59	1	0.025
163.2	10.6	1	0.025
163.6	10.609000000000002	1	0.025
164.0	10.617	1	0.025
164.4	10.512	1	0.025
164.8	10.52	1	0.025
165.2	10.525	1	0.025
165.6	10.640999999999998	1	0.025
166.0	10.648	1	0.025
166.4	10.652999999999999	1	0.025
166.8	10.777999999999999	1	0.025
167.2	10.9	1	0.025
167.6	10.668	1	0.025
168.0	10.785	1	0.025
168.4	10.673	1	0.025
168.8	10.668	1	0.025
169.2	10.769	1	0.025
169.6	10.638	1	0.025
170.0	10.610999999999999	1	0.025
170.4	10.585	1	0.025
170.8	10.561	1	0.025
171.2	10.770999999999999	1	0.025
171.6	10.639000000000001	1	0.025
172.0	10.504000000000001	1	0.025
172.4	10.482000000000001	1	0.025
172.8	10.356	1	0.025
173.2	10.690999999999999	1	0.025
173.6	10.695	1	0.025
174.0	10.474	1	0.025
174.4	10.597000000000001	1	0.025
174.8	10.720999999999998	1	0.025
175.2	10.849	1	0.025
175.6	10.863	1	0.025
176.0	10.764000000000001	1	0.025
176.4	10.787	1	0.025
176.8	10.581	1	0.025
177.2	10.602	1	0.025
177.6	10.615	1	0.025
178.0	10.628	1	0.025
178.4	10.640999999999998	1	0.025
178.8	10.654000000000002	1	0.025
179.2	10.773	1	0.025
179.6	10.665	1	0.025
180.0	10.672	1	0.025
180.4	10.562999999999999	1	0.025
180.8	10.564	1	0.025
181.2	10.564	1	0.025
181.6	10.558	1	0.025
182.0	10.55	1	0.025
182.4	10.542	1	0.025
182.8	10.76	1	0.025
183.2	10.732999999999999	1	0.025
183.6	10.705	1	0.025
184.0	10.799000000000001	1	0.025
184.4	10.664000000000001	1	0.025
184.8	10.535	1	0.025
185.2	10.753	1	0.025
185.6	10.515	1	0.025
186.0	10.501	1	0.025
186.4	10.604000000000001	1	0.025
186.8	10.482999999999999	1	0.025
187.2	10.366	1	0.025
187.6	10.703	1	0.025
188.0	10.822000000000001	1	0.025
188.4	10.702	1	0.025
188.8	10.474	1	0.025
189.2	10.594000000000001	1	0.025
189.6	10.49	1	0.025
190.0	10.501	1	0.025
190.4	10.517000000000001	1	0.025
190.8	10.649000000000001	1	0.025
191.2	10.669	1	0.025
191.6	10.465	1	0.025
192.0	10.487	1	0.025
192.4	10.511	1	0.025
192.8	10.534	1	0.025
193.2	10.669	1	0.025
193.6	10.58	1	0.025
194.0	10.599	1	0.025
194.4	10.842	1	0.025
194.8	10.860999999999999	1	0.025
195.2	10.993	1	0.025
195.6	11.139000000000001	1	0.025
196.0	11.042	1	0.025
196.4	10.95	1	0.025
196.8	10.984000000000002	1	0.025
197.2	11.023	1	0.025
197.6	10.939	1	0.025
198.0	10.967	1	0.025
198.4	10.985999999999999	1	0.025
198.8	11.0	1	0.025
199.2	11.005	1	0.025
199.6	10.999	1	0.025
200.0	11.502	1	0.025
200.4	11.390999999999998	1	0.025
200.8	11.292	1	0.025
201.2	11.190999999999999	1	0.025
201.6	11.21	1	0.025
202.0	11.357999999999999	1	0.025
202.4	11.642999999999999	1	0.025
202.8	11.677999999999999	1	0.025
203.2	11.722000000000001	1	0.025
203.6	11.377	1	0.025
204.0	11.548	1	0.025
204.4	11.850999999999999	1	0.025
204.8	11.767000000000001	1	0.025
205.2	11.44	1	0.025
205.6	11.61	1	0.025
206.0	11.776	1	0.025
206.4	11.683	1	0.025
206.8	11.716	1	0.025
207.2	11.619000000000002	1	0.025
207.6	11.526	1	0.025
208.0	11.552	1	0.025
208.4	11.575	1	0.025
208.8	11.724	1	0.025
209.2	11.626	1	0.025
209.6	11.777000000000001	1	0.025
210.0	11.796	1	0.025
210.4	11.802	1	0.025
210.8	11.8	1	0.025
211.2	12.052999999999999	1	0.025
211.6	11.918	1	0.025
212.0	11.780999999999999	1	0.025
212.4	11.883	1	0.025
212.8	11.985	1	0.025
213.2	11.827	1	0.025
213.6	11.8	1	0.025
214.0	11.765	1	0.025
214.4	11.720999999999998	1	0.025
214.8	11.675	1	0.025
215.2	11.897	1	0.025
215.6	11.731	1	0.025
216.0	11.832	1	0.025
216.4	11.804	1	0.025
216.8	11.522	1	0.025
217.2	11.502	1	0.025
217.6	11.743	1	0.025
218.0	11.74	1	0.025
218.4	11.874	1	0.025
218.8	11.874	1	0.025
219.2	11.739	1	0.025
219.6	11.603	1	0.025
220.0	11.734000000000002	1	0.025
220.4	11.612	1	0.025
220.8	11.618	1	0.025
221.2	11.758	1	0.025
221.6	11.64	1	0.025
222.0	11.53	1	0.025
222.4	11.421	1	0.025
222.8	11.433	1	0.025
223.2	11.321	1	0.025
223.6	11.457	1	0.025
224.0	11.6	1	0.025
224.4	11.495999999999999	1	0.025
224.8	11.515	1	0.025
225.2	11.529000000000002	1	0.025
225.6	11.665999999999999	1	0.025
226.0	11.809000000000001	1	0.025
226.4	11.957	1	0.025
226.8	11.589	1	0.025
227.2	11.61	1	0.025
227.6	11.757	1	0.025
228.0	11.648	1	0.025
228.4	11.533	1	0.025
228.8	11.66	1	0.025
229.2	11.538	1	0.025
229.6	11.540999999999999	1	0.025
230.0	11.793	1	0.025
230.4	11.793	1	0.025
230.8	11.918	1	0.025
231.2	12.179	1	0.025
231.6	11.905	1	0.025
232.0	11.898	1	0.025
232.4	12.020999999999999	1	0.025
232.8	11.890999999999998	1	0.025
233.2	11.897	1	0.025
233.6	11.898	1	0.025
234.0	11.649000000000001	1	0.025
234.4	11.790999999999999	1	0.025
234.8	11.562000000000001	1	0.025
235.2	11.584000000000001	1	0.025
235.6	11.607000000000001	1	0.025
236.0	11.625	1	0.025
236.4	11.639000000000001	1	0.025
236.8	11.65	1	0.025
237.2	11.783	1	0.025
237.6	11.663	1	0.025
238.0	11.665	1	0.025
238.4	11.914000000000001	1	0.025
238.8	11.652999999999999	1	0.025
239.2	11.640999999999998	1	0.025
239.6	11.757	1	0.025
240.0	11.745999999999999	1	0.025
240.4	11.863	1	0.025
240.8	11.982999999999999	1	0.025
241.2	11.710999999999999	1	0.025
241.6	11.572000000000001	1	0.025
242.0	11.681	1	0.025
242.4	11.673	1	0.025
242.8	11.54	1	0.025
243.2	11.645	1	0.025
243.6	11.755	1	0.025
244.0	11.735999999999999	1	0.025
244.4	11.462	1	0.025
244.8	11.440999999999999	1	0.025
245.2	11.542	1	0.025
245.6	11.404000000000002	1	0.025
246.0	11.385	1	0.025
246.4	11.36	1	0.025
246.8	11.333	1	0.025
247.2	11.415999999999999	1	0.025
247.6	11.752	1	0.025
248.0	11.595	1	0.025
248.4	11.572000000000001	1	0.025
248.8	11.425999999999998	1	0.025
249.2	11.534	1	0.025
249.6	11.399000000000001	1	0.025
250.0	11.267000000000001	1	0.025
250.4	11.254000000000001	1	0.025
250.8	11.362	1	0.025
251.2	11.35	1	0.025
251.6	11.213	1	0.025
252.0	11.073	1	0.025
252.4	11.048	1	0.025
252.8	11.029000000000002	1	0.025
253.2	11.008	1	0.025
253.6	11.355	1	0.025
254.0	11.347999999999999	1	0.025
254.4	11.218	1	0.025
254.8	11.09	1	0.025
255.2	11.21	1	0.025
255.6	11.334000000000001	1	0.025
256.0	10.969000000000001	1	0.025
256.4	10.957	1	0.025
256.8	10.942	1	0.025
257.2	10.92	1	0.025
257.6	11.134	1	0.025
258.0	10.998	1	0.025
258.4	10.866	1	0.025
258.8	10.847000000000001	1	0.025
259.2	10.945	1	0.025
259.6	10.931	1	0.025
260.0	11.036	1	0.025
260.4	11.142000000000001	1	0.025
260.8	11.005999999999998	1	0.025
261.2	11.106	1	0.025
261.6	11.085	1	0.025
262.0	10.940999999999999	1	0.025
262.4	10.692	1	0.025
262.8	10.668	1	0.025
263.2	10.630999999999998	1	0.025
263.6	10.593	1	0.025
264.0	10.555	1	0.025
264.4	10.633	1	0.025
264.8	10.712	1	0.025
265.2	10.677	1	0.025
265.6	10.642000000000001	1	0.025
266.0	10.491	1	0.025
266.4	10.453	1	0.025
266.8	10.652000000000001	1	0.025
267.2	10.511	1	0.025
267.6	10.387	1	0.025
268.0	10.481	1	0.025
268.4	10.583	1	0.025
268.8	10.456	1	0.025
269.2	10.439	1	0.025
269.6	10.427	1	0.025
270.0	10.525	1	0.025
270.4	10.285	1	0.025
270.8	10.61	1	0.025
271.2	10.613	1	0.025
271.6	10.395	1	0.025
272.0	10.297	1	0.025
272.4	10.312000000000001	1	0.025
272.8	10.217	1	0.025
273.2	10.231	1	0.025
273.6	10.243	1	0.025
274.0	10.363	1	0.025
274.4	10.49	1	0.025
274.8	10.505999999999998	1	0.025
275.2	10.411	1	0.025
275.6	10.423	1	0.025
276.0	10.55	1	0.025
276.4	10.562000000000001	1	0.025
276.8	10.692	1	0.025
277.2	10.582	1	0.025
277.6	10.699000000000002	1	0.025
278.0	10.700999999999999	1	0.025
278.4	10.595	1	0.025
278.8	10.722000000000001	1	0.025
279.2	10.503	1	0.025
279.6	10.515999999999998	1	0.025
280.0	10.519	1	0.025
280.4	10.402000000000001	1	0.025
280.8	10.503	1	0.025
281.2	10.498	1	0.025
281.6	10.374	1	0.025
282.0	10.464	1	0.025
282.4	10.558	1	0.025
282.8	10.655999999999999	1	0.025
283.2	10.520999999999999	1	0.025
283.6	10.388	1	0.025
284.0	10.47	1	0.025
284.4	10.329	1	0.025
284.8	10.411	1	0.025
285.2	10.382	1	0.025
285.6	10.243	1	0.025
286.0	10.221	1	0.025
286.4	10.202	1	0.025
286.8	10.181000000000001	1	0.025
287.2	10.27	1	0.025
287.6	10.252	1	0.025
288.0	10.467	1	0.025
288.4	10.460999999999999	1	0.025
288.8	10.344000000000001	1	0.025
289.2	10.446	1	0.025
289.6	10.44	1	0.025
290.0	10.322000000000001	1	0.025
290.4	10.203	1	0.025
290.8	10.311	1	0.025
291.2	10.425	1	0.025
291.6	10.431	1	0.025
292.0	10.33	1	0.025
292.4	10.34	1	0.025
292.8	10.24	1	0.025
293.2	10.368	1	0.025
293.6	10.384	1	0.025
294.0	10.288	1	0.025
294.4	10.193	1	0.025
294.8	10.433	1	0.025
295.2	10.450999999999999	1	0.025
295.6	10.472999999999999	1	0.025
296.0	10.267999999999999	1	0.025
296.4	10.287	1	0.025
296.8	10.3	1	0.025
297.2	10.196	1	0.025
297.6	10.202	1	0.025
298.0	10.21	1	0.025
298.4	10.552999999999999	1	0.025
298.8	10.562999999999999	1	0.025
299.2	10.454	1	0.025
299.6	10.46	1	0.025
300.0	10.25	1	0.025
300.4	10.263	1	0.025
300.8	10.27	1	0.025
301.2	10.261	1	0.025
301.6	10.363	1	0.025
302.0	10.359000000000002	1	0.025
302.4	10.349	1	0.025
302.8	10.23	1	0.025
303.2	10.216000000000001	1	0.025
303.6	10.196	1	0.025
304.0	10.284	1	0.025
304.4	10.38	1	0.025
304.8	10.491	1	0.025
305.2	10.488	1	0.025
305.6	10.600999999999999	1	0.025
306.0	10.489	1	0.025
306.4	10.166	1	0.025
306.8	10.175	1	0.025
307.2	10.184	1	0.025
307.6	10.305	1	0.025
308.0	10.319	1	0.025
308.4	10.334000000000001	1	0.025
308.8	10.352	1	0.025
309.2	10.261	1	0.025
309.6	10.503	1	0.025
310.0	10.525	1	0.025
310.4	10.547	1	0.025
310.8	10.677999999999999	1	0.025
311.2	10.692	1	0.025
311.6	10.708	1	0.025
312.0	10.613	1	0.025
312.4	10.755999999999998	1	0.025
312.8	10.554	1	0.025
313.2	10.58	1	0.025
313.6	10.604000000000001	1	0.025
314.0	10.513	1	0.025
314.4	10.642000000000001	1	0.025
314.8	10.661	1	0.025
315.2	10.682	1	0.025
315.6	10.707	1	0.025
316.0	10.725999999999999	1	0.025
316.4	10.622	1	0.025
316.8	10.629000000000001	1	0.025
317.2	10.748	1	0.025
317.6	10.757	1	0.025
318.0	10.877	1	0.025
318.4	10.759	1	0.025
318.8	10.988	1	0.025
319.2	10.978	1	0.025
319.6	11.093	1	0.025
320.0	10.850999999999999	1	0.025
320.4	10.970999999999998	1	0.025
320.8	11.093	1	0.025
321.2	10.859000000000002	1	0.025
321.6	10.745	1	0.025
322.0	10.741	1	0.025
322.4	10.737	1	0.025
322.8	10.732000000000001	1	0.025
323.2	10.609000000000002	1	0.025
323.6	10.833	1	0.025
324.0	10.956	1	0.025
324.4	11.205	1	0.025
324.8	10.968	1	0.025
325.2	11.099	1	0.025
325.6	10.984000000000002	1	0.025
326.0	10.875	1	0.025
326.4	10.770999999999999	1	0.025
326.8	11.139000000000001	1	0.025
327.2	11.044	1	0.025
327.6	10.950999999999999	1	0.025
328.0	10.981	1	0.025
328.4	10.895	1	0.025
328.8	10.922	1	0.025
329.2	11.057	1	0.025
329.6	11.064	1	0.025
330.0	11.19	1	0.025
330.4	10.957	1	0.025
330.8	11.210999999999999	1	0.025
331.2	11.23	1	0.025
331.6	11.126	1	0.025
332.0	11.027000000000001	1	0.025
332.4	11.171	1	0.025
332.8	10.960999999999999	1	0.025
333.2	10.989	1	0.025
333.6	11.135	1	0.025
334.0	11.292	1	0.025
334.4	11.206	1	0.025
334.8	11.235	1	0.025
335.2	11.140999999999998	1	0.025
335.6	11.408	1	0.025
336.0	11.314	1	0.025
336.4	11.468	1	0.025
336.8	11.5	1	0.025
337.2	11.527999999999999	1	0.025
337.6	11.547	1	0.025
338.0	11.689	1	0.025
338.4	11.458	1	0.025
338.8	11.6	1	0.025
339.2	11.742	1	0.025
339.6	11.505999999999998	1	0.025
340.0	11.515	1	0.025
340.4	11.508	1	0.025
340.8	11.495	1	0.025
341.2	11.47	1	0.025
341.6	11.434000000000001	1	0.025
342.0	11.394	1	0.025
342.4	11.482000000000001	1	0.025
342.8	11.452	1	0.025
343.2	11.421	1	0.025
343.6	11.253	1	0.025
344.0	11.091	1	0.025
344.4	11.167	1	0.025
344.8	11.004000000000001	1	0.025
345.2	11.077	1	0.025
345.6	11.032	1	0.025
346.0	10.985	1	0.025
346.4	11.052999999999999	1	0.025
346.8	10.997	1	0.025
347.2	10.94	1	0.025
347.6	10.89	1	0.025
348.0	10.850999999999999	1	0.025
348.4	10.815999999999999	1	0.025
348.8	10.777999999999999	1	0.025
349.2	10.633	1	0.025
349.6	10.610999999999999	1	0.025
350.0	10.479000000000001	1	0.025
350.4	10.46	1	0.025
350.8	10.442	1	0.025
351.2	10.425	1	0.025
351.6	10.519	1	0.025
352.0	10.502	1	0.025
352.4	10.366	1	0.025
352.8	10.697000000000001	1	0.025
353.2	10.811	1	0.025
353.6	10.809000000000001	1	0.025
354.0	10.687000000000001	1	0.025
354.4	10.572000000000001	1	0.025
354.8	10.695	1	0.025
355.2	10.709000000000001	1	0.025
355.6	10.491	1	0.025
356.0	10.397	1	0.025
356.4	10.522	1	0.025
356.8	10.527000000000001	1	0.025
357.2	10.765999999999998	1	0.025
357.6	10.659	1	0.025
358.0	10.907	1	0.025
358.4	10.804	1	0.025
358.8	10.821	1	0.025
359.2	10.839	1	0.025
359.6	10.977	1	0.025
360.0	10.878	1	0.025
360.4	11.023	1	0.025
360.8	11.18	1	0.025
361.2	11.216	1	0.025
361.6	10.880999999999998	1	0.025
362.0	10.674000000000001	1	0.025
362.4	10.696	1	0.025
362.8	10.829	1	0.025
363.2	10.964	1	0.025
363.6	10.754000000000001	1	0.025
364.0	10.895999999999999	1	0.025
364.4	10.917	1	0.025
364.8	10.934000000000001	1	0.025
365.2	10.955	1	0.025
365.6	11.091	1	0.025
366.0	11.11	1	0.025
366.4	10.890999999999998	1	0.025
366.8	10.902999999999999	1	0.025
367.2	11.145	1	0.025
367.6	11.4	1	0.025
368.0	11.405999999999999	1	0.025
368.4	11.046	1	0.025
368.8	10.935	1	0.025
369.2	11.182	1	0.025
369.6	11.315	1	0.025
370.0	11.328	1	0.025
370.4	11.088	1	0.025
370.8	11.212	1	0.025
371.2	11.209000000000001	1	0.025
371.6	11.088	1	0.025
372.0	11.085999999999999	1	0.025
372.4	11.091	1	0.025
372.8	11.093	1	0.025
373.2	10.975999999999999	1	0.025
373.6	10.978	1	0.025
374.0	10.975999999999999	1	0.025
374.4	11.084000000000001	1	0.025
374.8	11.196	1	0.025
375.2	11.186	1	0.025
375.6	11.052999999999999	1	0.025
376.0	10.923	1	0.025
376.4	10.913	1	0.025
376.8	10.908	1	0.025
377.2	10.902000000000001	1	0.025
377.6	10.892999999999999	1	0.025
378.0	10.886	1	0.025
378.4	10.873	1	0.025
378.8	11.097999999999999	1	0.025
379.2	10.972000000000001	1	0.025
379.6	11.089	1	0.025
380.0	10.972000000000001	1	0.025
380.4	10.974	1	0.025
380.8	11.097999999999999	1	0.025
381.2	10.985999999999999	1	0.025
381.6	10.992	1	0.025
382.0	10.994000000000002	1	0.025
382.4	10.88	1	0.025
382.8	10.882	1	0.025
383.2	11.127	1	0.025
383.6	11.135	1	0.025
384.0	11.142999999999999	1	0.025
384.4	11.03	1	0.025
384.8	11.029000000000002	1	0.025
385.2	10.905999999999999	1	0.025
385.6	10.894	1	0.025
386.0	10.997	1	0.025
386.4	10.863	1	0.025
386.8	10.964	1	0.025
387.2	11.2	1	0.025
387.6	11.187000000000001	1	0.025
388.0	11.168	1	0.025
388.4	10.904000000000002	1	0.025
388.8	10.995999999999999	1	0.025
389.2	10.85	1	0.025
389.6	10.702	1	0.025
390.0	10.899000000000001	1	0.025
390.4	10.869000000000002	1	0.025
390.8	10.833	1	0.025
391.2	10.785	1	0.025
391.6	10.622	1	0.025
392.0	10.575	1	0.025
392.4	10.412	1	0.025
392.8	10.474	1	0.025
393.2	10.54	1	0.025
393.6	10.498	1	0.025
394.0	10.572000000000001	1	0.025
394.4	10.647	1	0.025
394.8	10.494000000000002	1	0.025
395.2	10.582	1	0.025
395.6	10.795	1	0.025
396.0	10.655	1	0.025
396.4	10.399000000000001	1	0.025
396.8	10.259	1	0.025
397.2	10.116	1	0.025
397.6	10.196	1	0.025
398.0	10.172	1	0.025
398.4	10.144	1	0.025
398.8	10.231	1	0.025
399.2	10.21	1	0.025
399.6	10.536	1	0.025
400.0	10.527999999999999	1	0.025
400.4	10.187999999999999	1	0.025
400.8	10.544	1	0.025
401.2	10.450999999999999	1	0.025
401.6	10.360999999999999	1	0.025
402.0	10.387	1	0.025
402.4	10.397	1	0.025
402.8	10.514000000000001	1	0.025
403.2	10.175	1	0.025
403.6	10.062999999999999	1	0.025
404.0	10.270999999999999	1	0.025
404.4	10.614	1	0.025
404.8	10.382	1	0.025
405.2	10.504000000000001	1	0.025
405.6	10.288	1	0.025
406.0	10.422	1	0.025
406.4	10.332	1	0.025
406.8	10.245999999999999	1	0.025
407.2	10.156	1	0.025
407.6	10.177	1	0.025
408.0	10.309000000000001	1	0.025
408.4	10.117	1	0.025
408.8	10.138	1	0.025
409.2	10.152999999999999	1	0.025
409.6	10.276	1	0.025
410.0	10.176	1	0.025
410.4	10.41	1	0.025
410.8	10.317	1	0.025
411.2	10.448	1	0.025
411.6	10.588	1	0.025
412.0	10.734000000000002	1	0.025
412.4	10.638	1	0.025
412.8	10.659	1	0.025
413.2	10.677999999999999	1	0.025
413.6	10.699000000000002	1	0.025
414.0	10.717	1	0.025
414.4	10.504000000000001	1	0.025
414.8	10.639000000000001	1	0.025
415.2	10.780999999999999	1	0.025
415.6	10.804	1	0.025
416.0	10.823	1	0.025
416.4	10.837	1	0.025
416.8	10.853	1	0.025
417.2	10.526	1	0.025
417.6	10.545	1	0.025
418.0	10.564	1	0.025
418.4	10.697000000000001	1	0.025
418.8	10.834000000000001	1	0.025
419.2	10.860999999999999	1	0.025
419.6	10.888	1	0.025
420.0	10.790999999999999	1	0.025
420.4	10.924000000000001	1	0.025
420.8	10.825	1	0.025
421.2	11.075999999999999	1	0.025
421.6	10.964	1	0.025
422.0	10.965	1	0.025
422.4	10.849	1	0.025
422.8	10.849	1	0.025
423.2	10.844000000000001	1	0.025
423.6	10.957	1	0.025
424.0	10.950999999999999	1	0.025
424.4	10.815	1	0.025
424.8	10.798	1	0.025
425.2	10.898	1	0.025
425.6	10.769	1	0.025
426.0	10.758	1	0.025
426.4	10.863	1	0.025
426.8	10.735999999999999	1	0.025
427.2	10.837	1	0.025
427.6	10.713	1	0.025
428.0	10.591	1	0.025
428.4	10.587	1	0.025
428.8	10.588	1	0.025
429.2	10.589	1	0.025
429.6	10.591	1	0.025
430.0	10.592	1	0.025
430.4	10.827	1	0.025
430.8	10.716	1	0.025
431.2	10.710999999999999	1	0.025
431.6	10.702	1	0.025
432.0	10.809000000000001	1	0.025
432.4	10.792	1	0.025
432.8	10.770999999999999	1	0.025
433.2	10.869000000000002	1	0.025
433.6	10.619000000000002	1	0.025
434.0	10.716	1	0.025
434.4	10.58	1	0.025
434.8	10.789000000000001	1	0.025
435.2	10.895999999999999	1	0.025
435.6	10.762	1	0.025
436.0	10.638	1	0.025
436.4	10.751	1	0.025
436.8	10.509	1	0.025
437.2	10.613	1	0.025
437.6	10.606	1	0.025
438.0	10.834000000000001	1	0.025
438.4	10.713	1	0.025
438.8	10.710999999999999	1	0.025
439.2	10.835	1	0.025
439.6	10.61	1	0.025
440.0	10.859000000000002	1	0.025
440.4	10.877	1	0.025
440.8	10.775	1	0.025
441.2	10.794	1	0.025
441.6	10.697000000000001	1	0.025
442.0	10.837	1	0.025
442.4	10.745999999999999	1	0.025
442.8	10.652999999999999	1	0.025
443.2	10.783	1	0.025
443.6	10.798	1	0.025
444.0	10.690999999999999	1	0.025
444.4	10.812999999999999	1	0.025
444.8	10.822000000000001	1	0.025
445.2	10.82	1	0.025
445.6	10.811	1	0.025
446.0	10.802999999999999	1	0.025
446.4	10.677	1	0.025
446.8	10.659	1	0.025
447.2	10.757	1	0.025
447.6	10.741	1	0.025
448.0	10.609000000000002	1	0.025
448.4	10.589	1	0.025
448.8	10.572000000000001	1	0.025
449.2	10.444	1	0.025
449.6	10.54	1	0.025
450.0	10.526	1	0.025
450.4	10.63	1	0.025
450.8	10.735	1	0.025
451.2	10.610999999999999	1	0.025
451.6	10.603	1	0.025
452.0	10.482999999999999	1	0.025
452.4	10.367	1	0.025
452.8	10.357999999999999	1	0.025
453.2	10.347999999999999	1	0.025
453.6	10.552999999999999	1	0.025
454.0	10.905	1	0.025
454.4	10.675999999999998	1	0.025
454.8	10.575	1	0.025
455.2	10.466	1	0.025
455.6	10.573	1	0.025
456.0	10.683	1	0.025
456.4	10.345999999999998	1	0.025
456.8	10.349	1	0.025
457.2	10.343	1	0.025
457.6	10.561	1	0.025
458.0	10.550999999999998	1	0.025
458.4	10.654000000000002	1	0.025
0.0	1.169	2	0.03
0.4	1.28	2	0.03
0.8	1.3940000000000001	2	0.03
1.2	1.515	2	0.03
1.6	1.63	2	0.03
2.0	1.74	2	0.03
2.4	1.849	2	0.03
2.8	1.96	2	0.03
3.2	2.046	2	0.03
3.6	2.16	2	0.03
4.0	2.25	2	0.03
4.4	2.35	2	0.03
4.8	2.45	2	0.03
5.2	2.602	2	0.03
5.6	2.748	2	0.03
6.0	2.813	2	0.03
6.4	2.9019999999999997	2	0.03
6.8	2.988	2	0.03
7.2	2.987	2	0.03
7.6	3.0439999999999996	2	0.03
8.0	3.0980000000000003	2	0.03
8.4	3.15	2	0.03
8.8	3.221	2	0.03
9.2	3.283	2	0.03
9.6	3.343	2	0.03
10.0	3.384	2	0.03
10.4	3.451	2	0.03
10.8	3.517	2	0.03
11.2	3.588	2	0.03
11.6	3.6210000000000004	2	0.03
12.0	3.775	2	0.03
12.4	3.642	2	0.03
12.8	3.742	2	0.03
13.2	3.805	2	0.03
13.6	3.912	2	0.03
14.0	3.9419999999999997	2	0.03
14.4	4.05	2	0.03
14.8	4.166	2	0.03
15.2	4.1610000000000005	2	0.03
15.6	4.24	2	0.03
16.0	4.275	2	0.03
16.4	4.306	2	0.03
16.8	4.413	2	0.03
17.2	4.522	2	0.03
17.6	4.627	2	0.03
18.0	4.79	2	0.03
18.4	4.857	2	0.03
18.8	4.863	2	0.03
19.2	4.8180000000000005	2	0.03
19.6	4.823	2	0.03
20.0	4.883	2	0.03
20.4	4.897	2	0.03
20.8	4.96	2	0.03
21.2	5.077	2	0.03
21.6	5.318	2	0.03
22.0	5.181	2	0.03
22.4	5.2620000000000005	2	0.03
22.8	5.33	2	0.03
23.2	5.443	2	0.03
23.6	5.556	2	0.03
24.0	5.675	2	0.03
24.4	5.622000000000001	2	0.03
24.8	5.688	2	0.03
25.2	5.742999999999999	2	0.03
25.6	5.921	2	0.03
26.0	5.974	2	0.03
26.4	5.946000000000001	2	0.03
26.8	5.977	2	0.03
27.2	5.947	2	0.03
27.6	5.98	2	0.03
28.0	6.22	2	0.03
28.4	6.27	2	0.03
28.8	6.183	2	0.03
29.2	6.231	2	0.03
29.6	6.216	2	0.03
30.0	6.202000000000001	2	0.03
30.4	6.325	2	0.03
30.8	6.382999999999999	2	0.03
31.2	6.433	2	0.03
31.6	6.406000000000001	2	0.03
32.0	6.44	2	0.03
32.4	6.473	2	0.03
32.8	6.5729999999999995	2	0.03
33.2	6.468999999999999	2	0.03
33.6	6.569	2	0.03
34.0	6.681	2	0.03
34.4	6.801	2	0.03
34.8	6.716	2	0.03
35.2	6.845	2	0.03
35.6	6.907	2	0.03
36.0	7.114	2	0.03
36.4	7.096	2	0.03
36.8	7.225	2	0.03
37.2	7.27	2	0.03
37.6	7.312	2	0.03
38.0	7.435	2	0.03
38.4	7.398	2	0.03
38.8	7.289	2	0.03
39.2	7.332999999999999	2	0.03
39.6	7.297999999999999	2	0.03
40.0	7.3389999999999995	2	0.03
40.4	7.2989999999999995	2	0.03
40.8	7.331	2	0.03
41.2	7.352	2	0.03
41.6	7.449	2	0.03
42.0	7.46	2	0.03
42.4	7.622000000000001	2	0.03
42.8	7.702999999999999	2	0.03
43.2	7.803999999999999	2	0.03
43.6	7.821000000000001	2	0.03
44.0	7.511	2	0.03
44.4	7.611000000000001	2	0.03
44.8	7.5520000000000005	2	0.03
45.2	7.656000000000001	2	0.03
45.6	7.678999999999999	2	0.03
46.0	7.69	2	0.03
46.4	7.617999999999999	2	0.03
46.8	7.885	2	0.03
47.2	7.736000000000001	2	0.03
47.6	7.757999999999999	2	0.03
48.0	7.7010000000000005	2	0.03
48.4	7.729	2	0.03
48.8	7.757000000000001	2	0.03
49.2	7.871	2	0.03
49.6	7.91	2	0.03
50.0	7.957999999999999	2	0.03
50.4	8.097000000000001	2	0.03
50.8	7.971	2	0.03
51.2	8.02	2	0.03
51.6	8.067	2	0.03
52.0	8.027000000000001	2	0.03
52.4	8.066	2	0.03
52.8	8.099	2	0.03
53.2	8.136000000000001	2	0.03
53.6	8.255	2	0.03
54.0	8.29	2	0.03
54.4	8.318	2	0.03
54.8	8.248	2	0.03
55.2	8.255	2	0.03
55.6	8.434	2	0.03
56.0	8.531	2	0.03
56.4	8.537	2	0.03
56.8	8.449	2	0.03
57.2	8.363	2	0.03
57.6	8.271	2	0.03
58.0	8.26	2	0.03
58.4	8.337	2	0.03
58.8	8.511000000000001	2	0.03
59.2	8.695	2	0.03
59.6	8.898	2	0.03
60.0	8.818999999999999	2	0.03
60.4	8.746	2	0.03
60.8	8.764	2	0.03
61.2	8.684	2	0.03
61.6	8.517000000000001	2	0.03
62.0	8.706	2	0.03
62.4	8.607000000000001	2	0.03
62.8	8.691	2	0.03
63.2	8.677	2	0.03
63.6	8.565	2	0.03
64.0	8.561	2	0.03
64.4	8.75	2	0.03
64.8	8.662	2	0.03
65.2	8.482000000000001	2	0.03
65.6	8.587	2	0.03
66.0	8.512	2	0.03
66.4	8.443	2	0.03
66.8	8.466000000000001	2	0.03
67.2	8.488999999999999	2	0.03
67.6	8.511000000000001	2	0.03
68.0	8.531	2	0.03
68.4	8.455	2	0.03
68.8	8.546	2	0.03
69.2	8.447000000000001	2	0.03
69.6	8.432	2	0.03
70.0	8.594	2	0.03
70.4	8.767000000000001	2	0.03
70.8	8.761000000000001	2	0.03
71.2	8.39	2	0.03
71.6	8.478	2	0.03
72.0	8.471	2	0.03
72.4	8.561	2	0.03
72.8	8.658999999999999	2	0.03
73.2	8.578	2	0.03
73.6	8.502	2	0.03
74.0	8.616	2	0.03
74.4	8.547	2	0.03
74.8	8.564	2	0.03
75.2	8.581	2	0.03
75.6	8.597999999999999	2	0.03
76.0	8.617	2	0.03
76.4	8.732999999999999	2	0.03
76.8	8.761000000000001	2	0.03
77.2	8.788	2	0.03
77.6	8.722999999999999	2	0.03
78.0	8.946	2	0.03
78.4	8.886000000000001	2	0.03
78.8	8.921	2	0.03
79.2	8.957	2	0.03
79.6	9.19	2	0.03
80.0	8.905	2	0.03
80.4	8.906	2	0.03
80.8	8.9	2	0.03
81.2	9.084	2	0.03
81.6	9.177	2	0.03
82.0	9.383	2	0.03
82.4	9.192	2	0.03
82.8	9.215	2	0.03
83.2	9.141	2	0.03
83.6	9.152999999999999	2	0.03
84.0	9.067	2	0.03
84.4	8.984	2	0.03
84.8	8.991	2	0.03
85.2	8.993	2	0.03
85.6	8.994	2	0.03
86.0	8.99	2	0.03
86.4	8.892000000000001	2	0.03
86.8	8.889	2	0.03
87.2	9.075	2	0.03
87.6	9.176	2	0.03
88.0	9.179	2	0.03
88.4	9.287	2	0.03
88.8	9.193999999999999	2	0.03
89.2	9.093	2	0.03
89.6	9.39	2	0.03
90.0	9.288	2	0.03
90.4	9.295	2	0.03
90.8	9.103	2	0.03
91.2	9.205	2	0.03
91.6	9.016	2	0.03
92.0	9.122	2	0.03
92.4	8.942	2	0.03
92.8	8.951	2	0.03
93.2	9.045	2	0.03
93.6	9.148	2	0.03
94.0	9.064	2	0.03
94.4	9.179	2	0.03
94.8	9.202	2	0.03
95.2	9.427999999999999	2	0.03
95.6	9.254	2	0.03
96.0	9.184	2	0.03
96.4	9.209	2	0.03
96.8	9.231	2	0.03
97.2	9.341000000000001	2	0.03
97.6	9.35	2	0.03
98.0	9.354	2	0.03
98.4	9.36	2	0.03
98.8	9.369	2	0.03
99.2	9.373	2	0.03
99.6	9.277000000000001	2	0.03
100.0	9.277999999999999	2	0.03
100.4	9.481	2	0.03
100.8	9.487	2	0.03
101.2	9.593	2	0.03
101.6	9.388	2	0.03
102.0	9.495	2	0.03
102.4	9.613999999999999	2	0.03
102.8	9.522	2	0.03
103.2	9.333	2	0.03
103.6	9.331	2	0.03
104.0	9.427	2	0.03
104.4	9.419	2	0.03
104.8	9.621	2	0.03
105.2	9.512	2	0.03
105.6	9.619	2	0.03
106.0	9.628	2	0.03
106.4	9.645	2	0.03
106.8	9.452	2	0.03
107.2	9.468	2	0.03
107.6	9.385	2	0.03
108.0	9.706	2	0.03
108.4	9.728	2	0.03
108.8	9.642999999999999	2	0.03
109.2	9.881	2	0.03
109.6	9.804	2	0.03
110.0	9.731	2	0.03
110.4	9.55	2	0.03
110.8	9.58	2	0.03
111.2	9.713	2	0.03
111.6	9.741	2	0.03
112.0	9.665	2	0.03
112.4	9.592	2	0.03
112.8	9.722999999999999	2	0.03
113.2	9.752	2	0.03
113.6	9.772	2	0.03
114.0	9.788	2	0.03
114.4	9.908999999999999	2	0.03
114.8	9.925	2	0.03
115.2	10.05	2	0.03
115.6	9.967	2	0.03
116.0	9.988	2	0.03
116.4	10.01	2	0.03
116.8	10.038	2	0.03
117.2	10.068999999999999	2	0.03
117.6	9.988999999999999	2	0.03
118.0	10.017999999999999	2	0.03
118.4	10.038	2	0.03
118.8	10.047	2	0.03
119.2	9.948	2	0.03
119.6	9.949	2	0.03
120.0	9.952	2	0.03
120.4	10.062000000000001	2	0.03
120.8	10.177999999999999	2	0.03
121.2	10.302	2	0.03
121.6	10.203	2	0.03
122.0	10.322000000000001	2	0.03
122.4	10.448	2	0.03
122.8	10.344000000000001	2	0.03
123.2	10.466	2	0.03
123.6	10.363	2	0.03
124.0	10.265999999999998	2	0.03
124.4	10.399000000000001	2	0.03
124.8	10.198	2	0.03
125.2	10.22	2	0.03
125.6	10.136000000000001	2	0.03
126.0	10.265	2	0.03
126.4	10.392000000000001	2	0.03
126.8	10.294	2	0.03
127.2	10.304	2	0.03
127.6	10.202	2	0.03
128.0	10.434000000000001	2	0.03
128.4	10.687999999999999	2	0.03
128.8	10.603	2	0.03
129.2	10.405999999999999	2	0.03
129.6	10.437999999999999	2	0.03
130.0	10.472999999999999	2	0.03
130.4	10.503	2	0.03
130.8	10.415	2	0.03
131.2	10.434000000000001	2	0.03
131.6	10.440999999999999	2	0.03
132.0	10.443	2	0.03
132.4	10.439	2	0.03
132.8	10.43	2	0.03
133.2	10.533	2	0.03
133.6	10.515999999999998	2	0.03
134.0	10.494000000000002	2	0.03
134.4	10.472999999999999	2	0.03
134.8	10.554	2	0.03
135.2	10.408	2	0.03
135.6	10.493	2	0.03
136.0	10.702	2	0.03
136.4	10.8	2	0.03
136.8	10.664000000000001	2	0.03
137.2	10.652000000000001	2	0.03
137.6	10.414000000000001	2	0.03
138.0	10.525	2	0.03
138.4	10.530999999999999	2	0.03
138.8	10.540999999999999	2	0.03
139.2	10.552999999999999	2	0.03
139.6	10.452	2	0.03
140.0	10.585999999999999	2	0.03
140.4	10.607999999999999	2	0.03
140.8	10.752	2	0.03
141.2	10.902000000000001	2	0.03
141.6	10.349	2	0.03
142.0	10.369000000000002	2	0.03
142.4	10.386	2	0.03
142.8	10.404000000000002	2	0.03
143.2	10.526	2	0.03
143.6	10.648	2	0.03
144.0	10.66	2	0.03
144.4	10.446	2	0.03
144.8	10.69	2	0.03
145.2	10.708	2	0.03
145.6	10.837	2	0.03
146.0	10.605	2	0.03
146.4	10.49	2	0.03
146.8	10.835	2	0.03
147.2	10.837	2	0.03
147.6	11.085	2	0.03
148.0	10.833	2	0.03
148.4	11.064	2	0.03
148.8	10.948	2	0.03
149.2	11.079	2	0.03
149.6	11.089	2	0.03
150.0	11.103	2	0.03
150.4	10.763	2	0.03
150.8	10.669	2	0.03
151.2	10.692	2	0.03
151.6	10.597000000000001	2	0.03
152.0	10.620999999999999	2	0.03
152.4	10.88	2	0.03
152.8	10.793	2	0.03
153.2	10.815	2	0.03
153.6	10.832	2	0.03
154.0	10.977	2	0.03
154.4	11.005999999999998	2	0.03
154.8	10.91	2	0.03
155.2	10.922	2	0.03
155.6	11.167	2	0.03
156.0	11.298	2	0.03
156.4	11.431	2	0.03
156.8	11.447000000000001	2	0.03
157.2	11.087	2	0.03
157.6	11.095999999999998	2	0.03
158.0	11.100999999999999	2	0.03
158.4	11.095999999999998	2	0.03
158.8	10.969000000000001	2	0.03
159.2	10.838	2	0.03
159.6	10.818	2	0.03
160.0	10.8	2	0.03
160.4	10.773	2	0.03
160.8	10.745999999999999	2	0.03
161.2	10.714	2	0.03
161.6	10.914000000000001	2	0.03
162.0	10.772	2	0.03
162.4	10.747	2	0.03
162.8	10.823	2	0.03
163.2	10.776	2	0.03
163.6	10.962	2	0.03
164.0	10.779000000000002	2	0.03
164.4	10.488	2	0.03
164.8	10.321	2	0.03
165.2	10.603	2	0.03
165.6	10.795	2	0.03
166.0	10.640999999999998	2	0.03
166.4	10.382	2	0.03
166.8	10.249	2	0.03
167.2	10.573	2	0.03
167.6	10.444	2	0.03
168.0	10.32	2	0.03
168.4	10.195	2	0.03
168.8	10.182	2	0.03
169.2	10.06	2	0.03
169.6	10.043	2	0.03
170.0	10.026	2	0.03
170.4	10.23	2	0.03
170.8	10.115	2	0.03
171.2	10.104	2	0.03
171.6	10.087	2	0.03
172.0	10.172	2	0.03
172.4	10.253	2	0.03
172.8	10.112	2	0.03
173.2	10.183	2	0.03
173.6	10.152000000000001	2	0.03
174.0	10.014	2	0.03
174.4	9.985	2	0.03
174.8	9.956	2	0.03
175.2	10.149	2	0.03
175.6	10.115	2	0.03
176.0	10.078	2	0.03
176.4	10.048	2	0.03
176.8	9.805	2	0.03
177.2	9.879	2	0.03
177.6	9.849	2	0.03
178.0	9.507	2	0.03
178.4	9.472999999999999	2	0.03
178.8	9.536	2	0.03
179.2	9.496	2	0.03
179.6	9.559	2	0.03
180.0	9.522	2	0.03
180.4	9.594	2	0.03
180.8	9.568999999999999	2	0.03
181.2	9.86	2	0.03
181.6	9.413	2	0.03
182.0	9.396	2	0.03
182.4	9.376	2	0.03
182.8	9.347000000000001	2	0.03
183.2	9.32	2	0.03
183.6	9.302	2	0.03
184.0	9.294	2	0.03
184.4	9.49	2	0.03
184.8	9.185	2	0.03
185.2	9.186	2	0.03
185.6	9.187999999999999	2	0.03
186.0	9.187000000000001	2	0.03
186.4	9.184	2	0.03
186.8	9.392999999999999	2	0.03
187.2	9.408	2	0.03
187.6	9.861	2	0.03
188.0	9.566	2	0.03
188.4	9.705	2	0.03
188.8	9.734	2	0.03
189.2	9.863999999999999	2	0.03
189.6	9.558	2	0.03
190.0	9.467	2	0.03
190.4	9.579	2	0.03
190.8	9.586	2	0.03
191.2	9.802	2	0.03
191.6	9.293	2	0.03
192.0	9.394	2	0.03
192.4	9.603	2	0.03
192.8	9.613999999999999	2	0.03
193.2	9.525	2	0.03
193.6	9.63	2	0.03
194.0	9.617	2	0.03
194.4	9.812999999999999	2	0.03
194.8	9.373	2	0.03
195.2	9.252	2	0.03
195.6	9.538	2	0.03
196.0	9.434	2	0.03
196.4	9.638	2	0.03
196.8	9.754	2	0.03
197.2	9.658999999999999	2	0.03
197.6	9.464	2	0.03
198.0	9.378	2	0.03
198.4	9.597999999999999	2	0.03
198.8	9.726	2	0.03
199.2	9.445	2	0.03
199.6	9.372	2	0.03
200.0	9.496	2	0.03
200.4	9.527000000000001	2	0.03
200.8	9.56	2	0.03
201.2	9.491	2	0.03
201.6	9.504	2	0.03
202.0	9.829	2	0.03
202.4	9.847999999999999	2	0.03
202.8	9.658	2	0.03
203.2	9.779	2	0.03
203.6	9.796	2	0.03
204.0	9.812000000000001	2	0.03
204.4	9.629	2	0.03
204.8	9.752	2	0.03
205.2	9.772	2	0.03
205.6	9.793	2	0.03
206.0	10.026	2	0.03
206.4	10.045	2	0.03
206.8	9.847999999999999	2	0.03
207.2	9.869	2	0.03
207.6	9.787	2	0.03
208.0	9.807	2	0.03
208.4	9.818999999999999	2	0.03
208.8	9.93	2	0.03
209.2	10.04	2	0.03
209.6	9.94	2	0.03
210.0	9.822000000000001	2	0.03
210.4	9.912	2	0.03
210.8	10.008	2	0.03
211.2	9.999	2	0.03
211.6	10.217	2	0.03
212.0	10.101	2	0.03
212.4	10.325999999999999	2	0.03
212.8	10.216000000000001	2	0.03
213.2	10.332	2	0.03
213.6	10.458	2	0.03
214.0	10.23	2	0.03
214.4	10.006	2	0.03
214.8	10.004	2	0.03
215.2	9.89	2	0.03
215.6	9.987	2	0.03
216.0	9.985	2	0.03
216.4	9.873	2	0.03
216.8	9.763	2	0.03
217.2	10.084	2	0.03
217.6	10.093	2	0.03
218.0	9.993	2	0.03
218.4	10.001	2	0.03
218.8	10.007	2	0.03
219.2	9.908999999999999	2	0.03
219.6	10.131	2	0.03
220.0	10.133	2	0.03
220.4	10.132	2	0.03
220.8	9.913	2	0.03
221.2	9.908	2	0.03
221.6	10.013	2	0.03
222.0	9.906	2	0.03
222.4	10.016	2	0.03
222.8	10.017999999999999	2	0.03
223.2	10.012	2	0.03
223.6	10.214	2	0.03
224.0	10.081	2	0.03
224.4	9.952	2	0.03
224.8	9.925	2	0.03
225.2	9.682	2	0.03
225.6	9.755	2	0.03
226.0	9.73	2	0.03
226.4	9.708	2	0.03
226.8	9.686	2	0.03
227.2	9.664	2	0.03
227.6	9.647	2	0.03
228.0	9.737	2	0.03
228.4	9.511000000000001	2	0.03
228.8	9.579	2	0.03
229.2	9.652999999999999	2	0.03
229.6	9.736	2	0.03
230.0	9.617	2	0.03
230.4	9.709	2	0.03
230.8	9.695	2	0.03
231.2	9.578	2	0.03
231.6	9.667	2	0.03
232.0	9.453	2	0.03
232.4	9.347000000000001	2	0.03
232.8	9.338	2	0.03
233.2	9.327	2	0.03
233.6	9.415	2	0.03
234.0	9.496	2	0.03
234.4	9.578	2	0.03
234.8	9.566	2	0.03
235.2	9.557	2	0.03
235.6	9.56	2	0.03
236.0	9.56	2	0.03
236.4	9.456	2	0.03
236.8	9.259	2	0.03
237.2	9.362	2	0.03
237.6	9.369	2	0.03
238.0	9.363999999999999	2	0.03
238.4	9.451	2	0.03
238.8	9.437999999999999	2	0.03
239.2	9.527000000000001	2	0.03
239.6	9.62	2	0.03
240.0	9.718	2	0.03
240.4	9.933	2	0.03
240.8	9.828	2	0.03
241.2	9.508	2	0.03
241.6	9.607000000000001	2	0.03
242.0	9.599	2	0.03
242.4	9.39	2	0.03
242.8	9.38	2	0.03
243.2	9.372	2	0.03
243.6	9.356	2	0.03
244.0	9.326	2	0.03
244.4	9.415	2	0.03
244.8	9.414	2	0.03
245.2	9.312999999999999	2	0.03
245.6	9.312999999999999	2	0.03
246.0	9.202	2	0.03
246.4	9.186	2	0.03
246.8	9.166	2	0.03
247.2	9.241	2	0.03
247.6	9.324	2	0.03
248.0	9.625	2	0.03
248.4	9.197000000000001	2	0.03
248.8	9.087	2	0.03
249.2	8.968	2	0.03
249.6	9.038	2	0.03
250.0	9.017000000000001	2	0.03
250.4	8.997	2	0.03
250.8	8.882	2	0.03
251.2	8.952	2	0.03
251.6	8.922	2	0.03
252.0	8.902000000000001	2	0.03
252.4	8.789	2	0.03
252.8	8.865	2	0.03
253.2	8.85	2	0.03
253.6	8.931000000000001	2	0.03
254.0	8.921	2	0.03
254.4	8.811	2	0.03
254.8	8.896	2	0.03
255.2	8.882	2	0.03
255.6	8.866	2	0.03
256.0	8.847999999999999	2	0.03
256.4	8.936	2	0.03
256.8	8.927999999999999	2	0.03
257.2	9.015	2	0.03
257.6	8.714	2	0.03
258.0	8.793	2	0.03
258.4	8.692	2	0.03
258.8	8.599	2	0.03
259.2	8.787	2	0.03
259.6	8.796	2	0.03
260.0	8.706	2	0.03
260.4	8.785	2	0.03
260.8	8.767000000000001	2	0.03
261.2	9.052999999999999	2	0.03
261.6	9.05	2	0.03
262.0	8.857999999999999	2	0.03
262.4	8.857999999999999	2	0.03
262.8	8.761000000000001	2	0.03
263.2	8.85	2	0.03
263.6	8.844	2	0.03
264.0	8.74	2	0.03
264.4	8.83	2	0.03
264.8	9.031	2	0.03
265.2	8.751	2	0.03
265.6	8.76	2	0.03
266.0	8.675	2	0.03
266.4	8.674	2	0.03
266.8	8.866	2	0.03
267.2	8.867	2	0.03
267.6	8.97	2	0.03
268.0	8.787	2	0.03
268.4	8.794	2	0.03
268.8	8.804	2	0.03
269.2	8.91	2	0.03
269.6	8.827	2	0.03
270.0	8.845	2	0.03
270.4	8.771	2	0.03
270.8	8.783999999999999	2	0.03
271.2	8.701	2	0.03
271.6	8.714	2	0.03
272.0	9.015	2	0.03
272.4	9.142999999999999	2	0.03
272.8	9.077	2	0.03
273.2	9.016	2	0.03
273.6	9.148	2	0.03
274.0	9.176	2	0.03
274.4	9.005	2	0.03
274.8	9.226	2	0.03
275.2	9.368	2	0.03
275.6	9.107999999999999	2	0.03
276.0	9.144	2	0.03
276.4	9.175	2	0.03
276.8	9.304	2	0.03
277.2	9.336	2	0.03
277.6	9.174	2	0.03
278.0	9.2	2	0.03
278.4	9.221	2	0.03
278.8	9.323	2	0.03
279.2	9.328	2	0.03
279.6	9.336	2	0.03
280.0	9.552999999999999	2	0.03
280.4	9.675	2	0.03
280.8	9.592	2	0.03
281.2	9.613999999999999	2	0.03
281.6	9.744	2	0.03
282.0	9.89	2	0.03
282.4	9.617	2	0.03
282.8	9.667	2	0.03
283.2	9.716000000000001	2	0.03
283.6	9.657	2	0.03
284.0	9.81	2	0.03
284.4	9.855	2	0.03
284.8	9.797	2	0.03
285.2	9.844	2	0.03
285.6	9.886000000000001	2	0.03
286.0	10.15	2	0.03
286.4	10.202	2	0.03
286.8	10.255	2	0.03
287.2	10.308	2	0.03
287.6	10.245999999999999	2	0.03
288.0	10.407	2	0.03
288.4	10.45	2	0.03
288.8	10.379000000000001	2	0.03
289.2	10.425	2	0.03
289.6	10.469000000000001	2	0.03
290.0	10.627	2	0.03
290.4	10.672	2	0.03
290.8	10.720999999999998	2	0.03
291.2	10.427	2	0.03
291.6	10.710999999999999	2	0.03
292.0	10.649000000000001	2	0.03
292.4	10.697000000000001	2	0.03
292.8	10.633	2	0.03
293.2	10.800999999999998	2	0.03
293.6	10.737	2	0.03
294.0	10.899000000000001	2	0.03
294.4	10.942	2	0.03
294.8	10.860999999999999	2	0.03
295.2	10.892000000000001	2	0.03
295.6	10.924000000000001	2	0.03
296.0	10.955	2	0.03
296.4	11.48	2	0.03
296.8	11.392000000000001	2	0.03
297.2	11.425999999999998	2	0.03
297.6	11.334000000000001	2	0.03
298.0	11.355	2	0.03
298.4	11.136	2	0.03
298.8	11.154000000000002	2	0.03
299.2	11.17	2	0.03
299.6	11.172	2	0.03
300.0	11.174000000000001	2	0.03
300.4	11.168	2	0.03
300.8	11.402000000000001	2	0.03
301.2	11.273	2	0.03
301.6	11.267999999999999	2	0.03
302.0	11.389000000000001	2	0.03
302.4	11.390999999999998	2	0.03
302.8	11.65	2	0.03
303.2	11.529000000000002	2	0.03
303.6	11.540999999999999	2	0.03
304.0	11.427	2	0.03
304.4	11.306	2	0.03
304.8	11.185	2	0.03
305.2	11.18	2	0.03
305.6	11.17	2	0.03
306.0	11.154000000000002	2	0.03
306.4	11.253	2	0.03
306.8	11.609000000000002	2	0.03
307.2	11.34	2	0.03
307.6	11.204	2	0.03
308.0	11.308	2	0.03
308.4	11.05	2	0.03
308.8	11.15	2	0.03
309.2	11.375	2	0.03
309.6	10.994000000000002	2	0.03
310.0	10.974	2	0.03
310.4	10.949000000000002	2	0.03
310.8	10.922	2	0.03
311.2	11.013	2	0.03
311.6	10.867	2	0.03
312.0	10.956	2	0.03
312.4	10.927	2	0.03
312.8	10.897	2	0.03
313.2	10.752	2	0.03
313.6	10.724	2	0.03
314.0	10.690999999999999	2	0.03
314.4	10.652999999999999	2	0.03
314.8	10.725	2	0.03
315.2	11.035	2	0.03
315.6	10.637	2	0.03
316.0	10.594000000000001	2	0.03
316.4	10.776	2	0.03
316.8	10.725	2	0.03
317.2	10.662	2	0.03
317.6	10.602	2	0.03
318.0	10.532	2	0.03
318.4	10.464	2	0.03
318.8	10.286	2	0.03
319.2	10.337	2	0.03
319.6	10.277000000000001	2	0.03
320.0	10.222999999999999	2	0.03
320.4	10.06	2	0.03
320.8	10.232999999999999	2	0.03
321.2	10.184	2	0.03
321.6	10.131	2	0.03
322.0	10.193999999999999	2	0.03
322.4	10.023	2	0.03
322.8	10.07	2	0.03
323.2	10.005	2	0.03
323.6	9.829	2	0.03
324.0	9.766	2	0.03
324.4	9.499	2	0.03
324.8	9.447000000000001	2	0.03
325.2	9.508	2	0.03
325.6	9.578	2	0.03
326.0	9.351	2	0.03
326.4	9.537	2	0.03
326.8	9.42	2	0.03
327.2	9.412	2	0.03
327.6	9.299	2	0.03
328.0	9.186	2	0.03
328.4	9.174	2	0.03
328.8	9.266	2	0.03
329.2	9.16	2	0.03
329.6	9.253	2	0.03
330.0	9.244	2	0.03
330.4	9.235	2	0.03
330.8	9.127	2	0.03
331.2	9.205	2	0.03
331.6	9.377	2	0.03
332.0	9.559	2	0.03
332.4	9.22	2	0.03
332.8	9.006	2	0.03
333.2	8.892000000000001	2	0.03
333.6	9.372	2	0.03
334.0	9.266	2	0.03
334.4	9.261000000000001	2	0.03
334.8	9.356	2	0.03
335.2	9.243	2	0.03
335.6	9.131	2	0.03
336.0	9.42	2	0.03
336.4	9.311	2	0.03
336.8	9.207	2	0.03
337.2	9.53	2	0.03
337.6	9.44	2	0.03
338.0	9.353	2	0.03
338.4	9.37	2	0.03
338.8	9.383	2	0.03
339.2	9.281	2	0.03
339.6	9.174	2	0.03
340.0	9.068999999999999	2	0.03
340.4	9.061	2	0.03
[truncated: 371,323 more rows]
