# Supplementary material for: Kinesin-4 KIF21B limits microtubule growth to allow rapid centrosome polarization in T cells
Source: eLife. 2020 Dec 21;9:e62876. doi: 10.7554/eLife.62876 (PMC7817182; doi:10.7554/eLife.62876)
Supplement: Figure 5—source data 2. — Values were obtained from the trajectories represented in the left panel of Figure 5D. [file elife-62876-fig5-data2.zip › Figure_5_source_data_2.csv]

mean MT length (µm)	identifier	catastrophe_rate (/s)
10.46	1
11.172	2
8.551	3
7.325	4
6.3389999999999995	5
5.975	6
5.252000000000001	7
6.2170000000000005	8
5.045	9
4.262	10
14.824000000000002	11
11.884	12
9.296	13
8.779	14
6.43	15
6.941	16
5.181	17
6.843999999999999	18
5.195	19
4.7410000000000005	20
4.465	21
11.364	22
12.305	23
9.75	24
7.721	25
6.385	26
6.147	27
7.064	28
5.422999999999999	29
5.153	30
4.398	31
4.175	32
17.06	33
12.052999999999999	34
9.783999999999999	35
8.509	36
7.306	37
7.127999999999999	38
5.575	39
5.695	40
5.322	41
4.7989999999999995	42
3.83	43
14.877	44
12.106	45
7.582999999999999	46
7.546	47
7.8629999999999995	48
7.325	49
6.903	50
5.602	51
5.135	52
4.35	53
4.351	54
14.232999999999999	55
11.793	56
9.772	57
9.096	58
8.51	59
6.751	60
5.79	61
6.167000000000001	62
4.1339999999999995	63
4.444	64
4.466	65
12.949000000000002	66
10.497	67
10.28	68
7.912999999999999	69
7.081	70
6.747000000000001	71
6.836	72
5.4670000000000005	73
4.158	74
4.353	75
5.745	76
13.145999999999999	77
12.27	78
10.113999999999999	79
9.668	80
7.096	81
6.647	82
5.457999999999999	83
5.797000000000001	84
5.218	85
4.39	86
5.379	87
14.466	88
12.349	89
10.469000000000001	90
10.482000000000001	91
9.901	91
6.768	92
8.715	92
7.632999999999999	93
7.224	93
5.48	94
8.401	94
5.537000000000001	95
5.992000000000001	95
5.544	96
5.579	96
5.372999999999999	97
5.086	97
4.4719999999999995	98
5.074	98
15.98	99
4.285	99
11.437999999999999	100
4.55	100
13.034	101
12.533	101
9.577	102
12.267999999999999	102
8.246	103
9.085	103
6.167000000000001	104
8.09	104
6.194	105
7.532	105
5.397	106
5.8020000000000005	106
5.938	107
5.518	107
4.635	108
6.064	108
5.367000000000001	109
4.218999999999999	109
13.735	110
4.323	110
11.304	111
3.807	111
9.14	112
12.159	112
7.936	113
10.657	113
8.835	114
9.086	114
6.62	115
7.42	115
5.542000000000001	116
7.06	116
5.185	117
7.254	117
4.621	118
6.325	118
4.65	119
5.377000000000001	119
4.516	120
4.077	120
15.655999999999999	121
4.268	121
12.617	122
4.927	122
10.084	123
14.86	123
7.68	124
9.551	124
6.518	125
9.304	125
6.3629999999999995	126
9.167	126
6.308	127
7.614	127
5.184	128
7.325	128
5.321000000000001	129
5.045	129
4.656000000000001	130
5.745	130
4.86	131
4.7219999999999995	131
15.366	132
5.166	132
9.654	133
4.021	133
8.61	134
15.667	134
8.802	135
12.948	135
7.377000000000001	136
9.062000000000001	136
5.84	137
7.371	137
6.575	138
6.098	138
5.377000000000001	139
6.895	139
4.099	140
5.756	140
4.793	141
5.976	141
4.773	142
4.797	142
12.692	143
4.585	143
11.387	144
4.23	144
11.152000000000001	145
13.677999999999999	145
6.847	146
11.86	146
7.914	147
10.360999999999999	147
6.627000000000001	148
6.605	148
6.086	149
6.675	149
6.406000000000001	150
6.962999999999999	150
5.5329999999999995	151
5.3229999999999995	151
4.516	152
5.291	152
4.446000000000001	153
4.8839999999999995	153
13.31	154
4.775	154
10.802	155
4.628	155
9.355	156
12.383	156
7.581	157
11.808	157
8.087	158
8.471	158
6.495	159
9.016	159
6.046	160
8.311	160
5.782	161
6.367999999999999	161
4.137	162
6.2410000000000005	162
4.343999999999999	163
5.85	163
4.2410000000000005	164
4.819	164
14.770999999999999	165
4.309	165
4.753	166
14.144	167
12.482999999999999	168
10.770999999999999	169
9.058	170
7.619	171
7.403	172
5.744	173
4.958	174
4.28	175
4.703	176
4.099	177
11.555	178
10.964	179
10.409	180
8.589	181
7.757999999999999	182
5.852	183
5.945	184
5.335	185
5.196000000000001	186
4.321000000000001	187
4.175	188
13.569	189
10.548	190
8.978	191
6.797000000000001	192
8.329	193
7.773	194
5.162000000000001	195
5.347	196
5.141	197
4.921	198
4.848	199
16.767	200
12.47	201
10.116	202
9.247	203
7.358	204
7.51	205
5.569	206
4.859	207
4.836	208
4.412	209
4.1080000000000005	210
16.801	211
14.630999999999998	212
9.017000000000001	213
10.185	214
6.581	215
6.09	216
5.903	217
5.172999999999999	218
4.082	219
5.185	220
4.173	221
14.097999999999999	222
12.032	223
8.501	224
8.519	225
6.992999999999999	226
5.574	227
5.504	228
5.2010000000000005	229
5.4270000000000005	230
3.8	231
4.635	232
13.138	233
11.020999999999999	234
9.164	235
9.78	236
6.572	237
6.649	238
5.905	239
5.4270000000000005	240
5.751	241
5.14	242
4.187	243
16.92	244
10.648	245
9.202	246
7.955	247
7.452000000000001	248
6.117000000000001	249
6.292000000000001	250
5.313	251
4.723	252
5.297000000000001	253
4.512	254
15.087	255
