# Supplementary material for: Kinesin-4 KIF21B limits microtubule growth to allow rapid centrosome polarization in T cells
Source: eLife. 2020 Dec 21;9:e62876. doi: 10.7554/eLife.62876 (PMC7817182; doi:10.7554/eLife.62876)
Supplement: Figure 5—source data 3. — The mean MT length of the represented plot is obtained from each trajectory for every 0.4 s of simulation. [file elife-62876-fig5-data3.zip]

Archive with 2 entries (2 files):
- Figure_5_source_data_3.csv
- Figure_5_source_data_4.csv
