# Supplementary material for: Kinesin-4 KIF21B limits microtubule growth to allow rapid centrosome polarization in T cells
Source: eLife. 2020 Dec 21;9:e62876. doi: 10.7554/eLife.62876 (PMC7817182; doi:10.7554/eLife.62876)
Supplement: Figure 5—source data 3. — The mean MT length of the represented plot is obtained from each trajectory for every 0.4 s of simulation. [file elife-62876-fig5-data3.zip › Figure_5_source_data_3.csv]

time (s)	mean MT length (µm)	identifier	catastrophe_rate (/s)
0.0	0.98	1	2.0
0.4	1.094	1	2.0
0.8	1.21	1	2.0
1.2	1.3259999999999998	1	2.0
1.6	1.435	1	2.0
2.0	1.535	1	2.0
2.4	1.649	1	2.0
2.8	1.7530000000000001	1	2.0
3.2	1.851	1	2.0
3.6	1.939	1	2.0
4.0	2.09	1	2.0
4.4	2.1719999999999997	1	2.0
4.8	2.244	1	2.0
5.2	2.286	1	2.0
5.6	2.388	1	2.0
6.0	2.496	1	2.0
6.4	2.608	1	2.0
6.8	2.674	1	2.0
7.2	2.793	1	2.0
7.6	2.832	1	2.0
8.0	2.8939999999999997	1	2.0
8.4	2.972	1	2.0
8.8	3.074	1	2.0
9.2	3.117	1	2.0
9.6	3.1839999999999997	1	2.0
10.0	3.283	1	2.0
10.4	3.324	1	2.0
10.8	3.398	1	2.0
11.2	3.4610000000000003	1	2.0
11.6	3.589	1	2.0
12.0	3.647	1	2.0
12.4	3.696	1	2.0
12.8	3.7539999999999996	1	2.0
13.2	3.7739999999999996	1	2.0
13.6	3.79	1	2.0
14.0	3.87	1	2.0
14.4	3.9539999999999997	1	2.0
14.8	4.099	1	2.0
15.2	4.211	1	2.0
15.6	4.322	1	2.0
16.0	4.346	1	2.0
16.4	4.325	1	2.0
16.8	4.387	1	2.0
17.2	4.396	1	2.0
17.6	4.449	1	2.0
18.0	4.457	1	2.0
18.4	4.607	1	2.0
18.8	4.627	1	2.0
19.2	4.602	1	2.0
19.6	4.664	1	2.0
20.0	4.725	1	2.0
20.4	4.789	1	2.0
20.8	4.905	1	2.0
21.2	4.979	1	2.0
21.6	5.162000000000001	1	2.0
22.0	5.196000000000001	1	2.0
22.4	5.278	1	2.0
22.8	5.407	1	2.0
23.2	5.37	1	2.0
23.6	5.446000000000001	1	2.0
24.0	5.518	1	2.0
24.4	5.527	1	2.0
24.8	5.596	1	2.0
25.2	5.666	1	2.0
25.6	5.797999999999999	1	2.0
26.0	5.934	1	2.0
26.4	6.006	1	2.0
26.8	6.141	1	2.0
27.2	6.287000000000001	1	2.0
27.6	6.235	1	2.0
28.0	6.251	1	2.0
28.4	6.329	1	2.0
28.8	6.336	1	2.0
29.2	6.474	1	2.0
29.6	6.474	1	2.0
30.0	6.527	1	2.0
30.4	6.638999999999999	1	2.0
30.8	6.75	1	2.0
31.2	6.862	1	2.0
31.6	6.886	1	2.0
32.0	6.763	1	2.0
32.4	6.784	1	2.0
32.8	6.954	1	2.0
33.2	6.984	1	2.0
33.6	7.018	1	2.0
34.0	7.056	1	2.0
34.4	7.098	1	2.0
34.8	7.1339999999999995	1	2.0
35.2	7.17	1	2.0
35.6	7.131	1	2.0
36.0	7.239	1	2.0
36.4	7.35	1	2.0
36.8	7.227	1	2.0
37.2	7.334	1	2.0
37.6	7.211	1	2.0
38.0	7.167999999999999	1	2.0
38.4	7.2	1	2.0
38.8	7.465	1	2.0
39.2	7.502999999999999	1	2.0
39.6	7.461	1	2.0
40.0	7.581	1	2.0
40.4	7.617999999999999	1	2.0
40.8	7.571000000000001	1	2.0
41.2	7.526	1	2.0
41.6	7.64	1	2.0
42.0	7.667000000000001	1	2.0
42.4	7.773	1	2.0
42.8	7.636	1	2.0
43.2	7.587000000000001	1	2.0
43.6	7.7010000000000005	1	2.0
44.0	7.733	1	2.0
44.4	7.757999999999999	1	2.0
44.8	7.7829999999999995	1	2.0
45.2	7.893	1	2.0
45.6	7.92	1	2.0
46.0	7.942	1	2.0
46.4	7.962999999999999	1	2.0
46.8	7.9	1	2.0
47.2	7.92	1	2.0
47.6	7.938	1	2.0
48.0	7.947	1	2.0
48.4	7.96	1	2.0
48.8	8.055	1	2.0
49.2	8.151	1	2.0
49.6	8.163	1	2.0
50.0	8.006	1	2.0
50.4	8.021	1	2.0
50.8	8.033	1	2.0
51.2	8.217	1	2.0
51.6	8.422	1	2.0
52.0	8.452	1	2.0
52.4	8.387	1	2.0
52.8	8.506	1	2.0
53.2	8.537	1	2.0
53.6	8.568999999999999	1	2.0
54.0	8.601	1	2.0
54.4	8.539	1	2.0
54.8	8.48	1	2.0
55.2	8.514	1	2.0
55.6	8.631	1	2.0
56.0	8.469	1	2.0
56.4	8.585	1	2.0
56.8	8.511000000000001	1	2.0
57.2	8.529	1	2.0
57.6	8.734	1	2.0
58.0	8.571	1	2.0
58.4	8.504	1	2.0
58.8	8.517000000000001	1	2.0
59.2	8.517999999999999	1	2.0
59.6	8.523	1	2.0
60.0	8.717	1	2.0
60.4	8.631	1	2.0
60.8	8.542	1	2.0
61.2	8.459	1	2.0
61.6	8.465	1	2.0
62.0	8.471	1	2.0
62.4	8.662	1	2.0
62.8	8.679	1	2.0
63.2	9.089	1	2.0
63.6	9.121	1	2.0
64.0	8.954	1	2.0
64.4	8.896	1	2.0
64.8	9.044	1	2.0
65.2	8.902999999999999	1	2.0
65.6	9.058	1	2.0
66.0	9.122	1	2.0
66.4	9.186	1	2.0
66.8	9.052999999999999	1	2.0
67.2	9.11	1	2.0
67.6	9.163	1	2.0
68.0	9.12	1	2.0
68.4	9.164	1	2.0
68.8	9.207	1	2.0
69.2	9.35	1	2.0
69.6	9.396	1	2.0
70.0	9.433	1	2.0
70.4	9.573	1	2.0
70.8	9.511000000000001	1	2.0
71.2	9.55	1	2.0
71.6	9.691	1	2.0
72.0	9.728	1	2.0
72.4	9.867	1	2.0
72.8	10.014	1	2.0
73.2	9.942	1	2.0
73.6	9.977	1	2.0
74.0	10.013	1	2.0
74.4	10.162	1	2.0
74.8	10.206	1	2.0
75.2	10.142999999999999	1	2.0
75.6	10.304	1	2.0
76.0	10.357999999999999	1	2.0
76.4	10.305	1	2.0
76.8	10.479000000000001	1	2.0
77.2	10.423	1	2.0
77.6	10.261	1	2.0
78.0	10.211	1	2.0
78.4	10.269	1	2.0
78.8	10.317	1	2.0
79.2	10.355	1	2.0
79.6	10.389000000000001	1	2.0
80.0	10.537	1	2.0
80.4	10.578	1	2.0
80.8	10.617	1	2.0
81.2	10.543	1	2.0
81.6	10.697000000000001	1	2.0
82.0	10.735	1	2.0
82.4	10.773	1	2.0
82.8	10.81	1	2.0
83.2	10.731	1	2.0
83.6	10.758	1	2.0
84.0	10.782	1	2.0
84.4	10.927999999999999	1	2.0
84.8	10.84	1	2.0
85.2	10.867	1	2.0
85.6	10.894	1	2.0
86.0	11.044	1	2.0
86.4	11.07	1	2.0
86.8	10.972999999999999	1	2.0
87.2	11.112	1	2.0
87.6	11.135	1	2.0
88.0	11.155999999999999	1	2.0
88.4	11.171	1	2.0
88.8	11.062999999999999	1	2.0
89.2	11.195	1	2.0
89.6	11.081	1	2.0
90.0	11.087	1	2.0
90.4	11.091	1	2.0
90.8	11.091	1	2.0
91.2	11.209000000000001	1	2.0
91.6	11.095	1	2.0
92.0	11.220999999999998	1	2.0
92.4	11.222000000000001	1	2.0
92.8	11.210999999999999	1	2.0
93.2	11.197000000000001	1	2.0
93.6	11.304	1	2.0
94.0	11.293	1	2.0
94.4	11.408	1	2.0
94.8	11.279000000000002	1	2.0
95.2	11.395999999999999	1	2.0
95.6	11.382	1	2.0
96.0	11.366	1	2.0
96.4	11.100999999999999	1	2.0
96.8	11.082	1	2.0
97.2	11.192	1	2.0
97.6	11.177999999999999	1	2.0
98.0	11.292	1	2.0
98.4	11.164000000000001	1	2.0
98.8	11.286	1	2.0
99.2	11.161	1	2.0
99.6	11.274000000000001	1	2.0
100.0	11.14	1	2.0
100.4	11.245	1	2.0
100.8	11.107999999999999	1	2.0
101.2	10.972000000000001	1	2.0
101.6	11.075	1	2.0
102.0	10.823	1	2.0
102.4	10.797	1	2.0
102.8	10.774000000000001	1	2.0
103.2	11.104000000000001	1	2.0
103.6	11.338	1	2.0
104.0	11.207	1	2.0
104.4	11.075999999999999	1	2.0
104.8	10.715	1	2.0
105.2	10.702	1	2.0
105.6	10.686	1	2.0
106.0	10.67	1	2.0
106.4	11.007	1	2.0
106.8	10.872	1	2.0
107.2	10.854000000000001	1	2.0
107.6	10.835	1	2.0
108.0	10.588	1	2.0
108.4	10.804	1	2.0
108.8	10.682	1	2.0
109.2	10.783	1	2.0
109.6	10.649000000000001	1	2.0
110.0	10.624	1	2.0
110.4	10.599	1	2.0
110.8	10.687000000000001	1	2.0
111.2	10.9	1	2.0
111.6	10.879000000000001	1	2.0
112.0	10.638	1	2.0
112.4	10.530999999999999	1	2.0
112.8	10.655999999999999	1	2.0
113.2	10.673	1	2.0
113.6	10.687000000000001	1	2.0
114.0	10.704	1	2.0
114.4	10.725	1	2.0
114.8	10.74	1	2.0
115.2	10.525	1	2.0
115.6	10.540999999999999	1	2.0
116.0	10.665999999999999	1	2.0
116.4	10.92	1	2.0
116.8	11.068	1	2.0
117.2	10.737	1	2.0
117.6	10.765	1	2.0
118.0	10.684000000000001	1	2.0
118.4	10.716	1	2.0
118.8	10.735	1	2.0
119.2	10.987	1	2.0
119.6	11.003	1	2.0
120.0	11.017000000000001	1	2.0
120.4	11.158	1	2.0
120.8	11.181	1	2.0
121.2	11.209000000000001	1	2.0
121.6	11.005	1	2.0
122.0	11.161	1	2.0
122.4	11.081	1	2.0
122.8	11.124	1	2.0
123.2	11.165	1	2.0
123.6	11.206	1	2.0
124.0	11.248	1	2.0
124.4	11.289000000000001	1	2.0
124.8	11.207	1	2.0
125.2	11.242	1	2.0
125.6	11.273	1	2.0
126.0	11.297	1	2.0
126.4	11.314	1	2.0
126.8	11.457	1	2.0
127.2	11.484000000000002	1	2.0
127.6	11.765	1	2.0
128.0	11.545	1	2.0
128.4	11.575999999999999	1	2.0
128.8	11.603	1	2.0
129.2	11.761	1	2.0
129.6	11.795	1	2.0
130.0	11.577	1	2.0
130.4	11.737	1	2.0
130.8	11.770999999999999	1	2.0
131.2	11.806	1	2.0
131.6	11.841	1	2.0
132.0	11.752	1	2.0
132.4	11.783	1	2.0
132.8	12.065999999999999	1	2.0
133.2	11.965	1	2.0
133.6	11.867	1	2.0
134.0	11.898	1	2.0
134.4	12.054	1	2.0
134.8	12.075999999999999	1	2.0
135.2	12.091	1	2.0
135.6	12.103	1	2.0
136.0	12.251	1	2.0
136.4	12.135	1	2.0
136.8	12.152999999999999	1	2.0
137.2	12.445	1	2.0
137.6	12.202	1	2.0
138.0	12.225999999999999	1	2.0
138.4	12.380999999999998	1	2.0
138.8	12.27	1	2.0
139.2	12.163	1	2.0
139.6	12.182	1	2.0
140.0	12.193	1	2.0
140.4	12.338	1	2.0
140.8	12.350999999999999	1	2.0
141.2	12.359000000000002	1	2.0
141.6	12.502	1	2.0
142.0	12.649000000000001	1	2.0
142.4	12.659	1	2.0
142.8	12.526	1	2.0
143.2	12.527999999999999	1	2.0
143.6	12.533	1	2.0
144.0	12.402999999999999	1	2.0
144.4	12.401	1	2.0
144.8	12.398	1	2.0
145.2	12.395	1	2.0
145.6	12.255	1	2.0
146.0	12.377	1	2.0
146.4	12.369000000000002	1	2.0
146.8	12.355	1	2.0
147.2	12.345999999999998	1	2.0
147.6	12.605	1	2.0
148.0	12.741	1	2.0
148.4	13.035	1	2.0
148.8	12.748	1	2.0
149.2	12.479000000000001	1	2.0
149.6	12.63	1	2.0
150.0	12.647	1	2.0
150.4	12.39	1	2.0
150.8	12.402000000000001	1	2.0
151.2	12.546	1	2.0
151.6	12.414000000000001	1	2.0
152.0	12.418	1	2.0
152.4	12.284	1	2.0
152.8	12.277999999999999	1	2.0
153.2	12.405999999999999	1	2.0
153.6	12.681	1	2.0
154.0	12.68	1	2.0
154.4	12.540999999999999	1	2.0
154.8	12.675999999999998	1	2.0
155.2	12.532	1	2.0
155.6	12.404000000000002	1	2.0
156.0	12.415999999999999	1	2.0
156.4	12.423	1	2.0
156.8	12.429	1	2.0
157.2	12.425	1	2.0
157.6	12.548	1	2.0
158.0	12.407	1	2.0
158.4	12.399000000000001	1	2.0
158.8	12.257	1	2.0
159.2	12.519	1	2.0
159.6	12.529000000000002	1	2.0
160.0	12.685	1	2.0
160.4	12.707	1	2.0
160.8	12.59	1	2.0
161.2	12.614	1	2.0
161.6	12.499	1	2.0
162.0	12.379000000000001	1	2.0
162.4	12.392999999999999	1	2.0
162.8	12.545	1	2.0
163.2	12.565999999999999	1	2.0
163.6	12.581	1	2.0
164.0	12.585	1	2.0
164.4	12.585	1	2.0
164.8	12.452	1	2.0
165.2	12.454	1	2.0
165.6	12.589	1	2.0
166.0	12.575999999999999	1	2.0
166.4	12.84	1	2.0
166.8	12.835999999999999	1	2.0
167.2	12.557	1	2.0
167.6	12.550999999999998	1	2.0
168.0	12.684000000000001	1	2.0
168.4	12.812999999999999	1	2.0
168.8	12.658	1	2.0
169.2	12.645	1	2.0
169.6	12.628	1	2.0
170.0	12.61	1	2.0
170.4	12.322000000000001	1	2.0
170.8	12.429	1	2.0
171.2	12.539000000000001	1	2.0
171.6	12.384	1	2.0
172.0	12.354000000000001	1	2.0
172.4	12.323	1	2.0
172.8	12.431	1	2.0
173.2	12.395999999999999	1	2.0
173.6	12.36	1	2.0
174.0	12.192	1	2.0
174.4	12.571	1	2.0
174.8	12.548	1	2.0
175.2	12.526	1	2.0
175.6	12.648	1	2.0
176.0	12.622	1	2.0
176.4	12.315999999999999	1	2.0
176.8	12.424000000000001	1	2.0
177.2	12.401	1	2.0
177.6	12.388	1	2.0
178.0	12.239	1	2.0
178.4	12.222999999999999	1	2.0
178.8	12.209000000000001	1	2.0
179.2	11.923	1	2.0
179.6	11.899000000000001	1	2.0
180.0	11.874	1	2.0
180.4	11.845	1	2.0
180.8	11.821	1	2.0
181.2	11.924000000000001	1	2.0
181.6	11.892000000000001	1	2.0
182.0	11.729000000000001	1	2.0
182.4	11.824000000000002	1	2.0
182.8	11.932	1	2.0
183.2	11.902000000000001	1	2.0
183.6	11.867	1	2.0
184.0	12.243	1	2.0
184.4	11.95	1	2.0
184.8	11.924000000000001	1	2.0
185.2	11.9	1	2.0
185.6	11.751	1	2.0
186.0	11.61	1	2.0
186.4	11.475999999999999	1	2.0
186.8	11.468	1	2.0
187.2	11.588	1	2.0
187.6	11.337	1	2.0
188.0	11.328	1	2.0
188.4	11.556	1	2.0
188.8	11.673	1	2.0
189.2	11.672	1	2.0
189.6	11.549000000000001	1	2.0
190.0	11.432	1	2.0
190.4	11.317	1	2.0
190.8	11.572000000000001	1	2.0
191.2	11.585	1	2.0
191.6	11.595999999999998	1	2.0
192.0	11.477	1	2.0
192.4	11.609000000000002	1	2.0
192.8	11.61	1	2.0
193.2	11.868	1	2.0
193.6	11.878	1	2.0
194.0	11.508	1	2.0
194.4	11.65	1	2.0
194.8	11.535	1	2.0
195.2	11.674000000000001	1	2.0
195.6	11.682	1	2.0
196.0	11.565	1	2.0
196.4	11.446	1	2.0
196.8	11.700999999999999	1	2.0
197.2	11.71	1	2.0
197.6	11.706	1	2.0
198.0	11.697000000000001	1	2.0
198.4	11.815	1	2.0
198.8	11.673	1	2.0
199.2	11.651	1	2.0
199.6	11.632	1	2.0
200.0	11.607999999999999	1	2.0
200.4	11.452	1	2.0
200.8	11.665999999999999	1	2.0
201.2	11.758	1	2.0
201.6	11.857999999999999	1	2.0
202.0	11.697000000000001	1	2.0
202.4	11.797	1	2.0
202.8	11.385	1	2.0
203.2	11.365	1	2.0
203.6	11.107000000000001	1	2.0
204.0	11.085999999999999	1	2.0
204.4	11.06	1	2.0
204.8	11.030999999999999	1	2.0
205.2	11.37	1	2.0
205.6	11.362	1	2.0
206.0	11.242	1	2.0
206.4	11.127	1	2.0
206.8	11.255999999999998	1	2.0
207.2	11.505999999999998	1	2.0
207.6	11.258	1	2.0
208.0	11.523	1	2.0
208.4	11.284	1	2.0
208.8	11.175	1	2.0
209.2	11.314	1	2.0
209.6	11.460999999999999	1	2.0
210.0	11.232999999999999	1	2.0
210.4	11.249	1	2.0
210.8	11.262	1	2.0
211.2	11.155999999999999	1	2.0
211.6	11.415999999999999	1	2.0
212.0	11.437000000000001	1	2.0
212.4	11.454	1	2.0
212.8	11.465	1	2.0
213.2	11.357000000000001	1	2.0
213.6	11.375	1	2.0
214.0	11.392000000000001	1	2.0
214.4	11.536	1	2.0
214.8	11.552	1	2.0
215.2	11.564	1	2.0
215.6	11.696	1	2.0
216.0	11.457	1	2.0
216.4	11.588	1	2.0
216.8	11.722000000000001	1	2.0
217.2	11.595	1	2.0
217.6	11.462	1	2.0
218.0	11.573	1	2.0
218.4	11.429	1	2.0
218.8	11.404000000000002	1	2.0
219.2	11.495999999999999	1	2.0
219.6	11.458	1	2.0
220.0	11.415999999999999	1	2.0
220.4	11.765999999999998	1	2.0
220.8	11.488	1	2.0
221.2	11.345	1	2.0
221.6	11.203	1	2.0
222.0	11.182	1	2.0
222.4	11.155999999999999	1	2.0
222.8	11.248	1	2.0
223.2	11.097999999999999	1	2.0
223.6	11.197000000000001	1	2.0
224.0	11.059000000000001	1	2.0
224.4	11.158	1	2.0
224.8	10.905999999999999	1	2.0
225.2	11.129000000000001	1	2.0
225.6	11.117	1	2.0
226.0	10.977	1	2.0
226.4	10.839	1	2.0
226.8	11.059000000000001	1	2.0
227.2	10.925999999999998	1	2.0
227.6	11.152999999999999	1	2.0
228.0	10.907	1	2.0
228.4	10.898	1	2.0
228.8	10.890999999999998	1	2.0
229.2	11.008	1	2.0
229.6	10.889000000000001	1	2.0
230.0	11.124	1	2.0
230.4	11.123	1	2.0
230.8	11.008	1	2.0
231.2	11.019	1	2.0
231.6	11.025	1	2.0
232.0	11.029000000000002	1	2.0
232.4	10.909	1	2.0
232.8	11.145	1	2.0
233.2	11.257	1	2.0
233.6	11.242	1	2.0
234.0	11.355	1	2.0
234.4	10.857999999999999	1	2.0
234.8	10.850999999999999	1	2.0
235.2	10.955	1	2.0
235.6	10.835	1	2.0
236.0	10.824000000000002	1	2.0
236.4	10.81	1	2.0
236.8	10.792	1	2.0
237.2	11.133	1	2.0
237.6	11.123	1	2.0
238.0	11.113	1	2.0
238.4	10.979000000000001	1	2.0
238.8	10.845	1	2.0
239.2	10.831	1	2.0
239.6	10.822000000000001	1	2.0
240.0	10.59	1	2.0
240.4	10.7	1	2.0
240.8	11.059000000000001	1	2.0
241.2	10.83	1	2.0
241.6	10.84	1	2.0
242.0	10.964	1	2.0
242.4	10.968	1	2.0
242.8	10.964	1	2.0
243.2	10.720999999999998	1	2.0
243.6	10.709000000000001	1	2.0
244.0	10.812999999999999	1	2.0
244.4	10.915	1	2.0
244.8	10.779000000000002	1	2.0
245.2	10.645999999999999	1	2.0
245.6	10.863	1	2.0
246.0	10.845999999999998	1	2.0
246.4	10.700999999999999	1	2.0
246.8	10.669	1	2.0
247.2	10.634	1	2.0
247.6	10.604000000000001	1	2.0
248.0	10.695	1	2.0
248.4	11.181	1	2.0
248.8	10.937000000000001	1	2.0
249.2	10.942	1	2.0
249.6	11.078	1	2.0
250.0	10.719000000000001	1	2.0
250.4	10.499	1	2.0
250.8	10.627	1	2.0
251.2	10.529000000000002	1	2.0
251.6	10.543	1	2.0
252.0	10.657	1	2.0
252.4	10.539000000000001	1	2.0
252.8	10.536	1	2.0
253.2	10.526	1	2.0
253.6	10.515	1	2.0
254.0	10.394	1	2.0
254.4	10.497	1	2.0
254.8	10.489	1	2.0
255.2	10.372	1	2.0
255.6	10.368	1	2.0
256.0	10.481	1	2.0
256.4	10.707	1	2.0
256.8	10.709000000000001	1	2.0
257.2	10.710999999999999	1	2.0
257.6	10.71	1	2.0
258.0	10.364	1	2.0
258.4	10.584000000000001	1	2.0
258.8	10.7	1	2.0
259.2	10.59	1	2.0
259.6	10.718	1	2.0
260.0	10.732000000000001	1	2.0
260.4	10.627	1	2.0
260.8	10.523	1	2.0
261.2	10.769	1	2.0
261.6	10.56	1	2.0
262.0	10.583	1	2.0
262.4	10.834000000000001	1	2.0
262.8	10.629000000000001	1	2.0
263.2	10.777000000000001	1	2.0
263.6	10.927	1	2.0
264.0	10.842	1	2.0
264.4	10.755	1	2.0
264.8	10.775	1	2.0
265.2	10.685	1	2.0
265.6	10.707	1	2.0
266.0	10.957	1	2.0
266.4	10.856	1	2.0
266.8	10.867	1	2.0
267.2	10.763	1	2.0
267.6	10.887	1	2.0
268.0	11.136	1	2.0
268.4	11.030999999999999	1	2.0
268.8	11.047	1	2.0
269.2	11.062999999999999	1	2.0
269.6	10.957	1	2.0
270.0	11.087	1	2.0
270.4	11.1	1	2.0
270.8	10.993	1	2.0
271.2	10.889000000000001	1	2.0
271.6	11.140999999999998	1	2.0
272.0	11.280999999999999	1	2.0
272.4	11.174000000000001	1	2.0
272.8	11.19	1	2.0
273.2	11.087	1	2.0
273.6	10.989	1	2.0
274.0	11.009	1	2.0
274.4	11.147	1	2.0
274.8	11.17	1	2.0
275.2	11.311	1	2.0
275.6	11.088	1	2.0
276.0	11.222999999999999	1	2.0
276.4	11.241	1	2.0
276.8	11.385	1	2.0
277.2	11.530999999999999	1	2.0
277.6	11.56	1	2.0
278.0	11.59	1	2.0
278.4	11.62	1	2.0
278.8	11.522	1	2.0
279.2	11.427999999999999	1	2.0
279.6	11.460999999999999	1	2.0
280.0	11.370999999999999	1	2.0
280.4	11.397	1	2.0
280.8	11.419	1	2.0
281.2	11.437999999999999	1	2.0
281.6	11.453	1	2.0
282.0	11.59	1	2.0
282.4	11.603	1	2.0
282.8	11.61	1	2.0
283.2	11.485999999999999	1	2.0
283.6	11.615	1	2.0
284.0	11.492	1	2.0
284.4	11.493	1	2.0
284.8	11.613	1	2.0
285.2	11.731	1	2.0
285.6	11.714	1	2.0
286.0	11.692	1	2.0
286.4	11.796	1	2.0
286.8	11.91	1	2.0
287.2	11.632	1	2.0
287.6	11.751	1	2.0
288.0	11.88	1	2.0
288.4	11.885	1	2.0
288.8	11.632	1	2.0
289.2	11.629000000000001	1	2.0
289.6	11.373	1	2.0
290.0	11.482000000000001	1	2.0
290.4	11.602	1	2.0
290.8	11.597000000000001	1	2.0
291.2	11.465	1	2.0
291.6	11.453	1	2.0
292.0	11.817	1	2.0
292.4	11.814	1	2.0
292.8	11.821	1	2.0
293.2	11.697000000000001	1	2.0
293.6	11.968	1	2.0
294.0	11.347000000000001	1	2.0
294.4	11.369000000000002	1	2.0
294.8	11.389000000000001	1	2.0
295.2	11.527999999999999	1	2.0
295.6	11.545	1	2.0
296.0	11.567	1	2.0
296.4	11.59	1	2.0
296.8	11.610999999999999	1	2.0
297.2	11.637	1	2.0
297.6	11.665999999999999	1	2.0
298.0	11.571	1	2.0
298.4	11.6	1	2.0
298.8	11.623	1	2.0
299.2	11.64	1	2.0
299.6	11.774000000000001	1	2.0
300.0	11.782	1	2.0
300.4	11.777999999999999	1	2.0
300.8	11.767999999999999	1	2.0
301.2	11.755	1	2.0
301.6	11.862	1	2.0
302.0	11.832	1	2.0
302.4	11.802999999999999	1	2.0
302.8	11.91	1	2.0
303.2	11.765	1	2.0
303.6	11.493	1	2.0
304.0	11.595	1	2.0
304.4	11.57	1	2.0
304.8	11.665999999999999	1	2.0
305.2	11.755999999999998	1	2.0
305.6	11.71	1	2.0
306.0	11.789000000000001	1	2.0
306.4	11.741	1	2.0
306.8	11.84	1	2.0
307.2	11.422	1	2.0
307.6	11.395	1	2.0
308.0	11.37	1	2.0
308.4	11.472000000000001	1	2.0
308.8	11.450999999999999	1	2.0
309.2	11.183	1	2.0
309.6	11.155999999999999	1	2.0
310.0	11.254000000000001	1	2.0
310.4	11.356	1	2.0
310.8	11.091	1	2.0
311.2	11.069	1	2.0
311.6	11.044	1	2.0
312.0	11.02	1	2.0
312.4	11.115	1	2.0
312.8	11.09	1	2.0
313.2	10.946	1	2.0
313.6	11.042	1	2.0
314.0	11.020999999999999	1	2.0
314.4	10.991	1	2.0
314.8	10.963	1	2.0
315.2	11.062000000000001	1	2.0
315.6	10.806	1	2.0
316.0	10.785	1	2.0
316.4	10.877	1	2.0
316.8	10.737	1	2.0
317.2	10.705	1	2.0
317.6	10.562000000000001	1	2.0
318.0	10.53	1	2.0
318.4	10.725999999999999	1	2.0
318.8	10.585	1	2.0
319.2	10.788	1	2.0
319.6	10.529000000000002	1	2.0
320.0	10.489	1	2.0
320.4	10.557	1	2.0
320.8	10.515	1	2.0
321.2	10.366	1	2.0
321.6	10.677999999999999	1	2.0
322.0	10.658	1	2.0
322.4	10.755999999999998	1	2.0
322.8	10.616	1	2.0
323.2	10.479000000000001	1	2.0
323.6	10.474	1	2.0
324.0	10.369000000000002	1	2.0
324.4	10.376	1	2.0
324.8	10.164	1	2.0
325.2	10.172	1	2.0
325.6	10.290999999999999	1	2.0
326.0	10.305	1	2.0
326.4	10.323	1	2.0
326.8	10.437999999999999	1	2.0
327.2	10.436	1	2.0
327.6	10.325999999999999	1	2.0
328.0	10.218	1	2.0
328.4	10.439	1	2.0
328.8	10.437000000000001	1	2.0
329.2	10.43	1	2.0
329.6	10.423	1	2.0
330.0	10.306	1	2.0
330.4	10.417	1	2.0
330.8	10.421	1	2.0
331.2	10.312999999999999	1	2.0
331.6	10.312000000000001	1	2.0
332.0	10.417	1	2.0
332.4	10.407	1	2.0
332.8	10.758	1	2.0
333.2	10.892000000000001	1	2.0
333.6	10.783	1	2.0
334.0	10.671	1	2.0
334.4	10.675	1	2.0
334.8	10.552999999999999	1	2.0
335.2	10.437000000000001	1	2.0
335.6	10.552999999999999	1	2.0
336.0	10.439	1	2.0
336.4	10.542	1	2.0
336.8	10.655999999999999	1	2.0
337.2	10.66	1	2.0
337.6	10.555	1	2.0
338.0	10.352	1	2.0
338.4	10.373	1	2.0
338.8	10.395	1	2.0
339.2	10.306	1	2.0
339.6	10.318	1	2.0
340.0	10.328	1	2.0
340.4	10.334000000000001	1	2.0
340.8	10.457	1	2.0
341.2	10.815999999999999	1	2.0
341.6	10.834000000000001	1	2.0
342.0	10.734000000000002	1	2.0
342.4	10.517999999999999	1	2.0
342.8	10.894	1	2.0
343.2	10.929	1	2.0
343.6	10.962	1	2.0
344.0	10.870999999999999	1	2.0
344.4	10.78	1	2.0
344.8	10.806	1	2.0
345.2	10.827	1	2.0
345.6	10.844000000000001	1	2.0
346.0	10.742	1	2.0
346.4	10.995	1	2.0
346.8	11.015	1	2.0
347.2	10.905	1	2.0
347.6	11.154000000000002	1	2.0
348.0	10.81	1	2.0
348.4	10.825	1	2.0
348.8	10.835	1	2.0
349.2	10.835999999999999	1	2.0
349.6	10.839	1	2.0
350.0	10.728	1	2.0
350.4	10.731	1	2.0
350.8	10.735	1	2.0
351.2	10.739	1	2.0
351.6	10.859000000000002	1	2.0
352.0	10.752	1	2.0
352.4	10.751	1	2.0
352.8	10.975999999999999	1	2.0
353.2	10.856	1	2.0
353.6	10.732000000000001	1	2.0
354.0	10.962	1	2.0
354.4	10.959000000000001	1	2.0
354.8	10.831	1	2.0
355.2	11.062999999999999	1	2.0
355.6	11.062999999999999	1	2.0
356.0	11.189	1	2.0
356.4	10.841	1	2.0
356.8	10.739	1	2.0
357.2	10.745	1	2.0
357.6	11.110999999999999	1	2.0
358.0	11.008	1	2.0
358.4	11.02	1	2.0
358.8	11.037	1	2.0
359.2	11.048	1	2.0
359.6	11.06	1	2.0
360.0	11.07	1	2.0
360.4	11.198	1	2.0
360.8	11.325	1	2.0
361.2	11.202	1	2.0
361.6	11.078	1	2.0
362.0	11.079	1	2.0
362.4	11.205	1	2.0
362.8	11.085999999999999	1	2.0
363.2	11.088	1	2.0
363.6	10.975999999999999	1	2.0
364.0	11.095999999999998	1	2.0
364.4	11.217	1	2.0
364.8	11.218	1	2.0
365.2	11.097999999999999	1	2.0
365.6	11.097000000000001	1	2.0
366.0	10.975	1	2.0
366.4	10.857000000000001	1	2.0
366.8	10.849	1	2.0
367.2	10.841	1	2.0
367.6	10.833	1	2.0
368.0	10.823	1	2.0
368.4	11.299000000000001	1	2.0
368.8	11.429	1	2.0
369.2	11.300999999999998	1	2.0
369.6	11.434000000000001	1	2.0
370.0	11.571	1	2.0
370.4	11.582	1	2.0
370.8	11.464	1	2.0
371.2	11.356	1	2.0
371.6	11.507	1	2.0
372.0	11.527000000000001	1	2.0
372.4	11.286	1	2.0
372.8	11.412	1	2.0
373.2	11.290999999999999	1	2.0
373.6	11.3	1	2.0
374.0	11.437000000000001	1	2.0
374.4	11.720999999999998	1	2.0
374.8	11.884	1	2.0
375.2	11.78	1	2.0
375.6	11.302	1	2.0
376.0	11.1	1	2.0
376.4	11.253	1	2.0
376.8	11.418	1	2.0
377.2	11.460999999999999	1	2.0
377.6	11.620999999999999	1	2.0
378.0	11.649000000000001	1	2.0
378.4	11.544	1	2.0
378.8	11.565	1	2.0
379.2	11.706	1	2.0
379.6	11.599	1	2.0
380.0	11.365	1	2.0
380.4	11.367	1	2.0
380.8	11.363	1	2.0
381.2	11.363	1	2.0
381.6	11.366	1	2.0
382.0	11.366	1	2.0
382.4	11.362	1	2.0
382.8	11.474	1	2.0
383.2	11.465	1	2.0
383.6	11.455	1	2.0
384.0	11.571	1	2.0
384.4	11.693	1	2.0
384.8	11.82	1	2.0
385.2	11.689	1	2.0
385.6	12.092	1	2.0
386.0	11.964	1	2.0
386.4	11.709000000000001	1	2.0
386.8	11.585	1	2.0
387.2	11.46	1	2.0
387.6	11.334000000000001	1	2.0
388.0	11.710999999999999	1	2.0
388.4	11.470999999999998	1	2.0
388.8	11.485	1	2.0
389.2	11.503	1	2.0
389.6	11.505999999999998	1	2.0
390.0	11.634	1	2.0
390.4	11.772	1	2.0
390.8	11.783	1	2.0
391.2	11.927999999999999	1	2.0
391.6	11.812999999999999	1	2.0
392.0	11.706	1	2.0
392.4	11.732000000000001	1	2.0
392.8	11.63	1	2.0
393.2	11.530999999999999	1	2.0
393.6	11.672	1	2.0
394.0	11.565999999999999	1	2.0
394.4	11.71	1	2.0
394.8	11.606	1	2.0
395.2	11.875	1	2.0
395.6	11.767000000000001	1	2.0
396.0	11.663	1	2.0
396.4	11.808	1	2.0
396.8	11.703	1	2.0
397.2	11.722000000000001	1	2.0
397.6	11.867	1	2.0
398.0	11.886	1	2.0
398.4	11.907	1	2.0
398.8	11.802999999999999	1	2.0
399.2	11.817	1	2.0
399.6	11.83	1	2.0
400.0	12.103	1	2.0
400.4	11.991	1	2.0
400.8	12.004000000000001	1	2.0
401.2	12.15	1	2.0
401.6	12.036	1	2.0
402.0	12.052	1	2.0
402.4	12.335999999999999	1	2.0
402.8	11.96	1	2.0
403.2	11.978	1	2.0
403.6	12.126	1	2.0
404.0	12.145999999999999	1	2.0
404.4	12.163	1	2.0
404.8	12.177	1	2.0
405.2	12.319	1	2.0
405.6	12.061	1	2.0
406.0	12.062999999999999	1	2.0
406.4	12.065	1	2.0
406.8	12.069	1	2.0
407.2	12.2	1	2.0
407.6	12.197000000000001	1	2.0
408.0	12.067	1	2.0
408.4	12.199000000000002	1	2.0
408.8	12.196	1	2.0
409.2	12.331	1	2.0
409.6	12.2	1	2.0
410.0	12.467	1	2.0
410.4	12.600999999999999	1	2.0
410.8	12.317	1	2.0
411.2	12.044	1	2.0
411.6	12.17	1	2.0
412.0	12.302999999999999	1	2.0
412.4	12.308	1	2.0
412.8	12.453	1	2.0
413.2	12.466	1	2.0
413.6	12.619000000000002	1	2.0
414.0	12.362	1	2.0
414.4	12.379000000000001	1	2.0
414.8	12.821	1	2.0
415.2	12.700999999999999	1	2.0
415.6	12.724	1	2.0
416.0	12.603	1	2.0
416.4	12.755999999999998	1	2.0
416.8	12.345	1	2.0
417.2	12.347999999999999	1	2.0
417.6	12.349	1	2.0
418.0	12.475999999999999	1	2.0
418.4	12.200999999999999	1	2.0
418.8	12.325	1	2.0
419.2	12.445	1	2.0
419.6	12.298	1	2.0
420.0	12.292	1	2.0
420.4	12.285	1	2.0
420.8	12.414000000000001	1	2.0
421.2	12.413	1	2.0
421.6	12.413	1	2.0
422.0	12.682	1	2.0
422.4	12.544	1	2.0
422.8	12.84	1	2.0
423.2	12.565999999999999	1	2.0
423.6	12.435	1	2.0
424.0	12.309000000000001	1	2.0
424.4	12.454	1	2.0
424.8	12.460999999999999	1	2.0
425.2	12.74	1	2.0
425.6	12.600999999999999	1	2.0
426.0	12.474	1	2.0
426.4	12.349	1	2.0
426.8	12.35	1	2.0
427.2	12.343	1	2.0
427.6	12.470999999999998	1	2.0
428.0	12.607000000000001	1	2.0
428.4	12.605	1	2.0
428.8	12.605	1	2.0
429.2	12.478	1	2.0
429.6	12.49	1	2.0
430.0	12.498	1	2.0
430.4	12.642000000000001	1	2.0
430.8	12.636	1	2.0
431.2	12.493	1	2.0
431.6	12.491	1	2.0
432.0	12.773	1	2.0
432.4	12.636	1	2.0
432.8	12.636	1	2.0
433.2	12.635	1	2.0
433.6	12.354000000000001	1	2.0
434.0	12.339	1	2.0
434.4	12.325999999999999	1	2.0
434.8	12.181	1	2.0
435.2	12.164000000000001	1	2.0
435.6	12.145	1	2.0
436.0	12.128	1	2.0
436.4	12.235999999999999	1	2.0
436.8	12.218	1	2.0
437.2	12.478	1	2.0
437.6	12.206	1	2.0
438.0	12.208	1	2.0
438.4	12.210999999999999	1	2.0
438.8	12.349	1	2.0
439.2	12.216	1	2.0
439.6	12.215	1	2.0
440.0	12.49	1	2.0
440.4	12.092	1	2.0
440.8	12.228	1	2.0
441.2	12.106	1	2.0
441.6	12.11	1	2.0
442.0	12.114	1	2.0
442.4	12.114	1	2.0
442.8	12.104000000000001	1	2.0
443.2	12.091	1	2.0
443.6	12.075999999999999	1	2.0
444.0	12.187999999999999	1	2.0
444.4	12.035	1	2.0
444.8	12.419	1	2.0
445.2	12.267999999999999	1	2.0
445.6	12.116	1	2.0
446.0	12.228	1	2.0
446.4	12.212	1	2.0
446.8	11.937000000000001	1	2.0
447.2	11.922	1	2.0
447.6	12.026	1	2.0
448.0	11.995	1	2.0
448.4	11.963	1	2.0
448.8	12.068	1	2.0
449.2	12.182	1	2.0
449.6	12.025	1	2.0
450.0	11.995999999999999	1	2.0
450.4	11.967	1	2.0
450.8	11.806	1	2.0
451.2	11.898	1	2.0
451.6	11.734000000000002	1	2.0
452.0	11.824000000000002	1	2.0
452.4	11.789000000000001	1	2.0
452.8	11.630999999999998	1	2.0
453.2	11.975	1	2.0
453.6	12.078	1	2.0
454.0	12.187000000000001	1	2.0
454.4	12.017000000000001	1	2.0
454.8	11.854000000000001	1	2.0
455.2	11.825999999999999	1	2.0
455.6	11.659	1	2.0
456.0	11.630999999999998	1	2.0
456.4	11.737	1	2.0
456.8	11.462	1	2.0
457.2	11.443	1	2.0
457.6	11.421	1	2.0
458.0	11.519	1	2.0
458.4	11.378	1	2.0
458.8	11.485999999999999	1	2.0
459.2	11.475999999999999	1	2.0
459.6	11.344000000000001	1	2.0
460.0	11.206	1	2.0
460.4	11.190999999999999	1	2.0
460.8	11.300999999999998	1	2.0
461.2	11.295	1	2.0
461.6	11.054	1	2.0
462.0	11.173	1	2.0
462.4	11.175999999999998	1	2.0
462.8	11.296	1	2.0
463.2	11.168	1	2.0
463.6	11.157	1	2.0
464.0	11.151	1	2.0
464.4	11.522	1	2.0
464.8	11.53	1	2.0
465.2	11.29	1	2.0
465.6	11.3	1	2.0
466.0	11.431	1	2.0
466.4	11.573	1	2.0
466.8	11.466	1	2.0
467.2	11.366	1	2.0
467.6	11.39	1	2.0
468.0	11.412	1	2.0
468.4	11.562999999999999	1	2.0
468.8	11.344000000000001	1	2.0
469.2	11.374	1	2.0
469.6	11.398	1	2.0
470.0	11.419	1	2.0
470.4	11.435	1	2.0
470.8	11.581	1	2.0
471.2	11.743	1	2.0
471.6	11.776	1	2.0
472.0	11.552999999999999	1	2.0
472.4	11.7	1	2.0
472.8	11.847999999999999	1	2.0
473.2	11.872	1	2.0
473.6	11.761	1	2.0
474.0	11.652999999999999	1	2.0
474.4	11.547	1	2.0
474.8	11.687999999999999	1	2.0
475.2	11.702	1	2.0
475.6	11.714	1	2.0
476.0	11.727	1	2.0
476.4	11.870999999999999	1	2.0
476.8	11.886	1	2.0
477.2	11.897	1	2.0
477.6	12.040999999999999	1	2.0
478.0	12.052	1	2.0
478.4	11.932	1	2.0
478.8	11.812000000000001	1	2.0
479.2	11.811	1	2.0
479.6	11.81	1	2.0
480.0	11.802	1	2.0
480.4	11.909	1	2.0
480.8	11.755	1	2.0
481.2	11.99	1	2.0
481.6	11.982000000000001	1	2.0
482.0	11.722999999999999	1	2.0
482.4	11.988	1	2.0
482.8	11.866	1	2.0
483.2	11.732000000000001	1	2.0
483.6	11.605	1	2.0
484.0	11.857000000000001	1	2.0
484.4	11.607000000000001	1	2.0
484.8	11.741	1	2.0
485.2	11.629000000000001	1	2.0
485.6	11.633	1	2.0
486.0	11.632	1	2.0
486.4	11.627	1	2.0
486.8	11.748	1	2.0
487.2	11.747	1	2.0
487.6	11.874	1	2.0
488.0	12.013	1	2.0
488.4	12.015999999999998	1	2.0
488.8	12.02	1	2.0
489.2	12.03	1	2.0
489.6	12.037	1	2.0
490.0	11.784	1	2.0
490.4	11.66	1	2.0
490.8	11.79	1	2.0
491.2	11.796	1	2.0
491.6	11.925	1	2.0
492.0	12.052	1	2.0
492.4	12.050999999999998	1	2.0
492.8	11.787	1	2.0
493.2	11.776	1	2.0
493.6	11.64	1	2.0
494.0	11.888	1	2.0
494.4	11.759	1	2.0
494.8	11.629000000000001	1	2.0
495.2	12.148	1	2.0
495.6	12.446	1	2.0
496.0	12.614	1	2.0
496.4	12.488	1	2.0
496.8	12.232000000000001	1	2.0
497.2	12.242	1	2.0
497.6	12.389000000000001	1	2.0
498.0	12.543	1	2.0
498.4	12.42	1	2.0
498.8	12.035	1	2.0
499.2	12.059000000000001	1	2.0
499.6	11.819	1	2.0
500.0	11.956	1	2.0
500.4	11.962	1	2.0
500.8	12.232000000000001	1	2.0
501.2	11.978	1	2.0
501.6	11.979000000000001	1	2.0
502.0	11.854000000000001	1	2.0
502.4	11.857999999999999	1	2.0
502.8	11.854000000000001	1	2.0
503.2	11.842	1	2.0
503.6	11.829	1	2.0
504.0	12.074000000000002	1	2.0
504.4	12.203	1	2.0
504.8	12.072000000000001	1	2.0
505.2	12.071	1	2.0
505.6	11.811	1	2.0
506.0	11.935	1	2.0
506.4	11.802999999999999	1	2.0
506.8	12.045	1	2.0
507.2	12.03	1	2.0
507.6	12.151	1	2.0
508.0	12.144	1	2.0
508.4	12.273	1	2.0
508.8	11.870999999999999	1	2.0
509.2	11.998	1	2.0
509.6	11.874	1	2.0
510.0	11.757	1	2.0
510.4	11.892999999999999	1	2.0
510.8	11.776	1	2.0
511.2	12.047	1	2.0
511.6	11.933	1	2.0
512.0	11.940999999999999	1	2.0
512.4	12.218	1	2.0
512.8	12.244000000000002	1	2.0
513.2	12.272	1	2.0
513.6	12.296	1	2.0
514.0	12.054	1	2.0
514.4	12.075999999999999	1	2.0
514.8	12.1	1	2.0
515.2	12.255	1	2.0
515.6	12.274000000000001	1	2.0
516.0	12.285	1	2.0
516.4	12.287	1	2.0
516.8	12.152000000000001	1	2.0
517.2	12.015	1	2.0
517.6	12.009	1	2.0
518.0	12.405999999999999	1	2.0
518.4	12.149000000000001	1	2.0
518.8	12.294	1	2.0
519.2	12.304	1	2.0
519.6	12.315	1	2.0
520.0	12.466	1	2.0
520.4	12.335999999999999	1	2.0
520.8	12.334000000000001	1	2.0
521.2	12.612	1	2.0
521.6	12.482000000000001	1	2.0
522.0	12.495999999999999	1	2.0
522.4	12.515	1	2.0
522.8	12.399000000000001	1	2.0
523.2	12.421	1	2.0
523.6	12.309000000000001	1	2.0
524.0	12.197000000000001	1	2.0
524.4	12.347000000000001	1	2.0
524.8	12.360999999999999	1	2.0
525.2	12.373	1	2.0
525.6	12.524000000000001	1	2.0
526.0	12.679	1	2.0
526.4	12.418	1	2.0
526.8	12.557	1	2.0
527.2	12.700999999999999	1	2.0
527.6	12.299000000000001	1	2.0
528.0	12.58	1	2.0
528.4	12.46	1	2.0
528.8	12.479000000000001	1	2.0
529.2	12.368	1	2.0
529.6	12.392000000000001	1	2.0
530.0	12.419	1	2.0
530.4	12.44	1	2.0
530.8	12.585	1	2.0
531.2	12.869000000000002	1	2.0
531.6	13.168	1	2.0
532.0	13.036	1	2.0
532.4	12.902000000000001	1	2.0
532.8	12.907	1	2.0
533.2	12.634	1	2.0
533.6	12.783	1	2.0
534.0	12.67	1	2.0
534.4	12.695	1	2.0
534.8	12.716	1	2.0
535.2	12.87	1	2.0
535.6	13.029000000000002	1	2.0
536.0	13.047	1	2.0
536.4	13.055	1	2.0
536.8	12.911	1	2.0
537.2	12.905	1	2.0
537.6	12.757	1	2.0
538.0	12.888	1	2.0
538.4	13.172	1	2.0
538.8	12.886	1	2.0
539.2	13.185	1	2.0
539.6	12.911	1	2.0
540.0	12.921	1	2.0
540.4	12.927	1	2.0
540.8	12.93	1	2.0
541.2	13.07	1	2.0
541.6	13.197000000000001	1	2.0
542.0	13.036	1	2.0
542.4	12.883	1	2.0
542.8	12.722000000000001	1	2.0
543.2	12.687999999999999	1	2.0
543.6	12.936	1	2.0
544.0	12.772	1	2.0
544.4	12.470999999999998	1	2.0
544.8	12.577	1	2.0
545.2	12.409	1	2.0
545.6	12.373	1	2.0
546.0	12.463	1	2.0
546.4	12.565	1	2.0
546.8	12.527999999999999	1	2.0
547.2	12.35	1	2.0
547.6	12.299000000000001	1	2.0
548.0	12.247	1	2.0
548.4	12.327	1	2.0
548.8	12.282	1	2.0
549.2	12.241	1	2.0
549.6	12.193	1	2.0
550.0	12.15	1	2.0
550.4	11.98	1	2.0
550.8	12.347999999999999	1	2.0
551.2	12.044	1	2.0
551.6	11.882	1	2.0
552.0	12.115	1	2.0
552.4	12.092	1	2.0
552.8	11.815	1	2.0
553.2	11.798	1	2.0
553.6	11.777000000000001	1	2.0
554.0	11.749	1	2.0
554.4	11.714	1	2.0
554.8	12.058	1	2.0
555.2	12.023	1	2.0
555.6	11.737	1	2.0
556.0	11.585	1	2.0
556.4	11.558	1	2.0
556.8	11.533	1	2.0
557.2	11.628	1	2.0
557.6	11.470999999999998	1	2.0
558.0	11.437999999999999	1	2.0
558.4	11.532	1	2.0
558.8	11.901	1	2.0
559.2	12.025	1	2.0
559.6	11.75	1	2.0
560.0	11.744000000000002	1	2.0
560.4	11.738	1	2.0
560.8	11.592	1	2.0
561.2	11.440999999999999	1	2.0
561.6	11.550999999999998	1	2.0
562.0	11.299000000000001	1	2.0
562.4	11.296	1	2.0
562.8	11.285	1	2.0
563.2	11.388	1	2.0
563.6	11.365	1	2.0
564.0	11.468	1	2.0
564.4	11.453	1	2.0
564.8	11.699000000000002	1	2.0
565.2	11.552999999999999	1	2.0
565.6	11.276	1	2.0
566.0	11.258	1	2.0
566.4	11.373	1	2.0
566.8	11.497	1	2.0
567.2	11.37	1	2.0
567.6	11.495	1	2.0
568.0	11.617	1	2.0
568.4	11.742	1	2.0
568.8	12.009	1	2.0
569.2	11.865	1	2.0
569.6	11.73	1	2.0
570.0	11.735	1	2.0
570.4	11.469000000000001	1	2.0
570.8	11.459000000000001	1	2.0
571.2	11.206	1	2.0
571.6	11.085	1	2.0
572.0	11.071	1	2.0
572.4	11.165999999999999	1	2.0
572.8	11.138	1	2.0
573.2	11.239	1	2.0
573.6	11.220999999999998	1	2.0
574.0	11.073	1	2.0
574.4	11.046	1	2.0
574.8	10.902999999999999	1	2.0
575.2	10.88	1	2.0
575.6	11.092	1	2.0
576.0	10.942	1	2.0
576.4	10.905999999999999	1	2.0
576.8	10.863	1	2.0
577.2	11.179	1	2.0
577.6	10.894	1	2.0
578.0	10.620999999999999	1	2.0
578.4	10.807	1	2.0
578.8	11.012	1	2.0
579.2	10.624	1	2.0
579.6	10.477	1	2.0
580.0	10.444	1	2.0
580.4	10.522	1	2.0
580.8	10.595999999999998	1	2.0
581.2	10.561	1	2.0
581.6	10.415	1	2.0
582.0	10.377	1	2.0
582.4	10.439	1	2.0
582.8	10.870999999999999	1	2.0
583.2	10.588	1	2.0
583.6	10.664000000000001	1	2.0
584.0	10.627	1	2.0
584.4	10.357999999999999	1	2.0
584.8	10.437999999999999	1	2.0
585.2	10.4	1	2.0
585.6	10.481	1	2.0
586.0	10.097999999999999	1	2.0
586.4	10.285	1	2.0
586.8	10.504000000000001	1	2.0
587.2	10.036	1	2.0
587.6	10.027000000000001	1	2.0
588.0	10.13	1	2.0
588.4	10.014	1	2.0
588.8	10.237	1	2.0
589.2	10.117	1	2.0
589.6	10.006	1	2.0
590.0	9.996	1	2.0
590.4	10.209	1	2.0
590.8	10.315	1	2.0
591.2	10.191	1	2.0
591.6	9.968	1	2.0
592.0	9.86	1	2.0
592.4	9.749	1	2.0
592.8	9.744	1	2.0
593.2	9.737	1	2.0
593.6	9.726	1	2.0
594.0	9.612	1	2.0
594.4	9.599	1	2.0
594.8	9.681000000000001	1	2.0
595.2	9.759	1	2.0
595.6	9.632	1	2.0
596.0	9.712	1	2.0
596.4	9.689	1	2.0
596.8	9.77	1	2.0
597.2	9.751	1	2.0
597.6	9.737	1	2.0
598.0	9.821	1	2.0
598.4	9.797	1	2.0
598.8	9.669	1	2.0
599.2	9.868	1	2.0
599.6	9.726	1	2.0
600.0	9.588	1	2.0
600.4	9.452	1	2.0
600.8	9.415	1	2.0
601.2	9.373	1	2.0
601.6	9.328	1	2.0
602.0	9.37	1	2.0
602.4	9.412	1	2.0
602.8	9.259	1	2.0
603.2	9.211	1	2.0
603.6	9.367	1	2.0
604.0	9.429	1	2.0
604.4	9.385	1	2.0
604.8	9.135	1	2.0
605.2	8.993	1	2.0
605.6	9.048	1	2.0
606.0	9.32	1	2.0
606.4	8.791	1	2.0
606.8	8.959	1	2.0
607.2	8.754	1	2.0
607.6	8.736	1	2.0
608.0	8.815	1	2.0
608.4	8.802999999999999	1	2.0
608.8	8.705	1	2.0
609.2	8.797	1	2.0
609.6	8.607999999999999	1	2.0
610.0	8.595	1	2.0
610.4	8.494	1	2.0
610.8	8.562000000000001	1	2.0
611.2	8.727	1	2.0
611.6	8.712	1	2.0
612.0	8.517999999999999	1	2.0
612.4	8.606	1	2.0
612.8	8.516	1	2.0
613.2	8.607000000000001	1	2.0
613.6	8.705	1	2.0
614.0	8.619	1	2.0
614.4	8.631	1	2.0
614.8	8.458	1	2.0
615.2	8.463	1	2.0
615.6	8.547	1	2.0
616.0	8.636000000000001	1	2.0
616.4	8.638	1	2.0
616.8	8.634	1	2.0
617.2	8.627	1	2.0
617.6	8.527999999999999	1	2.0
618.0	8.604	1	2.0
618.4	8.69	1	2.0
618.8	8.774	1	2.0
619.2	8.872	1	2.0
619.6	8.586	1	2.0
620.0	8.587	1	2.0
620.4	8.587	1	2.0
620.8	8.592	1	2.0
621.2	8.499	1	2.0
621.6	8.498	1	2.0
622.0	8.41	1	2.0
622.4	8.494	1	2.0
622.8	8.676	1	2.0
623.2	8.593	1	2.0
623.6	8.607000000000001	1	2.0
624.0	8.713	1	2.0
624.4	8.722999999999999	1	2.0
624.8	8.732000000000001	1	2.0
625.2	8.743	1	2.0
625.6	8.66	1	2.0
626.0	8.668	1	2.0
626.4	8.865	1	2.0
626.8	8.594	1	2.0
627.2	8.692	1	2.0
627.6	8.691	1	2.0
628.0	8.693999999999999	1	2.0
628.4	8.796	1	2.0
628.8	8.804	1	2.0
629.2	8.708	1	2.0
629.6	8.806000000000001	1	2.0
630.0	8.82	1	2.0
630.4	8.836	1	2.0
630.8	8.665	1	2.0
631.2	8.591000000000001	1	2.0
631.6	8.606	1	2.0
632.0	8.715	1	2.0
632.4	8.638	1	2.0
632.8	8.838	1	2.0
633.2	8.855	1	2.0
633.6	8.96	1	2.0
634.0	8.766	1	2.0
634.4	8.96	1	2.0
634.8	8.865	1	2.0
635.2	8.871	1	2.0
635.6	8.879	1	2.0
636.0	8.881	1	2.0
636.4	8.884	1	2.0
636.8	8.89	1	2.0
637.2	8.709	1	2.0
637.6	8.714	1	2.0
638.0	8.713	1	2.0
638.4	8.901	1	2.0
638.8	8.719	1	2.0
639.2	8.821	1	2.0
639.6	8.92	1	2.0
640.0	8.921	1	2.0
640.4	8.728	1	2.0
640.8	9.001	1	2.0
641.2	9.001	1	2.0
641.6	8.82	1	2.0
642.0	8.831	1	2.0
642.4	8.842	1	2.0
642.8	8.853	1	2.0
643.2	9.052999999999999	1	2.0
643.6	9.057	1	2.0
644.0	9.058	1	2.0
644.4	9.371	1	2.0
644.8	9.287	1	2.0
645.2	9.533	1	2.0
645.6	9.457	1	2.0
646.0	9.177999999999999	1	2.0
646.4	9.107999999999999	1	2.0
646.8	9.044	1	2.0
647.2	9.08	1	2.0
647.6	9.111	1	2.0
648.0	9.238999999999999	1	2.0
648.4	9.273	1	2.0
648.8	9.402000000000001	1	2.0
649.2	9.336	1	2.0
649.6	9.374	1	2.0
650.0	9.311	1	2.0
650.4	9.248	1	2.0
650.8	9.267999999999999	1	2.0
651.2	9.384	1	2.0
651.6	9.41	1	2.0
652.0	9.441	1	2.0
652.4	9.578	1	2.0
652.8	9.417	1	2.0
653.2	9.562999999999999	1	2.0
653.6	9.713	1	2.0
654.0	9.652999999999999	1	2.0
654.4	9.696	1	2.0
654.8	9.845	1	2.0
655.2	10.01	1	2.0
655.6	9.859	1	2.0
656.0	9.914	1	2.0
656.4	9.865	1	2.0
656.8	9.918	1	2.0
657.2	9.965	1	2.0
657.6	10.119	1	2.0
658.0	10.062999999999999	1	2.0
658.4	10.222999999999999	1	2.0
658.8	10.273	1	2.0
659.2	10.319	1	2.0
659.6	10.257	1	2.0
660.0	10.297	1	2.0
660.4	10.33	1	2.0
660.8	10.37	1	2.0
661.2	10.405999999999999	1	2.0
661.6	10.435	1	2.0
662.0	10.459000000000001	1	2.0
662.4	10.48	1	2.0
662.8	10.491	1	2.0
663.2	10.729000000000001	1	2.0
663.6	10.729000000000001	1	2.0
664.0	10.842	1	2.0
664.4	10.720999999999998	1	2.0
664.8	10.485	1	2.0
665.2	10.475	1	2.0
665.6	10.572000000000001	1	2.0
666.0	10.562000000000001	1	2.0
666.4	10.555	1	2.0
666.8	10.662	1	2.0
667.2	10.539000000000001	1	2.0
667.6	10.767000000000001	1	2.0
668.0	10.888	1	2.0
668.4	10.774000000000001	1	2.0
668.8	10.552999999999999	1	2.0
669.2	10.674000000000001	1	2.0
669.6	10.802	1	2.0
670.0	10.821	1	2.0
670.4	10.61	1	2.0
670.8	10.629000000000001	1	2.0
671.2	10.644	1	2.0
671.6	10.770999999999999	1	2.0
672.0	10.899000000000001	1	2.0
672.4	10.897	1	2.0
672.8	10.895999999999999	1	2.0
673.2	10.665999999999999	1	2.0
673.6	10.79	1	2.0
674.0	10.8	1	2.0
674.4	10.812000000000001	1	2.0
674.8	10.823	1	2.0
675.2	10.714	1	2.0
675.6	11.203	1	2.0
676.0	11.224	1	2.0
676.4	11.001	1	2.0
676.8	10.789000000000001	1	2.0
677.2	10.812999999999999	1	2.0
677.6	11.075	1	2.0
678.0	10.975999999999999	1	2.0
678.4	10.762	1	2.0
678.8	11.01	1	2.0
679.2	10.909	1	2.0
679.6	10.925999999999998	1	2.0
680.0	11.064	1	2.0
680.4	10.847999999999999	1	2.0
680.8	10.870999999999999	1	2.0
681.2	11.128	1	2.0
681.6	11.15	1	2.0
682.0	11.155999999999999	1	2.0
682.4	11.41	1	2.0
682.8	11.050999999999998	1	2.0
683.2	11.058	1	2.0
683.6	11.32	1	2.0
684.0	11.095999999999998	1	2.0
684.4	11.116	1	2.0
684.8	11.257	1	2.0
685.2	11.28	1	2.0
685.6	11.056	1	2.0
686.0	11.07	1	2.0
686.4	11.206	1	2.0
686.8	11.222999999999999	1	2.0
687.2	11.485	1	2.0
687.6	11.140999999999998	1	2.0
688.0	11.16	1	2.0
688.4	11.306	1	2.0
688.8	11.335	1	2.0
689.2	11.488	1	2.0
689.6	11.651	1	2.0
690.0	11.821	1	2.0
690.4	11.357999999999999	1	2.0
690.8	11.401	1	2.0
691.2	11.444	1	2.0
691.6	11.481	1	2.0
692.0	11.514000000000001	1	2.0
692.4	11.665	1	2.0
692.8	11.696	1	2.0
693.2	11.599	1	2.0
693.6	11.626	1	2.0
694.0	11.788	1	2.0
694.4	11.83	1	2.0
694.8	11.74	1	2.0
695.2	11.774000000000001	1	2.0
695.6	11.808	1	2.0
696.0	11.841	1	2.0
696.4	12.005999999999998	1	2.0
696.8	12.171	1	2.0
697.2	12.347999999999999	1	2.0
697.6	12.12	1	2.0
698.0	12.151	1	2.0
698.4	12.177999999999999	1	2.0
698.8	12.205	1	2.0
699.2	12.231	1	2.0
699.6	12.38	1	2.0
700.0	12.265999999999998	1	2.0
700.4	12.155	1	2.0
700.8	12.175999999999998	1	2.0
701.2	12.465	1	2.0
701.6	12.227	1	2.0
702.0	12.255	1	2.0
702.4	12.279000000000002	1	2.0
702.8	12.436	1	2.0
703.2	12.597999999999999	1	2.0
703.6	12.491	1	2.0
704.0	12.652000000000001	1	2.0
704.4	12.675	1	2.0
704.8	12.690999999999999	1	2.0
705.2	12.710999999999999	1	2.0
705.6	12.732000000000001	1	2.0
706.0	12.612	1	2.0
706.4	12.626	1	2.0
706.8	12.639000000000001	1	2.0
707.2	12.795	1	2.0
707.6	12.538	1	2.0
708.0	12.550999999999998	1	2.0
708.4	12.704	1	2.0
708.8	12.717	1	2.0
709.2	12.734000000000002	1	2.0
709.6	12.75	1	2.0
710.0	12.767999999999999	1	2.0
710.4	12.784	1	2.0
710.8	12.664000000000001	1	2.0
711.2	12.814	1	2.0
711.6	12.834000000000001	1	2.0
712.0	12.987	1	2.0
712.4	12.859000000000002	1	2.0
712.8	12.728	1	2.0
713.2	13.007	1	2.0
713.6	13.154000000000002	1	2.0
714.0	13.162	1	2.0
714.4	13.173	1	2.0
714.8	13.184000000000001	1	2.0
715.2	13.050999999999998	1	2.0
715.6	13.057	1	2.0
716.0	12.921	1	2.0
716.4	12.925	1	2.0
716.8	12.92	1	2.0
717.2	12.912	1	2.0
717.6	13.187000000000001	1	2.0
718.0	13.175	1	2.0
718.4	12.731	1	2.0
718.8	12.850999999999999	1	2.0
719.2	12.979000000000001	1	2.0
719.6	12.694	1	2.0
720.0	12.968	1	2.0
720.4	12.963	1	2.0
720.8	12.944	1	2.0
721.2	12.925	1	2.0
721.6	12.908	1	2.0
722.0	12.898	1	2.0
722.4	12.886	1	2.0
722.8	12.876	1	2.0
723.2	13.013	1	2.0
723.6	13.001	1	2.0
724.0	13.132	1	2.0
724.4	12.972000000000001	1	2.0
724.8	12.800999999999998	1	2.0
725.2	13.059000000000001	1	2.0
725.6	13.181	1	2.0
726.0	12.592	1	2.0
726.4	12.57	1	2.0
726.8	12.683	1	2.0
727.2	12.523	1	2.0
727.6	12.367	1	2.0
728.0	12.345999999999998	1	2.0
728.4	12.594000000000001	1	2.0
728.8	12.575	1	2.0
729.2	12.558	1	2.0
729.6	12.274000000000001	1	2.0
730.0	12.532	1	2.0
730.4	12.387	1	2.0
730.8	12.372	1	2.0
731.2	12.353	1	2.0
731.6	12.328	1	2.0
732.0	12.299000000000001	1	2.0
732.4	12.546	1	2.0
732.8	12.386	1	2.0
733.2	12.360999999999999	1	2.0
733.6	12.47	1	2.0
734.0	12.315999999999999	1	2.0
734.4	12.164000000000001	1	2.0
734.8	12.015	1	2.0
735.2	12.124	1	2.0
735.6	12.222999999999999	1	2.0
736.0	11.925999999999998	1	2.0
736.4	11.886	1	2.0
736.8	11.84	1	2.0
737.2	12.174000000000001	1	2.0
737.6	11.992	1	2.0
738.0	11.944	1	2.0
738.4	11.894	1	2.0
738.8	11.713	1	2.0
739.2	11.527999999999999	1	2.0
739.6	11.592	1	2.0
740.0	11.790999999999999	1	2.0
740.4	12.011	1	2.0
740.8	11.837	1	2.0
741.2	11.79	1	2.0
741.6	11.61	1	2.0
742.0	11.561	1	2.0
742.4	11.39	1	2.0
742.8	11.468	1	2.0
743.2	11.305	1	2.0
743.6	11.019	1	2.0
744.0	10.970999999999998	1	2.0
744.4	10.927999999999999	1	2.0
744.8	10.887	1	2.0
745.2	10.845999999999998	1	2.0
745.6	10.807	1	2.0
746.0	10.77	1	2.0
746.4	10.847999999999999	1	2.0
746.8	10.933	1	2.0
747.2	11.01	1	2.0
747.6	11.095999999999998	1	2.0
748.0	10.702	1	2.0
748.4	10.657	1	2.0
748.8	10.727	1	2.0
749.2	10.925	1	2.0
749.6	10.777000000000001	1	2.0
750.0	10.87	1	2.0
750.4	10.847999999999999	1	2.0
750.8	10.589	1	2.0
751.2	10.672	1	2.0
751.6	11.007	1	2.0
752.0	10.993	1	2.0
752.4	10.722000000000001	1	2.0
752.8	10.695	1	2.0
753.2	10.923	1	2.0
753.6	10.552	1	2.0
754.0	10.309000000000001	1	2.0
754.4	10.640999999999998	1	2.0
754.8	10.76	1	2.0
755.2	10.652000000000001	1	2.0
755.6	10.667	1	2.0
756.0	10.559000000000001	1	2.0
756.4	10.687000000000001	1	2.0
756.8	10.702	1	2.0
757.2	10.485999999999999	1	2.0
757.6	10.612	1	2.0
758.0	10.505	1	2.0
758.4	10.287	1	2.0
758.8	10.401	1	2.0
759.2	10.4	1	2.0
759.6	10.397	1	2.0
760.0	10.618	1	2.0
760.4	10.392999999999999	1	2.0
760.8	10.624	1	2.0
761.2	10.74	1	2.0
761.6	10.863	1	2.0
762.0	10.866	1	2.0
762.4	10.886	1	2.0
762.8	11.042	1	2.0
763.2	10.95	1	2.0
763.6	10.74	1	2.0
764.0	10.887	1	2.0
764.4	11.035	1	2.0
764.8	10.933	1	2.0
765.2	11.075999999999999	1	2.0
765.6	10.97	1	2.0
766.0	10.981	1	2.0
766.4	10.877	1	2.0
766.8	10.902999999999999	1	2.0
767.2	10.925999999999998	1	2.0
767.6	10.945	1	2.0
768.0	10.850999999999999	1	2.0
768.4	10.763	1	2.0
768.8	11.025	1	2.0
769.2	11.162	1	2.0
769.6	11.052	1	2.0
770.0	10.831	1	2.0
770.4	10.732000000000001	1	2.0
770.8	10.857999999999999	1	2.0
771.2	10.745999999999999	1	2.0
771.6	10.745999999999999	1	2.0
772.0	10.743	1	2.0
772.4	10.974	1	2.0
772.8	10.974	1	2.0
773.2	11.481	1	2.0
773.6	11.5	1	2.0
774.0	11.276	1	2.0
774.4	11.437999999999999	1	2.0
774.8	11.097000000000001	1	2.0
775.2	11.130999999999998	1	2.0
775.6	11.285	1	2.0
776.0	11.567	1	2.0
776.4	11.229000000000001	1	2.0
776.8	11.517000000000001	1	2.0
777.2	11.558	1	2.0
777.6	11.349	1	2.0
778.0	11.517000000000001	1	2.0
778.4	11.564	1	2.0
778.8	11.612	1	2.0
779.2	11.538	1	2.0
779.6	11.716	1	2.0
780.0	11.642999999999999	1	2.0
780.4	11.698	1	2.0
780.8	11.751	1	2.0
781.2	11.802999999999999	1	2.0
781.6	11.855	1	2.0
782.0	12.039000000000001	1	2.0
782.4	12.09	1	2.0
782.8	12.01	1	2.0
783.2	11.933	1	2.0
783.6	11.977	1	2.0
784.0	12.012	1	2.0
784.4	12.049000000000001	1	2.0
784.8	12.09	1	2.0
785.2	12.13	1	2.0
785.6	12.037	1	2.0
786.0	12.199000000000002	1	2.0
786.4	12.225999999999999	1	2.0
786.8	12.953	1	2.0
787.2	12.987	1	2.0
787.6	13.025	1	2.0
788.0	12.767999999999999	1	2.0
788.4	12.804	1	2.0
788.8	12.7	1	2.0
789.2	12.886	1	2.0
789.6	12.790999999999999	1	2.0
790.0	12.697000000000001	1	2.0
790.4	12.597000000000001	1	2.0
790.8	12.909	1	2.0
791.2	12.798	1	2.0
791.6	12.69	1	2.0
792.0	12.86	1	2.0
792.4	13.040999999999999	1	2.0
792.8	12.936	1	2.0
793.2	12.831	1	2.0
793.6	12.859000000000002	1	2.0
794.0	12.745999999999999	1	2.0
794.4	12.767999999999999	1	2.0
794.8	12.789000000000001	1	2.0
795.2	12.811	1	2.0
795.6	12.972000000000001	1	2.0
796.0	12.991	1	2.0
796.4	13.003	1	2.0
796.8	13.01	1	2.0
797.2	13.152000000000001	1	2.0
797.6	12.87	1	2.0
798.0	12.867	1	2.0
798.4	12.863	1	2.0
798.8	13.139000000000001	1	2.0
799.2	13.136	1	2.0
[truncated: 221,731 more rows]
