# Supplementary material for: Kinesin-4 KIF21B limits microtubule growth to allow rapid centrosome polarization in T cells
Source: eLife. 2020 Dec 21;9:e62876. doi: 10.7554/eLife.62876 (PMC7817182; doi:10.7554/eLife.62876)
Supplement: Figure 5—source data 3. — The mean MT length of the represented plot is obtained from each trajectory for every 0.4 s of simulation. [file elife-62876-fig5-data3.zip › Figure_5_source_data_4.csv]

mean MT length (µm)	identifier	catastrophe_rate (/s)
11.774000000000001	1	2.0
10.877	2	4.0
11.897	3	6.0
6.107	4	8.0
7.869	5	10.0
12.353	6	0.0
13.879000000000001	7	2.0
9.847000000000001	8	4.0
11.015999999999998	9	6.0
8.479	10	8.0
8.051	11	10.0
14.525	12	0.0
13.440999999999999	13	2.0
10.821	14	4.0
8.721	15	6.0
8.64	16	8.0
8.228	17	10.0
13.297	18	0.0
12.897	19	2.0
13.937999999999999	20	4.0
9.535	21	6.0
7.183	22	8.0
6.938	23	10.0
12.68	24	0.0
13.509	25	2.0
11.148	26	4.0
10.136000000000001	27	6.0
8.497	28	8.0
7.181	29	10.0
11.907	30	0.0
14.152000000000001	31	2.0
11.034	32	4.0
10.864	33	6.0
8.052	34	8.0
7.678	35	10.0
10.942	36	0.0
11.706	37	2.0
10.002	38	4.0
8.749	39	6.0
9.273	40	8.0
6.412000000000001	41	10.0
12.568	42	0.0
14.145999999999999	43	2.0
13.831	44	4.0
7.9110000000000005	45	6.0
7.947	46	8.0
9.414	47	10.0
12.329	48	0.0
13.754000000000001	49	2.0
11.355	50	4.0
9.749	51	6.0
7.184	52	8.0
5.735	53	10.0
12.087	54	0.0
10.614	55	2.0
10.702	56	4.0
9.922	57	6.0
9.525	58	8.0
7.657	59	10.0
13.957	60	0.0
13.843	61	2.0
11.18	62	4.0
7.996	63	6.0
9.953	64	8.0
6.792000000000001	65	10.0
10.769	66	0.0
12.823	67	2.0
9.559	68	4.0
9.422	69	6.0
8.876	70	8.0
7.705	71	10.0
15.359000000000002	72	0.0
13.267999999999999	73	2.0
9.416	74	4.0
11.02	75	6.0
7.016	76	8.0
7.027	77	10.0
12.83	78	0.0
13.106	79	2.0
10.265	80	4.0
9.374	81	6.0
8.277999999999999	82	8.0
8.575	83	10.0
11.47	84	0.0
9.862	85	2.0
11.318	86	4.0
10.862	87	6.0
7.647	88	8.0
7.834	89	10.0
11.373	90	0.0
11.842	91	2.0
11.182	92	4.0
10.488	93	6.0
7.371	94	8.0
7.117000000000001	95	10.0
10.117	96	0.0
10.523	97	2.0
11.408	98	4.0
10.747	99	6.0
7.702999999999999	100	8.0
9.11	101	10.0
11.857999999999999	102	0.0
10.218	103	2.0
10.844000000000001	104	4.0
8.58	105	6.0
8.788	106	8.0
6.796	107	10.0
11.94	108	0.0
11.763	109	2.0
12.867	110	4.0
11.377	111	6.0
8.327	112	8.0
7.518	113	10.0
11.936	114	0.0
11.162	115	2.0
10.655999999999999	116	4.0
11.078	117	6.0
9.305	118	8.0
7.796	119	10.0
12.796	120	0.0
13.005	121	2.0
10.503	122	4.0
7.861000000000001	123	6.0
7.571000000000001	124	8.0
7.351	125	10.0
10.697000000000001	126	0.0
13.227	127	2.0
10.614	128	4.0
8.992	129	6.0
7.119	130	8.0
6.905	131	10.0
12.853	132	0.0
11.966	133	2.0
11.956	134	4.0
8.208	135	6.0
6.484	136	8.0
7.353	137	10.0
12.992	138	0.0
11.431	139	2.0
10.089	140	4.0
11.209000000000001	141	6.0
6.466	142	8.0
7.02	143	10.0
12.095	144	0.0
13.390999999999998	145	2.0
11.113	146	4.0
11.589	147	6.0
7.517	148	8.0
6.115	149	10.0
12.206	150	0.0
11.418	151	2.0
10.402000000000001	152	4.0
8.625	153	6.0
10.474	154	8.0
6.995	155	10.0
10.675999999999998	156	0.0
10.837	157	2.0
11.302999999999999	158	4.0
10.304	159	6.0
8.039	160	8.0
6.438	161	10.0
14.265	162	0.0
13.552	163	2.0
11.62	164	4.0
10.889000000000001	165	6.0
7.3870000000000005	166	8.0
7.047999999999999	167	10.0
15.005999999999998	168	0.0
9.671	169	2.0
11.195	170	4.0
9.505	171	6.0
8.104	172	8.0
7.273	173	10.0
13.062000000000001	174	0.0
10.700999999999999	175	2.0
12.679	176	4.0
8.636000000000001	177	6.0
8.222000000000001	178	8.0
7.934	179	10.0
11.304	180	0.0
