# Supplementary material for: Kinesin-4 KIF21B limits microtubule growth to allow rapid centrosome polarization in T cells
Source: eLife. 2020 Dec 21;9:e62876. doi: 10.7554/eLife.62876 (PMC7817182; doi:10.7554/eLife.62876)
Supplement: Figure 5—figure supplement 1—source data 1. — The analytical functions are indicated, and the experimental data is represented as a reverse cumulative distribution as plotted in Figure 5—figure supplement 1A. [file elife-62876-fig5-figsupp1-data1.zip › Figure_5_figure_supplement_1_source_data_1.csv]

KO #1 pause times (s)	WT pause times (s)
0.0	0.0
0.0	0.0
0.0	0.0
0.0	0.0
0.0	0.0
0.0	0.0
0.0	0.0
0.0	0.0
0.0	0.0
0.0	0.0
0.0	0.0
0.0	0.0
0.0	0.0
0.0	0.0
0.0	0.0
0.0	0.0
0.0	0.0
0.0	0.0
0.0	0.0
0.0	0.0
0.0	0.0
0.0	0.0
0.0	0.0
0.0	0.0
0.0	0.0
0.0	0.0
0.0	0.0
0.0	0.0
0.0	0.0
0.0	0.0
0.0	0.0
0.0	0.0
0.0	0.0
1.1	0.0
1.2	0.0
1.2	0.0
1.3	0.0
1.3	0.0
1.4	0.0
1.5	0.0
1.5	0.0
1.6	0.0
1.6	0.0
1.8	0.0
1.9	0.0
2.0	0.0
2.0	0.0
2.0	0.0
2.1	0.0
2.1	0.0
2.1	0.0
2.2	0.5
2.2	1.2
2.2	1.4
2.2	1.5
2.2	1.6
2.3	1.8
2.3	1.9
2.3	2.0
2.3	2.0
2.4	2.0
2.4	2.1
2.5	2.2
2.5	2.3
2.6	2.3
2.6	2.5
2.6	2.5
2.7	2.5
2.8	2.5
2.8	2.5
2.9	2.7
2.9	2.8
3.0	2.8
3.1	2.8
3.1	2.8
3.1	2.9
3.2	3.0
3.2	3.0
3.2	3.0
3.3	3.0
3.3	3.1
3.3	3.1
3.4	3.2
3.4	3.2
3.4	3.2
3.5	3.2
3.5	3.2
3.5	3.3
3.5	3.4
3.6	3.4
3.7	3.4
3.7	3.6
3.8	3.6
3.8	3.6
3.9	3.6
3.9	3.6
3.9	3.7
4.0	3.7
4.1	3.7
4.1	3.8
4.1	3.8
4.2	3.9
4.2	3.9
4.3	3.9
4.3	3.9
4.3	4.0
4.5	4.0
4.5	4.0
4.6	4.0
4.6	4.0
4.6	4.1
4.6	4.1
4.6	4.1
4.6	4.2
4.8	4.2
5.0	4.2
5.2	4.2
5.2	4.3
5.3	4.3
5.3	4.4
5.3	4.4
5.4	4.4
5.5	4.4
5.5	4.6
5.6	4.6
5.6	4.7
5.8	4.7
5.9	4.7
6.0	4.7
6.1	4.9
6.2	5.0
6.3	5.0
6.4	5.0
6.5	5.0
6.5	5.2
6.7	5.2
6.9	5.2
7.2	5.2
7.3	5.2
7.3	5.3
7.4	5.3
7.5	5.3
7.8	5.4
7.8	5.5
7.8	5.6
8.1	5.6
8.2	5.7
8.4	5.8
8.9	5.8
8.9	5.8
10.3	6.0
14.0	6.0
	6.0
	6.0
	6.0
	6.1
	6.2
	6.4
	6.4
	6.5
	6.5
	6.5
	6.6
	6.6
	6.7
	6.7
	6.9
	6.9
	6.9
	7.0
	7.0
	7.1
	7.3
	7.3
	7.3
	7.4
	7.4
	7.4
	7.5
	7.5
	7.5
	7.5
	7.6
	7.6
	7.7
	7.7
	7.8
	7.8
	7.9
	7.9
	7.9
	7.9
	8.0
	8.0
	8.1
	8.1
	8.1
	8.5
	8.6
	8.6
	8.73
	8.9
	9.0
	9.2
	9.2
	9.2
	9.2
	9.4
	9.6
	9.7
	10.1
	10.3
	10.4
	10.4
	10.7
	10.7
	11.0
	11.0
	11.0
	11.0
	11.1
	11.1
	11.1
	11.4
	11.4
	11.5
	11.9
	11.9
	12.0
	12.0
	12.2
	12.4
	12.4
	12.5
	12.6
	12.7
	13.0
	13.2
	13.4
	13.5
	13.6
	13.6
	13.6
	13.7
	13.7335
	13.9
	14.1
	14.3
	14.7
	14.8
	14.8
	14.9
	15.3
	15.5
	15.9
	16.0
	16.2
	16.3
	16.4
	16.6
	16.6
	17.3
	17.6
	17.7
	17.8
	18.0
	18.2
	18.4
	19.0
	19.4
	20.7
	21.2
	21.3
	21.6
	21.9
	23.7
	23.9
	25.8
	26.4
	32.9
