# Supplementary material for: Kinesin-4 KIF21B limits microtubule growth to allow rapid centrosome polarization in T cells
Source: eLife. 2020 Dec 21;9:e62876. doi: 10.7554/eLife.62876 (PMC7817182; doi:10.7554/eLife.62876)
Supplement: Figure 5—figure supplement 1—source data 2. — This data is represented in Figure 5—figure supplement 1C. [file elife-62876-fig5-figsupp1-data2.zip › Figure_5_figure_supplement_1_source_data_2.csv]

Free catastrophe rate (/s)	Growing force (pN)	% MT survived in 3.33s
0.001	0.5	82.95454545454545
0.002	0.5	63.52941176470588
0.003	0.5	57.14285714285714
0.004	0.5	67.85714285714286
0.005	0.5	52.5
0.006	0.5	45.45454545454545
0.007	0.5	60.29411764705882
0.008	0.5	53.03030303030303
0.009000000000000001	0.5	43.66197183098591
0.01	0.5	52.77777777777778
0.011	0.5	48.529411764705884
0.012	0.5	32.857142857142854
0.013000000000000001	0.5	40.98360655737705
0.014	0.5	58.333333333333336
0.015	0.5	45.28301886792453
0.016	0.5	43.103448275862064
0.017	0.5	32.72727272727273
0.018000000000000002	0.5	41.37931034482759
0.019	0.5	51.92307692307693
0.02	0.5	55.55555555555556
0.021	0.5	32.55813953488372
0.022	0.5	45.83333333333333
0.023	0.5	53.48837209302325
0.024	0.5	37.83783783783784
0.025	0.5	39.473684210526315
0.026000000000000002	0.5	52.38095238095239
0.027	0.5	51.162790697674424
0.028	0.5	48.78048780487805
0.029	0.5	53.125
0.03	0.5	34.090909090909086
0.001	1.0	88.63636363636364
0.002	1.0	77.90697674418605
0.003	1.0	73.86363636363636
0.004	1.0	71.08433734939759
0.005	1.0	71.60493827160494
0.006	1.0	56.52173913043478
0.007	1.0	61.038961038961034
0.008	1.0	64.86486486486487
0.009000000000000001	1.0	62.5
0.01	1.0	55.38461538461539
0.011	1.0	63.23529411764706
0.012	1.0	68.85245901639344
0.013000000000000001	1.0	47.45762711864407
0.014	1.0	46.2962962962963
0.015	1.0	61.81818181818181
0.016	1.0	50.98039215686274
0.017	1.0	62.745098039215684
0.018000000000000002	1.0	60.0
0.019	1.0	48.0
0.02	1.0	42.857142857142854
0.021	1.0	57.14285714285714
0.022	1.0	50.0
0.023	1.0	48.97959183673469
0.024	1.0	60.60606060606061
0.025	1.0	60.0
0.026000000000000002	1.0	65.85365853658537
0.027	1.0	58.536585365853654
0.028	1.0	43.58974358974359
0.029	1.0	56.75675675675676
0.03	1.0	37.142857142857146
0.001	1.5	92.04545454545455
0.002	1.5	84.26966292134831
0.003	1.5	80.48780487804879
0.004	1.5	71.08433734939759
0.005	1.5	71.7948717948718
0.006	1.5	64.7887323943662
0.007	1.5	67.53246753246754
0.008	1.5	62.31884057971014
0.009000000000000001	1.5	69.73684210526315
0.01	1.5	68.18181818181817
0.011	1.5	63.23529411764706
0.012	1.5	61.53846153846154
0.013000000000000001	1.5	60.78431372549019
0.014	1.5	50.0
0.015	1.5	57.8125
0.016	1.5	67.24137931034483
0.017	1.5	67.21311475409836
0.018000000000000002	1.5	60.78431372549019
0.019	1.5	50.0
0.02	1.5	51.92307692307693
0.021	1.5	44.89795918367347
0.022	1.5	73.68421052631578
0.023	1.5	61.36363636363637
0.024	1.5	60.46511627906976
0.025	1.5	72.22222222222221
0.026000000000000002	1.5	43.75
0.027	1.5	61.76470588235294
0.028	1.5	53.84615384615385
0.029	1.5	36.17021276595745
0.03	1.5	54.83870967741935
0.001	2.0	92.04545454545455
0.002	2.0	87.20930232558139
0.003	2.0	84.81012658227847
0.004	2.0	87.01298701298701
0.005	2.0	82.05128205128204
0.006	2.0	76.11940298507463
0.007	2.0	83.33333333333334
0.008	2.0	69.44444444444444
0.009000000000000001	2.0	64.7887323943662
0.01	2.0	69.11764705882352
0.011	2.0	64.70588235294117
0.012	2.0	72.3076923076923
0.013000000000000001	2.0	68.85245901639344
0.014	2.0	70.6896551724138
0.015	2.0	73.07692307692307
0.016	2.0	72.22222222222221
0.017	2.0	75.51020408163265
0.018000000000000002	2.0	61.81818181818181
0.019	2.0	66.0
0.02	2.0	59.61538461538461
0.021	2.0	47.82608695652174
0.022	2.0	50.943396226415096
0.023	2.0	65.95744680851064
0.024	2.0	46.0
0.025	2.0	58.139534883720934
0.026000000000000002	2.0	63.1578947368421
0.027	2.0	56.81818181818182
0.028	2.0	60.60606060606061
0.029	2.0	40.0
0.03	2.0	64.86486486486487
0.001	2.5	96.5909090909091
0.002	2.5	92.6829268292683
0.003	2.5	90.47619047619048
0.004	2.5	91.86046511627907
0.005	2.5	85.13513513513513
0.006	2.5	81.81818181818183
0.007	2.5	87.83783783783784
0.008	2.5	77.77777777777779
0.009000000000000001	2.5	71.21212121212122
0.01	2.5	75.40983606557377
0.011	2.5	67.6923076923077
0.012	2.5	70.0
0.013000000000000001	2.5	73.33333333333333
0.014	2.5	72.58064516129032
0.015	2.5	59.183673469387756
0.016	2.5	65.07936507936508
0.017	2.5	60.37735849056604
0.018000000000000002	2.5	62.0
0.019	2.5	72.0
0.02	2.5	46.808510638297875
0.021	2.5	65.0
0.022	2.5	68.51851851851852
0.023	2.5	73.33333333333333
0.024	2.5	70.0
0.025	2.5	70.73170731707317
0.026000000000000002	2.5	61.111111111111114
0.027	2.5	56.25
0.028	2.5	60.0
0.029	2.5	52.5
0.03	2.5	62.16216216216216
0.001	3.0	97.67441860465115
0.002	3.0	94.11764705882352
0.003	3.0	90.2439024390244
0.004	3.0	88.75
0.005	3.0	90.78947368421053
0.006	3.0	85.71428571428571
0.007	3.0	81.94444444444444
0.008	3.0	88.88888888888889
0.009000000000000001	3.0	84.28571428571429
0.01	3.0	73.4375
0.011	3.0	73.52941176470588
0.012	3.0	71.875
0.013000000000000001	3.0	80.7017543859649
0.014	3.0	73.77049180327869
0.015	3.0	71.66666666666667
0.016	3.0	75.47169811320755
0.017	3.0	77.19298245614034
0.018000000000000002	3.0	70.37037037037037
0.019	3.0	76.59574468085107
0.02	3.0	69.56521739130434
0.021	3.0	67.85714285714286
0.022	3.0	64.15094339622641
0.023	3.0	67.44186046511628
0.024	3.0	68.42105263157895
0.025	3.0	75.0
0.026000000000000002	3.0	63.888888888888886
0.027	3.0	59.45945945945946
0.028	3.0	67.85714285714286
0.029	3.0	57.14285714285714
0.03	3.0	66.66666666666666
0.001	3.5	100.0
0.002	3.5	98.78048780487805
0.003	3.5	90.2439024390244
0.004	3.5	84.70588235294117
0.005	3.5	92.0
0.006	3.5	97.33333333333334
0.007	3.5	82.8125
0.008	3.5	81.66666666666667
0.009000000000000001	3.5	84.05797101449275
0.01	3.5	85.9375
0.011	3.5	84.61538461538461
0.012	3.5	87.09677419354838
0.013000000000000001	3.5	83.60655737704919
0.014	3.5	66.12903225806451
0.015	3.5	84.7457627118644
0.016	3.5	79.03225806451613
0.017	3.5	71.42857142857143
0.018000000000000002	3.5	70.2127659574468
0.019	3.5	61.904761904761905
0.02	3.5	71.73913043478261
0.021	3.5	68.0
0.022	3.5	57.446808510638306
0.023	3.5	68.88888888888889
0.024	3.5	66.0
0.025	3.5	80.55555555555556
0.026000000000000002	3.5	71.7948717948718
0.027	3.5	63.1578947368421
0.028	3.5	75.60975609756098
0.029	3.5	64.1025641025641
0.03	3.5	63.41463414634146
0.001	4.0	97.75280898876404
0.002	4.0	91.76470588235294
0.003	4.0	92.0
0.004	4.0	87.34177215189874
0.005	4.0	94.87179487179486
0.006	4.0	89.70588235294117
0.007	4.0	92.10526315789474
0.008	4.0	90.41095890410958
0.009000000000000001	4.0	84.50704225352112
0.01	4.0	89.04109589041096
0.011	4.0	80.0
0.012	4.0	85.0
0.013000000000000001	4.0	82.35294117647058
0.014	4.0	92.72727272727272
0.015	4.0	82.75862068965517
0.016	4.0	86.53846153846155
0.017	4.0	77.96610169491525
0.018000000000000002	4.0	81.25
0.019	4.0	88.37209302325581
0.02	4.0	84.90566037735849
0.021	4.0	74.4186046511628
0.022	4.0	69.04761904761905
0.023	4.0	91.30434782608695
0.024	4.0	72.54901960784314
0.025	4.0	85.29411764705883
0.026000000000000002	4.0	75.0
0.027	4.0	64.28571428571429
0.028	4.0	85.71428571428571
0.029	4.0	60.46511627906976
0.03	4.0	66.66666666666666
0.001	4.5	96.55172413793103
0.002	4.5	96.42857142857143
0.003	4.5	93.82716049382715
0.004	4.5	90.9090909090909
0.005	4.5	86.8421052631579
0.006	4.5	92.20779220779221
0.007	4.5	98.63013698630137
0.008	4.5	89.6103896103896
0.009000000000000001	4.5	82.08955223880598
0.01	4.5	92.64705882352942
0.011	4.5	83.82352941176471
0.012	4.5	98.38709677419355
0.013000000000000001	4.5	79.36507936507937
0.014	4.5	81.25
0.015	4.5	80.0
0.016	4.5	81.03448275862068
0.017	4.5	85.45454545454545
0.018000000000000002	4.5	80.3921568627451
0.019	4.5	82.6923076923077
0.02	4.5	95.55555555555556
0.021	4.5	86.04651162790698
0.022	4.5	83.33333333333334
0.023	4.5	72.3404255319149
0.024	4.5	85.0
0.025	4.5	80.0
0.026000000000000002	4.5	66.66666666666666
0.027	4.5	74.46808510638297
0.028	4.5	77.77777777777779
0.029	4.5	70.2127659574468
0.03	4.5	70.73170731707317
0.001	5.0	100.0
0.002	5.0	98.82352941176471
0.003	5.0	91.35802469135803
0.004	5.0	95.23809523809523
0.005	5.0	91.54929577464789
0.006	5.0	93.42105263157895
0.007	5.0	94.44444444444444
0.008	5.0	86.66666666666667
0.009000000000000001	5.0	94.02985074626866
0.01	5.0	88.40579710144928
0.011	5.0	89.0625
0.012	5.0	85.71428571428571
0.013000000000000001	5.0	94.64285714285714
0.014	5.0	80.59701492537313
0.015	5.0	78.125
0.016	5.0	88.67924528301887
0.017	5.0	88.23529411764706
0.018000000000000002	5.0	86.27450980392157
0.019	5.0	73.91304347826086
0.02	5.0	84.0
0.021	5.0	87.2340425531915
0.022	5.0	73.91304347826086
0.023	5.0	76.92307692307693
0.024	5.0	68.75
0.025	5.0	80.48780487804879
0.026000000000000002	5.0	77.27272727272727
0.027	5.0	83.33333333333334
0.028	5.0	87.2340425531915
0.029	5.0	84.21052631578947
0.03	5.0	70.27027027027027
0.001	5.5	100.0
0.002	5.5	95.50561797752809
0.003	5.5	100.0
0.004	5.5	91.8918918918919
0.005	5.5	87.17948717948718
0.006	5.5	91.78082191780823
0.007	5.5	91.25
0.008	5.5	84.50704225352112
0.009000000000000001	5.5	83.60655737704919
0.01	5.5	90.625
0.011	5.5	89.0909090909091
0.012	5.5	93.65079365079364
0.013000000000000001	5.5	88.05970149253731
0.014	5.5	84.375
0.015	5.5	94.44444444444444
0.016	5.5	73.68421052631578
0.017	5.5	85.71428571428571
0.018000000000000002	5.5	82.45614035087719
0.019	5.5	72.5
0.02	5.5	85.0
0.021	5.5	76.92307692307693
0.022	5.5	85.71428571428571
0.023	5.5	83.6734693877551
0.024	5.5	81.63265306122449
0.025	5.5	76.08695652173914
0.026000000000000002	5.5	92.10526315789474
0.027	5.5	84.61538461538461
0.028	5.5	73.80952380952381
0.029	5.5	79.48717948717949
0.03	5.5	68.42105263157895
0.001	6.0	98.82352941176471
0.002	6.0	98.82352941176471
0.003	6.0	97.61904761904762
0.004	6.0	96.29629629629629
0.005	6.0	90.78947368421053
0.006	6.0	97.40259740259741
0.007	6.0	94.36619718309859
0.008	6.0	89.33333333333333
0.009000000000000001	6.0	95.23809523809523
0.01	6.0	87.14285714285714
0.011	6.0	91.17647058823529
0.012	6.0	77.58620689655173
0.013000000000000001	6.0	87.3015873015873
0.014	6.0	80.32786885245902
0.015	6.0	85.45454545454545
0.016	6.0	84.90566037735849
0.017	6.0	85.18518518518519
0.018000000000000002	6.0	91.48936170212765
0.019	6.0	89.79591836734694
0.02	6.0	98.18181818181819
0.021	6.0	81.63265306122449
0.022	6.0	78.26086956521739
0.023	6.0	87.03703703703704
0.024	6.0	82.92682926829268
0.025	6.0	80.48780487804879
0.026000000000000002	6.0	84.61538461538461
0.027	6.0	84.44444444444444
0.028	6.0	70.0
0.029	6.0	80.55555555555556
0.03	6.0	72.5
0.001	6.5	96.55172413793103
0.002	6.5	96.47058823529412
0.003	6.5	96.47058823529412
0.004	6.5	97.26027397260275
0.005	6.5	98.75
0.006	6.5	96.20253164556962
0.007	6.5	97.33333333333334
0.008	6.5	89.0625
0.009000000000000001	6.5	92.42424242424242
0.01	6.5	90.76923076923077
0.011	6.5	89.65517241379311
0.012	6.5	89.23076923076924
0.013000000000000001	6.5	86.66666666666667
0.014	6.5	87.27272727272727
0.015	6.5	80.7017543859649
0.016	6.5	91.22807017543859
0.017	6.5	81.81818181818183
0.018000000000000002	6.5	92.5925925925926
0.019	6.5	89.13043478260869
0.02	6.5	85.1063829787234
0.021	6.5	77.5
0.022	6.5	89.47368421052632
0.023	6.5	81.25
0.024	6.5	80.48780487804879
0.025	6.5	79.41176470588235
0.026000000000000002	6.5	75.0
0.027	6.5	83.78378378378379
0.028	6.5	83.33333333333334
0.029	6.5	90.32258064516128
0.03	6.5	85.71428571428571
0.001	7.0	98.88888888888889
0.002	7.0	98.80952380952381
0.003	7.0	98.80952380952381
0.004	7.0	95.29411764705881
0.005	7.0	92.20779220779221
0.006	7.0	94.73684210526315
0.007	7.0	91.8918918918919
0.008	7.0	94.28571428571428
0.009000000000000001	7.0	87.5
0.01	7.0	97.33333333333334
0.011	7.0	96.82539682539682
0.012	7.0	92.95774647887323
0.013000000000000001	7.0	87.03703703703704
0.014	7.0	87.09677419354838
0.015	7.0	91.22807017543859
0.016	7.0	92.5925925925926
0.017	7.0	88.67924528301887
0.018000000000000002	7.0	83.33333333333334
0.019	7.0	86.0
0.02	7.0	93.75
0.021	7.0	89.79591836734694
0.022	7.0	80.0
0.023	7.0	88.88888888888889
0.024	7.0	83.33333333333334
0.025	7.0	95.55555555555556
0.026000000000000002	7.0	84.21052631578947
0.027	7.0	80.85106382978722
0.028	7.0	97.14285714285714
0.029	7.0	90.625
0.03	7.0	81.57894736842105
0.001	7.5	95.34883720930233
0.002	7.5	98.76543209876543
0.003	7.5	93.90243902439023
0.004	7.5	98.73417721518987
0.005	7.5	97.5
0.006	7.5	98.71794871794873
0.007	7.5	97.26027397260275
0.008	7.5	90.41095890410958
0.009000000000000001	7.5	87.14285714285714
0.01	7.5	87.5
0.011	7.5	90.54054054054053
0.012	7.5	84.61538461538461
0.013000000000000001	7.5	87.3015873015873
0.014	7.5	86.20689655172413
0.015	7.5	81.35593220338984
0.016	7.5	80.3921568627451
0.017	7.5	92.15686274509804
0.018000000000000002	7.5	78.18181818181819
0.019	7.5	91.22807017543859
0.02	7.5	84.0909090909091
0.021	7.5	90.47619047619048
0.022	7.5	88.88888888888889
0.023	7.5	80.43478260869566
0.024	7.5	86.95652173913044
0.025	7.5	84.0909090909091
0.026000000000000002	7.5	75.55555555555556
0.027	7.5	79.48717948717949
0.028	7.5	82.6086956521739
0.029	7.5	82.85714285714286
0.03	7.5	76.47058823529412
