# Supplementary material for: Kinesin-4 KIF21B limits microtubule growth to allow rapid centrosome polarization in T cells
Source: eLife. 2020 Dec 21;9:e62876. doi: 10.7554/eLife.62876 (PMC7817182; doi:10.7554/eLife.62876)
Supplement: Figure 5—figure supplement 1—source data 3. [file elife-62876-fig5-figsupp1-data3.zip › Figure_5_figure_supplement_1_source_data_3.csv]

Growing force (pN)	free catastrophe rate (/s)
0.5	-0.034403272646282804
1.0	-0.010482659635220996
1.5	-0.004070740422067941
2.0	0.004362915260890662
2.5	0.007063938290519866
3.0	0.010659594565213726
3.5	0.012697774262544882
4.0	0.018256227159439576
4.5	0.020062663109440524
5.0	0.02224349583246616
5.5	0.022633691925558527
6.0	0.024982449461060586
6.5	0.028524044743429754
7.0	0.04050909367123062
7.5	0.026349879222904084
