# Supplementary material for: Kinesin-4 KIF21B limits microtubule growth to allow rapid centrosome polarization in T cells
Source: eLife. 2020 Dec 21;9:e62876. doi: 10.7554/eLife.62876 (PMC7817182; doi:10.7554/eLife.62876)
Supplement: Figure 6—source data 1. [file elife-62876-fig6-data1.zip › Figure_6_source_data_1.csv]

polarization/end of run time point	kif21b number
542.0	0.02
800.0	0.02
800.0	0.02
800.0	0.02
800.0	0.02
432.79999999999995	0.02
242.39999999999998	0.02
800.0	0.02
800.0	0.02
800.0	0.02
432.79999999999995	0.02
561.2	0.02
513.2	0.02
800.0	0.02
800.0	0.02
269.6	0.02
800.0	0.02
800.0	0.02
62.39999999999998	0.02
150.8	0.02
800.0	0.02
100.39999999999998	0.02
411.6	0.02
800.0	0.02
800.0	0.02
712.0	0.02
236.0	0.02
800.0	0.02
800.0	0.02
800.0	0.02
72.0	0.025
373.20000000000005	0.025
800.0	0.025
241.20000000000005	0.025
377.6	0.025
411.20000000000005	0.025
126.80000000000001	0.025
792.4000000000001	0.025
527.6	0.025
800.0	0.025
158.39999999999998	0.025
261.20000000000005	0.025
135.60000000000002	0.025
586.8	0.025
169.2	0.025
656.8	0.025
428.0	0.025
93.19999999999999	0.025
359.20000000000005	0.025
110.39999999999998	0.025
152.39999999999998	0.025
381.20000000000005	0.025
601.6	0.025
304.4	0.025
147.60000000000002	0.025
132.0	0.025
136.0	0.025
68.80000000000001	0.025
107.19999999999999	0.025
442.4	0.025
83.19999999999999	0.03
89.19999999999999	0.03
183.2	0.03
255.60000000000002	0.03
76.39999999999998	0.03
253.20000000000005	0.03
55.60000000000002	0.03
138.0	0.03
280.0	0.03
309.20000000000005	0.03
328.0	0.03
261.6	0.03
295.20000000000005	0.03
298.79999999999995	0.03
64.0	0.03
321.20000000000005	0.03
102.39999999999998	0.03
68.0	0.03
314.0	0.03
118.0	0.03
78.80000000000001	0.03
282.4	0.03
213.20000000000005	0.03
55.60000000000002	0.03
800.0	0.03
130.8	0.03
180.39999999999998	0.03
282.4	0.03
492.79999999999995	0.03
69.19999999999999	0.03
180.0	0.035
61.19999999999999	0.035
185.60000000000002	0.035
166.39999999999998	0.035
52.80000000000001	0.035
82.0	0.035
118.80000000000001	0.035
40.0	0.035
84.39999999999998	0.035
71.19999999999999	0.035
61.19999999999999	0.035
62.39999999999998	0.035
100.80000000000001	0.035
111.19999999999999	0.035
83.60000000000002	0.035
46.0	0.035
83.60000000000002	0.035
106.80000000000001	0.035
177.2	0.035
89.60000000000002	0.035
207.2	0.035
176.39999999999998	0.035
163.2	0.035
156.0	0.035
253.60000000000002	0.035
96.39999999999998	0.035
188.8	0.035
134.8	0.035
148.0	0.035
176.39999999999998	0.035
140.39999999999998	0.04
199.2	0.04
71.19999999999999	0.04
91.19999999999999	0.04
51.19999999999999	0.04
51.19999999999999	0.04
124.0	0.04
159.60000000000002	0.04
72.0	0.04
283.6	0.04
55.60000000000002	0.04
158.0	0.04
48.0	0.04
165.2	0.04
44.39999999999998	0.04
74.80000000000001	0.04
48.0	0.04
42.39999999999998	0.04
74.80000000000001	0.04
72.80000000000001	0.04
76.39999999999998	0.04
68.39999999999998	0.04
80.39999999999998	0.04
82.39999999999998	0.04
55.60000000000002	0.04
66.39999999999998	0.04
194.0	0.04
114.80000000000001	0.04
96.80000000000001	0.04
88.80000000000001	0.04
95.19999999999999	0.045
40.39999999999998	0.045
62.39999999999998	0.045
48.0	0.045
40.0	0.045
60.80000000000001	0.045
112.0	0.045
94.80000000000001	0.045
57.19999999999999	0.045
71.60000000000002	0.045
46.39999999999998	0.045
40.39999999999998	0.045
34.80000000000001	0.045
81.19999999999999	0.045
37.60000000000002	0.045
64.80000000000001	0.045
44.39999999999998	0.045
132.39999999999998	0.045
48.80000000000001	0.045
76.80000000000001	0.045
71.60000000000002	0.045
94.39999999999998	0.045
78.0	0.045
64.80000000000001	0.045
40.39999999999998	0.045
71.19999999999999	0.045
62.0	0.045
38.80000000000001	0.045
38.0	0.045
39.60000000000002	0.045
42.39999999999998	0.05
63.60000000000002	0.05
86.39999999999998	0.05
38.39999999999998	0.05
52.0	0.05
39.19999999999999	0.05
38.80000000000001	0.05
87.60000000000002	0.05
77.60000000000002	0.05
46.80000000000001	0.05
41.19999999999999	0.05
40.0	0.05
91.19999999999999	0.05
36.0	0.05
45.19999999999999	0.05
47.60000000000002	0.05
37.60000000000002	0.05
70.39999999999998	0.05
41.19999999999999	0.05
72.0	0.05
64.80000000000001	0.05
48.39999999999998	0.05
44.80000000000001	0.05
59.60000000000002	0.05
35.19999999999999	0.05
60.80000000000001	0.05
42.0	0.05
95.19999999999999	0.05
119.19999999999999	0.05
42.39999999999998	0.05
39.60000000000002	0.055
33.19999999999999	0.055
86.39999999999998	0.055
36.80000000000001	0.055
36.39999999999998	0.055
41.19999999999999	0.055
39.60000000000002	0.055
56.80000000000001	0.055
41.19999999999999	0.055
41.60000000000002	0.055
40.39999999999998	0.055
50.39999999999998	0.055
39.60000000000002	0.055
42.80000000000001	0.055
47.60000000000002	0.055
35.60000000000002	0.055
38.80000000000001	0.055
41.19999999999999	0.055
53.60000000000002	0.055
35.19999999999999	0.055
38.80000000000001	0.055
43.19999999999999	0.055
43.60000000000002	0.055
38.0	0.055
40.80000000000001	0.055
34.39999999999998	0.055
42.80000000000001	0.055
32.39999999999998	0.055
37.60000000000002	0.055
54.39999999999998	0.055
116.80000000000001	0.06
35.19999999999999	0.06
46.80000000000001	0.06
33.19999999999999	0.06
36.0	0.06
38.39999999999998	0.06
40.39999999999998	0.06
37.60000000000002	0.06
43.60000000000002	0.06
62.0	0.06
34.80000000000001	0.06
43.60000000000002	0.06
36.80000000000001	0.06
58.39999999999998	0.06
45.19999999999999	0.06
35.60000000000002	0.06
32.80000000000001	0.06
44.39999999999998	0.06
51.60000000000002	0.06
32.39999999999998	0.06
36.80000000000001	0.06
36.39999999999998	0.06
46.39999999999998	0.06
39.60000000000002	0.06
37.60000000000002	0.06
57.19999999999999	0.06
38.0	0.06
34.0	0.06
48.39999999999998	0.06
39.19999999999999	0.06
36.0	0.065
36.0	0.065
37.60000000000002	0.065
36.0	0.065
45.19999999999999	0.065
40.80000000000001	0.065
38.0	0.065
49.19999999999999	0.065
56.80000000000001	0.065
36.0	0.065
39.60000000000002	0.065
40.80000000000001	0.065
38.80000000000001	0.065
45.60000000000002	0.065
31.600000000000023	0.065
44.39999999999998	0.065
37.60000000000002	0.065
36.80000000000001	0.065
32.80000000000001	0.065
34.80000000000001	0.065
53.19999999999999	0.065
41.60000000000002	0.065
37.19999999999999	0.065
50.0	0.065
44.39999999999998	0.065
57.19999999999999	0.065
46.80000000000001	0.065
47.19999999999999	0.065
38.0	0.065
60.80000000000001	0.065
37.60000000000002	0.07
61.60000000000002	0.07
59.19999999999999	0.07
38.80000000000001	0.07
34.39999999999998	0.07
44.0	0.07
76.0	0.07
38.0	0.07
59.60000000000002	0.07
53.19999999999999	0.07
32.39999999999998	0.07
40.39999999999998	0.07
51.19999999999999	0.07
79.60000000000002	0.07
49.19999999999999	0.07
84.0	0.07
31.19999999999999	0.07
31.19999999999999	0.07
86.80000000000001	0.07
33.19999999999999	0.07
48.39999999999998	0.07
40.39999999999998	0.07
37.19999999999999	0.07
33.60000000000002	0.07
42.0	0.07
34.80000000000001	0.07
36.80000000000001	0.07
39.60000000000002	0.07
36.80000000000001	0.07
36.0	0.07
