# Supplementary material for: Kinesin-4 KIF21B limits microtubule growth to allow rapid centrosome polarization in T cells
Source: eLife. 2020 Dec 21;9:e62876. doi: 10.7554/eLife.62876 (PMC7817182; doi:10.7554/eLife.62876)
Supplement: Figure 6—source data 2. [file elife-62876-fig6-data2.zip › Figure_6_source_data_2.csv]

polarization/end of run time point	kif21b number
204.39999999999998	0.0
195.60000000000002	0.0
101.60000000000002	0.0
800.0	0.0
71.60000000000002	0.0
147.60000000000002	0.0
161.2	0.0
236.0	0.0
800.0	0.0
178.39999999999998	0.0
102.80000000000001	0.0
387.20000000000005	0.0
299.6	0.0
510.0	0.0
277.6	0.0
204.39999999999998	0.0
593.6	0.0
800.0	0.0
800.0	0.0
200.8	0.0
275.6	0.0
134.39999999999998	0.0
70.0	0.0
249.60000000000002	0.0
800.0	0.0
395.6	0.0
252.39999999999998	0.0
192.8	0.0
800.0	0.0
120.0	0.0
316.0	2.0
94.80000000000001	2.0
119.60000000000002	2.0
250.0	2.0
352.0	2.0
212.79999999999995	2.0
130.39999999999998	2.0
172.39999999999998	2.0
105.60000000000002	2.0
496.79999999999995	2.0
158.39999999999998	2.0
76.39999999999998	2.0
573.6	2.0
761.5999999999999	2.0
138.39999999999998	2.0
515.6	2.0
244.0	2.0
132.0	2.0
546.8	2.0
610.0	2.0
800.0	2.0
150.8	2.0
267.20000000000005	2.0
235.60000000000002	2.0
752.4000000000001	2.0
800.0	2.0
585.2	2.0
256.4	2.0
800.0	2.0
66.0	2.0
264.79999999999995	4.0
128.39999999999998	4.0
105.19999999999999	4.0
478.79999999999995	4.0
191.60000000000002	4.0
273.6	4.0
457.6	4.0
73.60000000000002	4.0
210.0	4.0
156.8	4.0
180.8	4.0
374.0	4.0
472.79999999999995	4.0
98.80000000000001	4.0
531.2	4.0
268.79999999999995	4.0
89.19999999999999	4.0
211.60000000000002	4.0
109.19999999999999	4.0
270.79999999999995	4.0
322.0	4.0
78.39999999999998	4.0
90.80000000000001	4.0
402.4	4.0
158.8	4.0
126.80000000000001	4.0
214.39999999999998	4.0
108.39999999999998	4.0
414.0	4.0
83.19999999999999	4.0
118.80000000000001	6.0
49.19999999999999	6.0
46.39999999999998	6.0
53.60000000000002	6.0
127.60000000000002	6.0
66.80000000000001	6.0
90.39999999999998	6.0
42.80000000000001	6.0
226.79999999999995	6.0
98.39999999999998	6.0
285.20000000000005	6.0
313.20000000000005	6.0
74.0	6.0
99.19999999999999	6.0
84.39999999999998	6.0
338.4	6.0
53.19999999999999	6.0
148.0	6.0
138.39999999999998	6.0
338.0	6.0
141.2	6.0
69.60000000000002	6.0
72.39999999999998	6.0
66.0	6.0
84.0	6.0
526.8	6.0
226.79999999999995	6.0
153.60000000000002	6.0
53.60000000000002	6.0
118.39999999999998	6.0
41.19999999999999	8.0
96.0	8.0
47.60000000000002	8.0
177.2	8.0
37.60000000000002	8.0
45.19999999999999	8.0
45.19999999999999	8.0
208.0	8.0
44.39999999999998	8.0
51.19999999999999	8.0
36.39999999999998	8.0
38.0	8.0
38.0	8.0
69.19999999999999	8.0
40.0	8.0
46.39999999999998	8.0
41.60000000000002	8.0
44.80000000000001	8.0
88.0	8.0
41.60000000000002	8.0
38.39999999999998	8.0
42.80000000000001	8.0
38.0	8.0
45.19999999999999	8.0
36.80000000000001	8.0
142.0	8.0
36.80000000000001	8.0
36.39999999999998	8.0
38.0	8.0
38.80000000000001	8.0
43.19999999999999	10.0
43.60000000000002	10.0
42.39999999999998	10.0
39.60000000000002	10.0
42.0	10.0
41.60000000000002	10.0
36.39999999999998	10.0
36.0	10.0
39.19999999999999	10.0
39.60000000000002	10.0
38.39999999999998	10.0
40.0	10.0
38.39999999999998	10.0
40.0	10.0
40.0	10.0
38.80000000000001	10.0
40.0	10.0
49.19999999999999	10.0
55.19999999999999	10.0
37.19999999999999	10.0
43.60000000000002	10.0
42.0	10.0
39.60000000000002	10.0
38.0	10.0
44.0	10.0
38.39999999999998	10.0
35.19999999999999	10.0
54.0	10.0
44.39999999999998	10.0
113.60000000000002	10.0
