# Supplementary material for: Kinesin-4 KIF21B limits microtubule growth to allow rapid centrosome polarization in T cells
Source: eLife. 2020 Dec 21;9:e62876. doi: 10.7554/eLife.62876 (PMC7817182; doi:10.7554/eLife.62876)
Supplement: Figure 6—source data 3. [file elife-62876-fig6-data3.zip › Figure_6_source_data_3.csv]

time (s)	Centrosome center distance to synapse	integer identifier of run	nr of kif21b motors added
-300.0	11.446	1	2
-299.6	10.758	1	2
-299.2	10.555	1	2
-298.8	10.43	1	2
-298.4	10.35	1	2
-298.0	10.297	1	2
-297.6	10.274999999999999	1	2
-297.2	10.245	1	2
-296.8	10.21	1	2
-296.4	10.202	1	2
-296.0	10.183	1	2
-295.6	10.177	1	2
-295.2	10.183	1	2
-294.8	10.165	1	2
-294.4	10.161	1	2
-294.0	10.16	1	2
-293.6	10.116999999999999	1	2
-293.2	10.082	1	2
-292.8	10.044	1	2
-292.4	10.017	1	2
-292.0	9.985	1	2
-291.6	9.956	1	2
-291.2	9.931000000000001	1	2
-290.8	9.913	1	2
-290.4	9.905	1	2
-290.0	9.896	1	2
-289.6	9.863	1	2
-289.2	9.856	1	2
-288.8	9.831	1	2
-288.4	9.795	1	2
-288.0	9.783	1	2
-287.6	9.826	1	2
-287.2	9.870999999999999	1	2
-286.8	9.885	1	2
-286.4	9.904	1	2
-286.0	9.911999999999999	1	2
-285.6	9.940999999999999	1	2
-285.2	9.951	1	2
-284.8	9.969999999999999	1	2
-284.4	9.975999999999999	1	2
-284.0	9.991999999999999	1	2
-283.6	10.027	1	2
-283.2	10.055	1	2
-282.8	10.072	1	2
-282.4	10.094999999999999	1	2
-282.0	10.117999999999999	1	2
-281.6	10.154	1	2
-281.2	10.18	1	2
-280.8	10.202	1	2
-280.4	10.216999999999999	1	2
-280.0	10.238999999999999	1	2
-279.6	10.247	1	2
-279.2	10.27	1	2
-278.8	10.276	1	2
-278.4	10.280999999999999	1	2
-278.0	10.265	1	2
-277.6	10.259	1	2
-277.2	10.25	1	2
-276.8	10.241	1	2
-276.4	10.222	1	2
-276.0	10.205	1	2
-275.6	10.192	1	2
-275.2	10.172	1	2
-274.8	10.154	1	2
-274.4	10.135	1	2
-274.0	10.108999999999998	1	2
-273.6	10.094	1	2
-273.2	10.084	1	2
-272.8	10.072	1	2
-272.4	10.062	1	2
-272.0	10.046	1	2
-271.6	10.052	1	2
-271.2	10.061	1	2
-270.8	10.083	1	2
-270.4	10.088000000000001	1	2
-270.0	10.102	1	2
-269.6	10.126999999999999	1	2
-269.2	10.167	1	2
-268.8	10.184	1	2
-268.4	10.195	1	2
-268.0	10.228	1	2
-267.6	10.244	1	2
-267.2	10.266	1	2
-266.8	10.277999999999999	1	2
-266.4	10.288	1	2
-266.0	10.294	1	2
-265.6	10.306999999999999	1	2
-265.2	10.317	1	2
-264.8	10.323	1	2
-264.4	10.347	1	2
-264.0	10.366999999999999	1	2
-263.6	10.383	1	2
-263.2	10.396	1	2
-262.8	10.399	1	2
-262.4	10.414	1	2
-262.0	10.395	1	2
-261.6	10.385	1	2
-261.2	10.358999999999998	1	2
-260.8	10.358999999999998	1	2
-260.4	10.347	1	2
-260.0	10.338000000000001	1	2
-259.6	10.325	1	2
-259.2	10.303	1	2
-258.8	10.301	1	2
-258.4	10.332	1	2
-258.0	10.347	1	2
-257.6	10.356	1	2
-257.2	10.354	1	2
-256.8	10.344999999999999	1	2
-256.4	10.346	1	2
-256.0	10.346	1	2
-255.6	10.35	1	2
-255.2	10.382	1	2
-254.8	10.399	1	2
-254.4	10.408	1	2
-254.0	10.414	1	2
-253.6	10.443	1	2
-253.2	10.465	1	2
-252.8	10.474	1	2
-252.4	10.478	1	2
-252.0	10.498999999999999	1	2
-251.6	10.506	1	2
-251.2	10.483	1	2
-250.8	10.466000000000001	1	2
-250.4	10.448	1	2
-250.0	10.474	1	2
-249.6	10.474	1	2
-249.2	10.492999999999999	1	2
-248.8	10.483999999999998	1	2
-248.4	10.485	1	2
-248.0	10.479	1	2
-247.6	10.465	1	2
-247.2	10.466000000000001	1	2
-246.8	10.475	1	2
-246.4	10.488999999999999	1	2
-246.0	10.513	1	2
-245.6	10.532	1	2
-245.2	10.556999999999999	1	2
-244.8	10.558	1	2
-244.4	10.558	1	2
-244.0	10.55	1	2
-243.6	10.568999999999999	1	2
-243.2	10.573	1	2
-242.8	10.584	1	2
-242.4	10.603	1	2
-242.0	10.599	1	2
-241.6	10.573	1	2
-241.2	10.533	1	2
-240.8	10.494	1	2
-240.4	10.459	1	2
-240.0	10.402	1	2
-239.6	10.372	1	2
-239.2	10.353	1	2
-238.8	10.354	1	2
-238.4	10.366999999999999	1	2
-238.0	10.361	1	2
-237.6	10.361999999999998	1	2
-237.2	10.401	1	2
-236.8	10.443999999999999	1	2
-236.4	10.483999999999998	1	2
-236.0	10.485	1	2
-235.6	10.495	1	2
-235.2	10.501	1	2
-234.8	10.488999999999999	1	2
-234.4	10.495	1	2
-234.0	10.515	1	2
-233.6	10.545	1	2
-233.2	10.536	1	2
-232.8	10.536	1	2
-232.4	10.565999999999999	1	2
-232.0	10.575	1	2
-231.6	10.568999999999999	1	2
-231.2	10.564	1	2
-230.8	10.564	1	2
-230.4	10.556999999999999	1	2
-230.0	10.541	1	2
-229.6	10.518999999999998	1	2
-229.2	10.498	1	2
-228.8	10.477	1	2
-228.4	10.457	1	2
-228.0	10.443	1	2
-227.6	10.422	1	2
-227.2	10.402999999999999	1	2
-226.8	10.398	1	2
-226.4	10.411999999999999	1	2
-226.0	10.407	1	2
-225.6	10.402	1	2
-225.2	10.419	1	2
-224.8	10.46	1	2
-224.4	10.469	1	2
-224.0	10.46	1	2
-223.6	10.447	1	2
-223.2	10.434	1	2
-222.8	10.418	1	2
-222.4	10.402	1	2
-222.0	10.39	1	2
-221.6	10.428	1	2
-221.2	10.458	1	2
-220.8	10.443	1	2
-220.4	10.447	1	2
-220.0	10.447	1	2
-219.6	10.448	1	2
-219.2	10.463999999999999	1	2
-218.8	10.486999999999998	1	2
-218.4	10.501999999999999	1	2
-218.0	10.515	1	2
-217.6	10.521999999999998	1	2
-217.2	10.515	1	2
-216.8	10.494	1	2
-216.4	10.475999999999999	1	2
-216.0	10.447	1	2
-215.6	10.411999999999999	1	2
-215.2	10.428	1	2
-214.8	10.439	1	2
-214.4	10.439	1	2
-214.0	10.431999999999999	1	2
-213.6	10.399	1	2
-213.2	10.379999999999999	1	2
-212.8	10.367999999999999	1	2
-212.4	10.378	1	2
-212.0	10.363	1	2
-211.6	10.347999999999999	1	2
-211.2	10.341999999999999	1	2
-210.8	10.338000000000001	1	2
-210.4	10.331	1	2
-210.0	10.344999999999999	1	2
-209.6	10.367999999999999	1	2
-209.2	10.392	1	2
-208.8	10.411999999999999	1	2
-208.4	10.437999999999999	1	2
-208.0	10.459	1	2
-207.6	10.443	1	2
-207.2	10.442	1	2
-206.8	10.448	1	2
-206.4	10.465	1	2
-206.0	10.491	1	2
-205.6	10.521	1	2
-205.2	10.536	1	2
-204.8	10.524999999999999	1	2
-204.4	10.507	1	2
-204.0	10.495	1	2
-203.6	10.482	1	2
-203.2	10.469	1	2
-202.8	10.45	1	2
-202.4	10.437999999999999	1	2
-202.0	10.44	1	2
-201.6	10.436	1	2
-201.2	10.445	1	2
-200.8	10.433	1	2
-200.4	10.421	1	2
-200.0	10.408	1	2
-199.6	10.393999999999998	1	2
-199.2	10.396999999999998	1	2
-198.8	10.389	1	2
-198.4	10.396999999999998	1	2
-198.0	10.391	1	2
-197.6	10.36	1	2
-197.2	10.341000000000001	1	2
-196.8	10.322	1	2
-196.4	10.308	1	2
-196.0	10.314	1	2
-195.6	10.309999999999999	1	2
-195.2	10.303999999999998	1	2
-194.8	10.312	1	2
-194.4	10.347	1	2
-194.0	10.382	1	2
-193.6	10.414	1	2
-193.2	10.434999999999999	1	2
-192.8	10.457	1	2
-192.4	10.469999999999999	1	2
-192.0	10.472	1	2
-191.6	10.481	1	2
-191.2	10.511	1	2
-190.8	10.508	1	2
-190.4	10.492999999999999	1	2
-190.0	10.477	1	2
-189.6	10.492999999999999	1	2
-189.2	10.515	1	2
-188.8	10.511	1	2
-188.4	10.511	1	2
-188.0	10.51	1	2
-187.6	10.51	1	2
-187.2	10.515	1	2
-186.8	10.501999999999999	1	2
-186.4	10.497	1	2
-186.0	10.514	1	2
-185.6	10.533	1	2
-185.2	10.517	1	2
-184.8	10.489999999999998	1	2
-184.4	10.471	1	2
-184.0	10.463000000000001	1	2
-183.6	10.451	1	2
-183.2	10.437	1	2
-182.8	10.434	1	2
-182.4	10.436	1	2
-182.0	10.436	1	2
-181.6	10.415	1	2
-181.2	10.388	1	2
-180.8	10.364999999999998	1	2
-180.4	10.36	1	2
-180.0	10.357	1	2
-179.6	10.344999999999999	1	2
-179.2	10.35	1	2
-178.8	10.335	1	2
-178.4	10.353	1	2
-178.0	10.376	1	2
-177.6	10.391	1	2
-177.2	10.422	1	2
-176.8	10.433	1	2
-176.4	10.446	1	2
-176.0	10.447	1	2
-175.6	10.443999999999999	1	2
-175.2	10.428	1	2
-174.8	10.427	1	2
-174.4	10.414	1	2
-174.0	10.407	1	2
-173.6	10.422	1	2
-173.2	10.434	1	2
-172.8	10.454	1	2
-172.4	10.457	1	2
-172.0	10.465	1	2
-171.6	10.439	1	2
-171.2	10.413	1	2
-170.8	10.385	1	2
-170.4	10.364999999999998	1	2
-170.0	10.352	1	2
-169.6	10.337	1	2
-169.2	10.35	1	2
-168.8	10.363	1	2
-168.4	10.366999999999999	1	2
-168.0	10.363	1	2
-167.6	10.376999999999999	1	2
-167.2	10.386	1	2
-166.8	10.404	1	2
-166.4	10.411	1	2
-166.0	10.44	1	2
-165.6	10.462	1	2
-165.2	10.495999999999999	1	2
-164.8	10.530999999999999	1	2
-164.4	10.565999999999999	1	2
-164.0	10.59	1	2
-163.6	10.622	1	2
-163.2	10.639	1	2
-162.8	10.657	1	2
-162.4	10.681999999999999	1	2
-162.0	10.681999999999999	1	2
-161.6	10.675	1	2
-161.2	10.654	1	2
-160.8	10.620999999999999	1	2
-160.4	10.631	1	2
-160.0	10.639	1	2
-159.6	10.628	1	2
-159.2	10.62	1	2
-158.8	10.607	1	2
-158.4	10.593	1	2
-158.0	10.581	1	2
-157.6	10.562999999999999	1	2
-157.2	10.552	1	2
-156.8	10.518999999999998	1	2
-156.4	10.508	1	2
-156.0	10.478	1	2
-155.6	10.516	1	2
-155.2	10.515	1	2
-154.8	10.51	1	2
-154.4	10.501	1	2
-154.0	10.506	1	2
-153.6	10.526	1	2
-153.2	10.526	1	2
-152.8	10.53	1	2
-152.4	10.536	1	2
-152.0	10.533	1	2
-151.6	10.517	1	2
-151.2	10.508	1	2
-150.8	10.518	1	2
-150.4	10.542	1	2
-150.0	10.542	1	2
-149.6	10.553999999999998	1	2
-149.2	10.553999999999998	1	2
-148.8	10.568999999999999	1	2
-148.4	10.635	1	2
-148.0	10.683	1	2
-147.6	10.71	1	2
-147.2	10.713000000000001	1	2
-146.8	10.725999999999999	1	2
-146.4	10.722000000000001	1	2
-146.0	10.699	1	2
-145.6	10.678	1	2
-145.2	10.648	1	2
-144.8	10.631	1	2
-144.4	10.611	1	2
-144.0	10.602	1	2
-143.6	10.628	1	2
-143.2	10.648	1	2
-142.8	10.637	1	2
-142.4	10.629999999999999	1	2
-142.0	10.616	1	2
-141.6	10.622	1	2
-141.2	10.626	1	2
-140.8	10.634	1	2
-140.4	10.64	1	2
-140.0	10.635	1	2
-139.6	10.643	1	2
-139.2	10.649999999999999	1	2
-138.8	10.631	1	2
-138.4	10.664	1	2
-138.0	10.663	1	2
-137.6	10.658	1	2
-137.2	10.646	1	2
-136.8	10.625	1	2
-136.4	10.606	1	2
-136.0	10.613	1	2
-135.6	10.619	1	2
-135.2	10.594	1	2
-134.8	10.582	1	2
-134.4	10.564	1	2
-134.0	10.542	1	2
-133.6	10.530999999999999	1	2
-133.2	10.547	1	2
-132.8	10.556000000000001	1	2
-132.4	10.558	1	2
-132.0	10.562999999999999	1	2
-131.6	10.561	1	2
-131.2	10.568	1	2
-130.8	10.565999999999999	1	2
-130.4	10.544	1	2
-130.0	10.548	1	2
-129.6	10.536	1	2
-129.2	10.546	1	2
-128.8	10.568999999999999	1	2
-128.4	10.574	1	2
-128.0	10.596	1	2
-127.6	10.617999999999999	1	2
-127.19999999999999	10.620999999999999	1	2
-126.80000000000001	10.613	1	2
-126.4	10.623999999999999	1	2
-126.0	10.619	1	2
-125.6	10.594	1	2
-125.19999999999999	10.577	1	2
-124.80000000000001	10.57	1	2
-124.4	10.591999999999999	1	2
-124.0	10.625	1	2
-123.6	10.64	1	2
-123.19999999999999	10.629	1	2
-122.80000000000001	10.614999999999998	1	2
-122.4	10.604	1	2
-122.0	10.578	1	2
-121.6	10.562999999999999	1	2
-121.19999999999999	10.529	1	2
-120.80000000000001	10.507	1	2
-120.4	10.485	1	2
-120.0	10.463000000000001	1	2
-119.6	10.46	1	2
-119.19999999999999	10.457	1	2
-118.80000000000001	10.455	1	2
-118.4	10.458	1	2
-118.0	10.458	1	2
-117.6	10.44	1	2
-117.19999999999999	10.427	1	2
-116.80000000000001	10.417	1	2
-116.4	10.439	1	2
-116.0	10.437999999999999	1	2
-115.6	10.431000000000001	1	2
-115.19999999999999	10.414	1	2
-114.80000000000001	10.414	1	2
-114.4	10.411999999999999	1	2
-114.0	10.387	1	2
-113.6	10.379999999999999	1	2
-113.19999999999999	10.408	1	2
-112.80000000000001	10.427	1	2
-112.4	10.451	1	2
-112.0	10.469	1	2
-111.6	10.483	1	2
-111.19999999999999	10.475	1	2
-110.80000000000001	10.504999999999999	1	2
-110.4	10.536	1	2
-110.0	10.567	1	2
-109.6	10.588000000000001	1	2
-109.19999999999999	10.573	1	2
-108.80000000000001	10.541	1	2
-108.4	10.524	1	2
-108.0	10.517	1	2
-107.6	10.501	1	2
-107.19999999999999	10.497	1	2
-106.80000000000001	10.475	1	2
-106.4	10.436	1	2
-106.0	10.399999999999999	1	2
-105.6	10.366999999999999	1	2
-105.19999999999999	10.34	1	2
-104.80000000000001	10.325	1	2
-104.4	10.306000000000001	1	2
-104.0	10.286999999999999	1	2
-103.6	10.276	1	2
-103.19999999999999	10.26	1	2
-102.80000000000001	10.259	1	2
-102.4	10.277	1	2
-102.0	10.291	1	2
-101.6	10.309999999999999	1	2
-101.19999999999999	10.33	1	2
-100.80000000000001	10.393	1	2
-100.4	10.43	1	2
-100.0	10.448	1	2
-99.6	10.458	1	2
-99.19999999999999	10.46	1	2
-98.80000000000001	10.479	1	2
-98.4	10.495	1	2
-98.0	10.514	1	2
-97.6	10.533999999999999	1	2
-97.19999999999999	10.545	1	2
-96.80000000000001	10.55	1	2
-96.4	10.559	1	2
-96.0	10.553999999999998	1	2
-95.6	10.507	1	2
-95.19999999999999	10.475999999999999	1	2
-94.80000000000001	10.431000000000001	1	2
-94.4	10.376999999999999	1	2
-94.0	10.379	1	2
-93.6	10.372	1	2
-93.19999999999999	10.361999999999998	1	2
-92.80000000000001	10.379999999999999	1	2
-92.4	10.424	1	2
-92.0	10.437999999999999	1	2
-91.6	10.425	1	2
-91.19999999999999	10.407	1	2
-90.80000000000001	10.398	1	2
-90.4	10.386	1	2
-90.0	10.405	1	2
-89.6	10.431000000000001	1	2
-89.19999999999999	10.455	1	2
-88.80000000000001	10.478	1	2
-88.4	10.503	1	2
-88.0	10.539	1	2
-87.6	10.577	1	2
-87.19999999999999	10.602	1	2
-86.80000000000001	10.623999999999999	1	2
-86.4	10.632	1	2
-86.0	10.629999999999999	1	2
-85.6	10.620999999999999	1	2
-85.19999999999999	10.619	1	2
-84.80000000000001	10.586	1	2
-84.4	10.546	1	2
-84.0	10.501	1	2
-83.6	10.486	1	2
-83.19999999999999	10.481	1	2
-82.80000000000001	10.478	1	2
-82.4	10.479	1	2
-82.0	10.461	1	2
-81.6	10.45	1	2
-81.19999999999999	10.442	1	2
-80.80000000000001	10.427	1	2
-80.4	10.408	1	2
-80.0	10.386	1	2
-79.6	10.373	1	2
-79.19999999999999	10.375	1	2
-78.80000000000001	10.385	1	2
-78.4	10.42	1	2
-78.0	10.465	1	2
-77.6	10.501	1	2
-77.19999999999999	10.535	1	2
-76.80000000000001	10.553999999999998	1	2
-76.4	10.561	1	2
-76.0	10.564	1	2
-75.6	10.559	1	2
-75.19999999999999	10.564	1	2
-74.80000000000001	10.55	1	2
-74.4	10.533999999999999	1	2
-74.0	10.529	1	2
-73.6	10.526	1	2
-73.19999999999999	10.511	1	2
-72.80000000000001	10.507	1	2
-72.4	10.527999999999999	1	2
-72.0	10.533	1	2
-71.6	10.559	1	2
-71.19999999999999	10.58	1	2
-70.80000000000001	10.578	1	2
-70.4	10.559999999999999	1	2
-70.0	10.538	1	2
-69.6	10.53	1	2
-69.19999999999999	10.512	1	2
-68.80000000000001	10.507	1	2
-68.4	10.495	1	2
-68.0	10.488	1	2
-67.6	10.497	1	2
-67.19999999999999	10.513	1	2
-66.80000000000001	10.523	1	2
-66.4	10.52	1	2
-66.0	10.495999999999999	1	2
-65.6	10.482	1	2
-65.19999999999999	10.472999999999999	1	2
-64.80000000000001	10.457	1	2
-64.4	10.443999999999999	1	2
-64.0	10.443999999999999	1	2
-63.599999999999994	10.439	1	2
-63.19999999999999	10.43	1	2
-62.80000000000001	10.426	1	2
-62.400000000000006	10.421	1	2
-62.0	10.402999999999999	1	2
-61.599999999999994	10.379	1	2
-61.19999999999999	10.387	1	2
-60.80000000000001	10.392	1	2
-60.400000000000006	10.363999999999999	1	2
-60.0	10.358999999999998	1	2
-59.599999999999994	10.354	1	2
-59.19999999999999	10.347999999999999	1	2
-58.80000000000001	10.33	1	2
-58.400000000000006	10.329	1	2
-58.0	10.321	1	2
-57.599999999999994	10.318999999999999	1	2
-57.19999999999999	10.302	1	2
-56.80000000000001	10.296	1	2
-56.400000000000006	10.288	1	2
-56.0	10.29	1	2
-55.599999999999994	10.298	1	2
-55.19999999999999	10.293	1	2
-54.80000000000001	10.286	1	2
-54.400000000000006	10.3	1	2
-54.0	10.312	1	2
-53.599999999999994	10.378	1	2
-53.19999999999999	10.391	1	2
-52.80000000000001	10.375	1	2
-52.400000000000006	10.391	1	2
-52.0	10.42	1	2
-51.599999999999994	10.439	1	2
-51.19999999999999	10.469	1	2
-50.80000000000001	10.482	1	2
-50.400000000000006	10.498	1	2
-50.0	10.517	1	2
-49.599999999999994	10.544	1	2
-49.19999999999999	10.546	1	2
-48.80000000000001	10.530999999999999	1	2
-48.400000000000006	10.538	1	2
-48.0	10.526	1	2
-47.599999999999994	10.514	1	2
-47.19999999999999	10.495999999999999	1	2
-46.80000000000001	10.475	1	2
-46.400000000000006	10.457	1	2
-46.0	10.443999999999999	1	2
-45.599999999999994	10.457	1	2
-45.19999999999999	10.477	1	2
-44.80000000000001	10.498	1	2
-44.400000000000006	10.504999999999999	1	2
-44.0	10.488	1	2
-43.60000000000002	10.48	1	2
-43.19999999999999	10.482	1	2
-42.80000000000001	10.475	1	2
-42.39999999999998	10.472999999999999	1	2
-42.0	10.452	1	2
-41.60000000000002	10.417	1	2
-41.19999999999999	10.398	1	2
-40.80000000000001	10.391	1	2
-40.39999999999998	10.396999999999998	1	2
-40.0	10.372	1	2
-39.60000000000002	10.344999999999999	1	2
-39.19999999999999	10.341999999999999	1	2
-38.80000000000001	10.326	1	2
-38.39999999999998	10.333	1	2
-38.0	10.328	1	2
-37.60000000000002	10.303999999999998	1	2
-37.19999999999999	10.294	1	2
-36.80000000000001	10.286999999999999	1	2
-36.39999999999998	10.28	1	2
-36.0	10.293	1	2
-35.60000000000002	10.297	1	2
-35.19999999999999	10.301	1	2
-34.80000000000001	10.302	1	2
-34.39999999999998	10.311	1	2
-34.0	10.34	1	2
-33.60000000000002	10.388	1	2
-33.19999999999999	10.431000000000001	1	2
-32.80000000000001	10.482	1	2
-32.39999999999998	10.513	1	2
-32.0	10.544	1	2
-31.600000000000023	10.579	1	2
-31.19999999999999	10.597	1	2
-30.80000000000001	10.613999999999999	1	2
-30.399999999999977	10.619	1	2
-30.0	10.628	1	2
-29.600000000000023	10.654	1	2
-29.19999999999999	10.671	1	2
-28.80000000000001	10.677	1	2
-28.399999999999977	10.663	1	2
-28.0	10.645	1	2
-27.600000000000023	10.634	1	2
-27.19999999999999	10.661	1	2
-26.80000000000001	10.668	1	2
-26.399999999999977	10.686	1	2
-26.0	10.681999999999999	1	2
-25.600000000000023	10.668	1	2
-25.19999999999999	10.638	1	2
-24.80000000000001	10.606	1	2
-24.399999999999977	10.600999999999999	1	2
-24.0	10.608999999999998	1	2
-23.600000000000023	10.597	1	2
-23.19999999999999	10.58	1	2
-22.80000000000001	10.559	1	2
-22.399999999999977	10.549	1	2
-22.0	10.536999999999999	1	2
-21.600000000000023	10.527	1	2
-21.19999999999999	10.508	1	2
-20.80000000000001	10.495	1	2
-20.399999999999977	10.492999999999999	1	2
-20.0	10.466999999999999	1	2
-19.600000000000023	10.461	1	2
-19.19999999999999	10.458	1	2
-18.80000000000001	10.45	1	2
-18.399999999999977	10.449	1	2
-18.0	10.463999999999999	1	2
-17.600000000000023	10.469999999999999	1	2
-17.19999999999999	10.463000000000001	1	2
-16.80000000000001	10.475	1	2
-16.399999999999977	10.498999999999999	1	2
-16.0	10.511	1	2
-15.600000000000023	10.513	1	2
-15.199999999999989	10.501999999999999	1	2
-14.800000000000011	10.486	1	2
-14.399999999999977	10.489999999999998	1	2
-14.0	10.492999999999999	1	2
-13.600000000000023	10.518	1	2
-13.199999999999989	10.555	1	2
-12.800000000000011	10.57	1	2
-12.399999999999977	10.584	1	2
-12.0	10.596	1	2
-11.600000000000023	10.602	1	2
-11.199999999999989	10.591999999999999	1	2
-10.800000000000011	10.564	1	2
-10.399999999999977	10.549	1	2
-10.0	10.542	1	2
-9.600000000000023	10.539	1	2
-9.199999999999989	10.538	1	2
-8.800000000000011	10.553999999999998	1	2
-8.399999999999977	10.54	1	2
-8.0	10.567	1	2
-7.600000000000023	10.577	1	2
-7.199999999999989	10.579	1	2
-6.800000000000011	10.58	1	2
-6.399999999999977	10.562999999999999	1	2
-6.0	10.559	1	2
-5.600000000000023	10.541	1	2
-5.199999999999989	10.538	1	2
-4.800000000000011	10.553999999999998	1	2
-4.399999999999977	10.544	1	2
-4.0	10.545	1	2
-3.6000000000000227	10.536999999999999	1	2
-3.1999999999999886	10.545	1	2
-2.8000000000000114	10.546	1	2
-2.3999999999999773	10.539	1	2
-2.0	10.527999999999999	1	2
-1.6000000000000227	10.504999999999999	1	2
-1.1999999999999886	10.485	1	2
-0.8000000000000114	10.451	1	2
-0.39999999999997726	10.422	1	2
0.0	10.399999999999999	1	2
0.39999999999997726	10.95	1	2
0.8000000000000114	11.032	1	2
1.1999999999999886	11.078	1	2
1.6000000000000227	11.125	1	2
2.0	11.158999999999999	1	2
2.3999999999999773	11.157	1	2
2.8000000000000114	11.161	1	2
3.1999999999999886	11.174	1	2
3.6000000000000227	11.174	1	2
4.0	11.141	1	2
4.399999999999977	11.125	1	2
4.800000000000011	11.165	1	2
5.199999999999989	11.148	1	2
5.600000000000023	11.123999999999999	1	2
6.0	11.14	1	2
6.399999999999977	11.123	1	2
6.800000000000011	11.113	1	2
7.199999999999989	11.088999999999999	1	2
7.600000000000023	11.07	1	2
8.0	11.046	1	2
8.399999999999977	11.057	1	2
8.800000000000011	11.087	1	2
9.199999999999989	11.104	1	2
9.600000000000023	11.129	1	2
10.0	11.167	1	2
10.399999999999977	11.161999999999999	1	2
10.800000000000011	11.149	1	2
11.199999999999989	11.128	1	2
11.600000000000023	11.11	1	2
12.0	11.082	1	2
12.399999999999977	11.067	1	2
12.800000000000011	11.078	1	2
13.199999999999989	11.057	1	2
13.600000000000023	11.061	1	2
14.0	11.05	1	2
14.399999999999977	11.04	1	2
14.800000000000011	11.001	1	2
15.199999999999989	11.008	1	2
15.600000000000023	10.98	1	2
16.0	10.959	1	2
16.399999999999977	10.954	1	2
16.80000000000001	10.963	1	2
17.19999999999999	10.989999999999998	1	2
17.600000000000023	11.008	1	2
18.0	10.967	1	2
18.399999999999977	10.982	1	2
18.80000000000001	10.994	1	2
19.19999999999999	10.986	1	2
19.600000000000023	10.982	1	2
20.0	10.977	1	2
20.399999999999977	10.954	1	2
20.80000000000001	10.977	1	2
21.19999999999999	10.997	1	2
21.600000000000023	11.029	1	2
22.0	11.024	1	2
22.399999999999977	11.001	1	2
22.80000000000001	10.98	1	2
23.19999999999999	10.963999999999999	1	2
23.600000000000023	10.963	1	2
24.0	10.963	1	2
24.399999999999977	10.951	1	2
24.80000000000001	10.921	1	2
25.19999999999999	10.915	1	2
25.600000000000023	10.91	1	2
26.0	10.911	1	2
26.399999999999977	10.872	1	2
26.80000000000001	10.861	1	2
27.19999999999999	10.841000000000001	1	2
27.600000000000023	10.826	1	2
28.0	10.828	1	2
28.399999999999977	10.812000000000001	1	2
28.80000000000001	10.797999999999998	1	2
29.19999999999999	10.783999999999999	1	2
29.600000000000023	10.776	1	2
30.0	10.754	1	2
30.399999999999977	10.744	1	2
30.80000000000001	10.754999999999999	1	2
31.19999999999999	10.759	1	2
31.600000000000023	10.748	1	2
32.0	10.773	1	2
32.39999999999998	10.776	1	2
32.80000000000001	10.773	1	2
33.19999999999999	10.776	1	2
33.60000000000002	10.779	1	2
34.0	10.777000000000001	1	2
34.39999999999998	10.774	1	2
34.80000000000001	10.791	1	2
35.19999999999999	10.846	1	2
35.60000000000002	10.895	1	2
36.0	10.885	1	2
36.39999999999998	10.857	1	2
36.80000000000001	10.835	1	2
37.19999999999999	10.815999999999999	1	2
37.60000000000002	10.785	1	2
38.0	10.754	1	2
38.39999999999998	10.764	1	2
38.80000000000001	10.757	1	2
39.19999999999999	10.751	1	2
39.60000000000002	10.751	1	2
40.0	10.764	1	2
40.39999999999998	10.756	1	2
40.80000000000001	10.725	1	2
41.19999999999999	10.733999999999998	1	2
41.60000000000002	10.727	1	2
42.0	10.704	1	2
42.39999999999998	10.681000000000001	1	2
42.80000000000001	10.665	1	2
43.19999999999999	10.661	1	2
43.60000000000002	10.645	1	2
44.0	10.633	1	2
44.39999999999998	10.623	1	2
44.80000000000001	10.61	1	2
45.19999999999999	10.604	1	2
45.60000000000002	10.599	1	2
46.0	10.565	1	2
46.39999999999998	10.552	1	2
46.80000000000001	10.565	1	2
47.19999999999999	10.541	1	2
47.60000000000002	10.521999999999998	1	2
48.0	10.507	1	2
48.39999999999998	10.497	1	2
48.80000000000001	10.482	1	2
49.19999999999999	10.475999999999999	1	2
49.60000000000002	10.456	1	2
50.0	10.44	1	2
50.39999999999998	10.434999999999999	1	2
50.80000000000001	10.431000000000001	1	2
51.19999999999999	10.431999999999999	1	2
51.60000000000002	10.422	1	2
52.0	10.424	1	2
52.39999999999998	10.43	1	2
52.80000000000001	10.445	1	2
53.19999999999999	10.43	1	2
53.60000000000002	10.428999999999998	1	2
54.0	10.431000000000001	1	2
54.39999999999998	10.422	1	2
54.80000000000001	10.407	1	2
55.19999999999999	10.388	1	2
55.60000000000002	10.352	1	2
56.0	10.337	1	2
56.39999999999998	10.354	1	2
56.80000000000001	10.341999999999999	1	2
57.19999999999999	10.326	1	2
57.60000000000002	10.335	1	2
58.0	10.357	1	2
58.39999999999998	10.385	1	2
58.80000000000001	10.408	1	2
59.19999999999999	10.417	1	2
59.60000000000002	10.449	1	2
60.0	10.465	1	2
60.39999999999998	10.455	1	2
60.80000000000001	10.457	1	2
61.19999999999999	10.462	1	2
61.60000000000002	10.458	1	2
62.0	10.46	1	2
62.39999999999998	10.448	1	2
62.80000000000001	10.448	1	2
63.19999999999999	10.436	1	2
63.60000000000002	10.42	1	2
64.0	10.419	1	2
64.39999999999998	10.428999999999998	1	2
64.80000000000001	10.43	1	2
65.19999999999999	10.428999999999998	1	2
65.60000000000002	10.426	1	2
66.0	10.395	1	2
66.39999999999998	10.367999999999999	1	2
66.80000000000001	10.373999999999999	1	2
67.19999999999999	10.386	1	2
67.60000000000002	10.415	1	2
68.0	10.443	1	2
68.39999999999998	10.427	1	2
68.80000000000001	10.417	1	2
69.19999999999999	10.386	1	2
69.60000000000002	10.399999999999999	1	2
70.0	10.41	1	2
70.39999999999998	10.43	1	2
70.80000000000001	10.428	1	2
71.19999999999999	10.416	1	2
71.60000000000002	10.399	1	2
72.0	10.379	1	2
72.39999999999998	10.366	1	2
72.80000000000001	10.373999999999999	1	2
73.19999999999999	10.366999999999999	1	2
73.60000000000002	10.357	1	2
74.0	10.327	1	2
74.39999999999998	10.301	1	2
74.80000000000001	10.268	1	2
75.19999999999999	10.251999999999999	1	2
75.60000000000002	10.274999999999999	1	2
76.0	10.295	1	2
76.39999999999998	10.280999999999999	1	2
76.80000000000001	10.27	1	2
77.19999999999999	10.256	1	2
77.60000000000002	10.254	1	2
78.0	10.248999999999999	1	2
78.39999999999998	10.244	1	2
78.80000000000001	10.241	1	2
79.19999999999999	10.27	1	2
79.60000000000002	10.274	1	2
80.0	10.296	1	2
80.39999999999998	10.323	1	2
80.80000000000001	10.355	1	2
81.19999999999999	10.405	1	2
81.60000000000002	10.46	1	2
82.0	10.42	1	2
82.39999999999998	10.346	1	2
82.80000000000001	10.294	1	2
83.19999999999999	10.271	1	2
83.60000000000002	10.261	1	2
84.0	10.256	1	2
84.39999999999998	10.26	1	2
84.80000000000001	10.253	1	2
85.19999999999999	10.183	1	2
85.60000000000002	10.161	1	2
86.0	10.149	1	2
86.39999999999998	10.128	1	2
86.80000000000001	10.119	1	2
87.19999999999999	10.088999999999999	1	2
87.60000000000002	10.065999999999999	1	2
88.0	10.062999999999999	1	2
88.39999999999998	10.068	1	2
88.80000000000001	10.075	1	2
89.19999999999999	10.071	1	2
89.60000000000002	10.052	1	2
90.0	10.08	1	2
90.39999999999998	10.116999999999999	1	2
90.80000000000001	10.143999999999998	1	2
91.19999999999999	10.139	1	2
91.60000000000002	10.161999999999999	1	2
92.0	10.181000000000001	1	2
92.39999999999998	10.231	1	2
92.80000000000001	10.259	1	2
93.19999999999999	10.338999999999999	1	2
93.60000000000002	10.39	1	2
94.0	10.466999999999999	1	2
94.39999999999998	10.466999999999999	1	2
94.80000000000001	10.421	1	2
95.19999999999999	10.392	1	2
95.60000000000002	10.356	1	2
96.0	10.341999999999999	1	2
96.39999999999998	10.315	1	2
96.80000000000001	10.312	1	2
97.19999999999999	10.329	1	2
97.60000000000002	10.325	1	2
98.0	10.303	1	2
98.39999999999998	10.277	1	2
98.80000000000001	10.268999999999998	1	2
99.19999999999999	10.222999999999999	1	2
99.60000000000002	10.204	1	2
100.0	10.166	1	2
100.39999999999998	10.120999999999999	1	2
100.80000000000001	10.096	1	2
101.19999999999999	10.07	1	2
101.60000000000002	10.068999999999999	1	2
102.0	10.067	1	2
102.39999999999998	10.078	1	2
102.80000000000001	10.094	1	2
103.19999999999999	10.107	1	2
103.60000000000002	10.113	1	2
104.0	10.1	1	2
104.39999999999998	10.079	1	2
104.80000000000001	10.059	1	2
105.19999999999999	10.051	1	2
105.60000000000002	10.039	1	2
106.0	10.015	1	2
106.39999999999998	10.016	1	2
106.80000000000001	10.006	1	2
107.19999999999999	9.994	1	2
107.60000000000002	9.991	1	2
108.0	9.966999999999999	1	2
108.39999999999998	9.959	1	2
108.80000000000001	9.961	1	2
109.19999999999999	9.963000000000001	1	2
109.60000000000002	9.961	1	2
110.0	9.972999999999999	1	2
110.39999999999998	10.053	1	2
110.80000000000001	10.091999999999999	1	2
111.19999999999999	10.135	1	2
111.60000000000002	10.135	1	2
112.0	10.134	1	2
112.39999999999998	10.142	1	2
112.80000000000001	10.152	1	2
113.19999999999999	10.164	1	2
113.60000000000002	10.176	1	2
114.0	10.187999999999999	1	2
114.39999999999998	10.202	1	2
114.80000000000001	10.206	1	2
115.19999999999999	10.218	1	2
115.60000000000002	10.213000000000001	1	2
116.0	10.227	1	2
116.39999999999998	10.213999999999999	1	2
116.80000000000001	10.181000000000001	1	2
117.19999999999999	10.145	1	2
117.60000000000002	10.107	1	2
118.0	10.088000000000001	1	2
118.39999999999998	10.091999999999999	1	2
118.80000000000001	10.078	1	2
119.19999999999999	10.059	1	2
119.60000000000002	10.075	1	2
120.0	10.084	1	2
120.39999999999998	10.093	1	2
120.80000000000001	10.113999999999999	1	2
121.19999999999999	10.155999999999999	1	2
121.60000000000002	10.178999999999998	1	2
122.0	10.139	1	2
122.39999999999998	10.117999999999999	1	2
122.80000000000001	10.120999999999999	1	2
123.19999999999999	10.125	1	2
123.60000000000002	10.129999999999999	1	2
124.0	10.126999999999999	1	2
124.39999999999998	10.148	1	2
124.80000000000001	10.146999999999998	1	2
125.19999999999999	10.154	1	2
125.60000000000002	10.151	1	2
126.0	10.143	1	2
126.39999999999998	10.161999999999999	1	2
126.80000000000001	10.165	1	2
127.19999999999999	10.151	1	2
127.60000000000002	10.175	1	2
128.0	10.215	1	2
128.39999999999998	10.238999999999999	1	2
128.8	10.241	1	2
129.2	10.271	1	2
129.60000000000002	10.298	1	2
130.0	10.308	1	2
130.39999999999998	10.315999999999999	1	2
130.8	10.303	1	2
131.2	10.288	1	2
131.60000000000002	10.266	1	2
132.0	10.26	1	2
132.39999999999998	10.254	1	2
132.8	10.273	1	2
133.2	10.314	1	2
133.60000000000002	10.378	1	2
134.0	10.391	1	2
134.39999999999998	10.389	1	2
134.8	10.399	1	2
135.2	10.401	1	2
135.60000000000002	10.416	1	2
136.0	10.419	1	2
136.39999999999998	10.445	1	2
136.8	10.434999999999999	1	2
137.2	10.45	1	2
137.60000000000002	10.452	1	2
138.0	10.454	1	2
138.39999999999998	10.466000000000001	1	2
138.8	10.466999999999999	1	2
139.2	10.481	1	2
139.60000000000002	10.501999999999999	1	2
140.0	10.509	1	2
140.39999999999998	10.498	1	2
140.8	10.515	1	2
141.2	10.533999999999999	1	2
141.60000000000002	10.517	1	2
142.0	10.512	1	2
142.39999999999998	10.504	1	2
142.8	10.504	1	2
143.2	10.538	1	2
143.60000000000002	10.591999999999999	1	2
144.0	10.581	1	2
144.39999999999998	10.583	1	2
144.8	10.591000000000001	1	2
145.2	10.588999999999999	1	2
145.60000000000002	10.582	1	2
146.0	10.597999999999999	1	2
146.39999999999998	10.613	1	2
146.8	10.608	1	2
147.2	10.604	1	2
147.60000000000002	10.616999999999999	1	2
148.0	10.596	1	2
148.39999999999998	10.556999999999999	1	2
148.8	10.586	1	2
149.2	10.584	1	2
149.60000000000002	10.597	1	2
150.0	10.613	1	2
150.39999999999998	10.620999999999999	1	2
150.8	10.594999999999999	1	2
151.2	10.604	1	2
151.60000000000002	10.646999999999998	1	2
152.0	10.674	1	2
152.39999999999998	10.69	1	2
152.8	10.716999999999999	1	2
153.2	10.741	1	2
153.60000000000002	10.782	1	2
154.0	10.776	1	2
154.39999999999998	10.78	1	2
154.8	10.777000000000001	1	2
155.2	10.771	1	2
155.60000000000002	10.751	1	2
156.0	10.729	1	2
156.39999999999998	10.721	1	2
156.8	10.727	1	2
157.2	10.731	1	2
157.60000000000002	10.786999999999999	1	2
158.0	10.8	1	2
158.39999999999998	10.8	1	2
158.8	10.783999999999999	1	2
159.2	10.782	1	2
159.60000000000002	10.793	1	2
160.0	10.802999999999999	1	2
160.39999999999998	10.78	1	2
160.8	10.779	1	2
161.2	10.788	1	2
161.60000000000002	10.783999999999999	1	2
162.0	10.779	1	2
162.39999999999998	10.799	1	2
162.8	10.788	1	2
163.2	10.799	1	2
163.60000000000002	10.822	1	2
164.0	10.829	1	2
164.39999999999998	10.846	1	2
164.8	10.908999999999999	1	2
165.2	10.972000000000001	1	2
165.60000000000002	10.988999999999999	1	2
166.0	10.981	1	2
166.39999999999998	10.979	1	2
166.8	10.972999999999999	1	2
167.2	10.997	1	2
167.60000000000002	11.027999999999999	1	2
168.0	11.004	1	2
168.39999999999998	10.974	1	2
168.8	10.98	1	2
169.2	10.966000000000001	1	2
169.60000000000002	10.951	1	2
170.0	10.904	1	2
170.39999999999998	10.863999999999999	1	2
170.8	10.849	1	2
171.2	10.844	1	2
171.60000000000002	10.847000000000001	1	2
172.0	10.863	1	2
172.39999999999998	10.850999999999999	1	2
172.8	10.862	1	2
173.2	10.857999999999999	1	2
173.60000000000002	10.863	1	2
174.0	10.869	1	2
174.39999999999998	10.879	1	2
174.8	10.916	1	2
175.2	10.94	1	2
175.60000000000002	10.972000000000001	1	2
176.0	10.987	1	2
176.39999999999998	10.979	1	2
176.8	10.969999999999999	1	2
177.2	10.948	1	2
177.60000000000002	10.927999999999999	1	2
178.0	10.931000000000001	1	2
178.39999999999998	10.922	1	2
178.8	10.925	1	2
179.2	10.922999999999998	1	2
179.60000000000002	10.913	1	2
180.0	10.898	1	2
180.39999999999998	10.893999999999998	1	2
180.8	10.863999999999999	1	2
181.2	10.832	1	2
181.60000000000002	10.828	1	2
182.0	10.818	1	2
182.39999999999998	10.832	1	2
182.8	10.841000000000001	1	2
183.2	10.844	1	2
183.60000000000002	10.847999999999999	1	2
184.0	10.837	1	2
184.39999999999998	10.837	1	2
184.8	10.85	1	2
185.2	10.863	1	2
185.60000000000002	10.87	1	2
186.0	10.872	1	2
186.39999999999998	10.884	1	2
186.8	10.89	1	2
187.2	10.893999999999998	1	2
187.60000000000002	10.919	1	2
188.0	10.913	1	2
188.39999999999998	10.936	1	2
188.8	10.915	1	2
189.2	10.918	1	2
189.60000000000002	10.937999999999999	1	2
190.0	10.957	1	2
190.39999999999998	10.963	1	2
190.8	10.982	1	2
191.2	10.988	1	2
191.60000000000002	10.992	1	2
192.0	11.001999999999999	1	2
192.39999999999998	11.01	1	2
192.8	11.014	1	2
193.2	11.001	1	2
193.60000000000002	11.015	1	2
194.0	10.995999999999999	1	2
194.39999999999998	10.971	1	2
194.8	10.931000000000001	1	2
195.2	10.925	1	2
195.60000000000002	10.918	1	2
196.0	10.917	1	2
196.39999999999998	10.928999999999998	1	2
196.8	10.931000000000001	1	2
197.2	10.963	1	2
197.60000000000002	10.945	1	2
198.0	10.934	1	2
198.39999999999998	10.927999999999999	1	2
198.8	10.934	1	2
199.2	10.916	1	2
199.60000000000002	10.922999999999998	1	2
200.0	10.911	1	2
200.39999999999998	10.864999999999998	1	2
200.8	10.852999999999998	1	2
201.2	10.881	1	2
201.60000000000002	10.855	1	2
202.0	10.836	1	2
202.39999999999998	10.841000000000001	1	2
202.8	10.85	1	2
203.2	10.85	1	2
203.60000000000002	10.857999999999999	1	2
204.0	10.86	1	2
204.39999999999998	10.876999999999999	1	2
204.8	10.876	1	2
205.2	10.907	1	2
205.60000000000002	10.943999999999999	1	2
206.0	10.956	1	2
206.39999999999998	10.986	1	2
206.8	11.017999999999999	1	2
207.2	11.038	1	2
207.60000000000002	11.071	1	2
208.0	11.082999999999998	1	2
208.39999999999998	11.058	1	2
208.8	11.027000000000001	1	2
209.2	11.006	1	2
209.60000000000002	10.988	1	2
210.0	10.957	1	2
210.39999999999998	10.911	1	2
210.8	10.863999999999999	1	2
211.2	10.856	1	2
211.60000000000002	10.858999999999998	1	2
212.0	10.856	1	2
212.39999999999998	10.844	1	2
212.79999999999995	10.843	1	2
213.20000000000005	10.850999999999999	1	2
213.60000000000002	10.850999999999999	1	2
214.0	10.863999999999999	1	2
214.39999999999998	10.876	1	2
214.79999999999995	10.899999999999999	1	2
215.20000000000005	10.892	1	2
215.60000000000002	10.891	1	2
216.0	10.917	1	2
216.39999999999998	10.968	1	2
216.79999999999995	11.024999999999999	1	2
217.20000000000005	11.087	1	2
217.60000000000002	11.11	1	2
218.0	11.131	1	2
218.39999999999998	11.117	1	2
218.79999999999995	11.154	1	2
219.20000000000005	11.19	1	2
219.60000000000002	11.211	1	2
220.0	11.163	1	2
220.39999999999998	11.086	1	2
220.79999999999995	11.078	1	2
221.20000000000005	11.09	1	2
221.60000000000002	11.074	1	2
222.0	11.047999999999998	1	2
222.39999999999998	11.016	1	2
222.79999999999995	10.995999999999999	1	2
223.20000000000005	10.987	1	2
223.60000000000002	10.977	1	2
224.0	10.965	1	2
224.39999999999998	10.946	1	2
224.79999999999995	10.916	1	2
225.20000000000005	10.907	1	2
225.60000000000002	10.937999999999999	1	2
226.0	10.963	1	2
226.39999999999998	10.952	1	2
226.79999999999995	10.926	1	2
227.20000000000005	10.937000000000001	1	2
227.60000000000002	10.934	1	2
228.0	10.952	1	2
228.39999999999998	10.977999999999998	1	2
228.79999999999995	10.988	1	2
229.20000000000005	10.972000000000001	1	2
229.60000000000002	11.003	1	2
230.0	11.007	1	2
230.39999999999998	11.022	1	2
230.79999999999995	11.018999999999998	1	2
231.20000000000005	11.036999999999999	1	2
231.60000000000002	11.077	1	2
232.0	11.071	1	2
232.39999999999998	11.08	1	2
232.79999999999995	11.091000000000001	1	2
233.20000000000005	11.104	1	2
233.60000000000002	11.097999999999999	1	2
234.0	11.128	1	2
234.39999999999998	11.137	1	2
234.79999999999995	11.142999999999999	1	2
235.20000000000005	11.161999999999999	1	2
235.60000000000002	11.155999999999999	1	2
236.0	11.184999999999999	1	2
236.39999999999998	11.177	1	2
236.79999999999995	11.157	1	2
237.20000000000005	11.142999999999999	1	2
237.60000000000002	11.134	1	2
238.0	11.135	1	2
238.39999999999998	11.131	1	2
238.79999999999995	11.132	1	2
239.20000000000005	11.125	1	2
239.60000000000002	11.100999999999999	1	2
240.0	11.074	1	2
240.39999999999998	11.074	1	2
240.79999999999995	11.061	1	2
241.20000000000005	11.051	1	2
241.60000000000002	11.051	1	2
242.0	11.053999999999998	1	2
242.39999999999998	11.052999999999999	1	2
242.79999999999995	11.047	1	2
243.20000000000005	11.042	1	2
243.60000000000002	11.046	1	2
244.0	11.027999999999999	1	2
244.39999999999998	11.0	1	2
244.79999999999995	10.988	1	2
245.20000000000005	11.017	1	2
245.60000000000002	11.009	1	2
246.0	10.997	1	2
246.39999999999998	10.977999999999998	1	2
246.79999999999995	10.954	1	2
247.20000000000005	10.942	1	2
247.60000000000002	10.919	1	2
248.0	10.899999999999999	1	2
248.39999999999998	10.893999999999998	1	2
248.79999999999995	10.878	1	2
249.20000000000005	10.872	1	2
249.60000000000002	10.863999999999999	1	2
250.0	10.84	1	2
250.39999999999998	10.826	1	2
250.79999999999995	10.856	1	2
251.20000000000005	10.922999999999998	1	2
251.60000000000002	10.902000000000001	1	2
252.0	10.873999999999999	1	2
252.39999999999998	10.873	1	2
252.79999999999995	10.876999999999999	1	2
253.20000000000005	10.862	1	2
253.60000000000002	10.855	1	2
254.0	10.876999999999999	1	2
254.39999999999998	10.867999999999999	1	2
254.79999999999995	10.846	1	2
255.20000000000005	10.84	1	2
255.60000000000002	10.829	1	2
256.0	10.802	1	2
256.4	10.805	1	2
256.79999999999995	10.79	1	2
257.20000000000005	10.802999999999999	1	2
257.6	10.82	1	2
258.0	10.85	1	2
258.4	10.878	1	2
258.79999999999995	10.891	1	2
259.20000000000005	10.879999999999999	1	2
259.6	10.892	1	2
260.0	10.904	1	2
260.4	10.927	1	2
260.79999999999995	10.915	1	2
261.20000000000005	10.951	1	2
261.6	10.943	1	2
262.0	10.927999999999999	1	2
262.4	10.91	1	2
262.79999999999995	10.902000000000001	1	2
263.20000000000005	10.886	1	2
263.6	10.842	1	2
264.0	10.812000000000001	1	2
264.4	10.782	1	2
264.79999999999995	10.767999999999999	1	2
265.20000000000005	10.733999999999998	1	2
265.6	10.681000000000001	1	2
266.0	10.648	1	2
266.4	10.658	1	2
266.79999999999995	10.649999999999999	1	2
267.20000000000005	10.629	1	2
267.6	10.637	1	2
268.0	10.664	1	2
268.4	10.71	1	2
268.79999999999995	10.738	1	2
269.20000000000005	10.725999999999999	1	2
269.6	10.729	1	2
270.0	10.713999999999999	1	2
270.4	10.673	1	2
270.79999999999995	10.668	1	2
271.20000000000005	10.669	1	2
271.6	10.684	1	2
272.0	10.684999999999999	1	2
272.4	10.693999999999999	1	2
272.79999999999995	10.69	1	2
273.20000000000005	10.675	1	2
273.6	10.678999999999998	1	2
274.0	10.699	1	2
274.4	10.732	1	2
274.79999999999995	10.737	1	2
275.20000000000005	10.738999999999999	1	2
275.6	10.79	1	2
276.0	10.817	1	2
276.4	10.805	1	2
276.79999999999995	10.786	1	2
277.20000000000005	10.777000000000001	1	2
277.6	10.767999999999999	1	2
278.0	10.748	1	2
278.4	10.762999999999998	1	2
278.79999999999995	10.815	1	2
279.20000000000005	10.838999999999999	1	2
279.6	10.812999999999999	1	2
280.0	10.771	1	2
280.4	10.709	1	2
280.79999999999995	10.681000000000001	1	2
281.20000000000005	10.674	1	2
281.6	10.673	1	2
282.0	10.657	1	2
282.4	10.599	1	2
282.79999999999995	10.594999999999999	1	2
283.20000000000005	10.588000000000001	1	2
283.6	10.61	1	2
284.0	10.638	1	2
284.4	10.623	1	2
284.79999999999995	10.594999999999999	1	2
285.20000000000005	10.586	1	2
285.6	10.597	1	2
286.0	10.602	1	2
286.4	10.594999999999999	1	2
286.79999999999995	10.597	1	2
287.20000000000005	10.619	1	2
287.6	10.626	1	2
288.0	10.652	1	2
288.4	10.68	1	2
288.79999999999995	10.687	1	2
289.20000000000005	10.711	1	2
289.6	10.722999999999999	1	2
290.0	10.738	1	2
290.4	10.736	1	2
290.79999999999995	10.745	1	2
291.20000000000005	10.744	1	2
291.6	10.756	1	2
292.0	10.756	1	2
292.4	10.758	1	2
292.79999999999995	10.75	1	2
293.20000000000005	10.751999999999999	1	2
293.6	10.797	1	2
294.0	10.803999999999998	1	2
294.4	10.808	1	2
294.79999999999995	10.801	1	2
295.20000000000005	10.808	1	2
295.6	10.802	1	2
296.0	10.780999999999999	1	2
296.4	10.733999999999998	1	2
296.79999999999995	10.71	1	2
297.20000000000005	10.71	1	2
297.6	10.693999999999999	1	2
298.0	10.665	1	2
298.4	10.654	1	2
298.79999999999995	10.645	1	2
299.20000000000005	10.646	1	2
299.6	10.641	1	2
300.0	10.649999999999999	1	2
300.4	10.646999999999998	1	2
300.79999999999995	10.68	1	2
301.20000000000005	10.745	1	2
301.6	10.782	1	2
302.0	10.786999999999999	1	2
302.4	10.792	1	2
302.79999999999995	10.777999999999999	1	2
303.20000000000005	10.767	1	2
303.6	10.765	1	2
304.0	10.836	1	2
304.4	10.852	1	2
304.79999999999995	10.838999999999999	1	2
305.20000000000005	10.815	1	2
305.6	10.783	1	2
306.0	10.774999999999999	1	2
306.4	10.777000000000001	1	2
306.79999999999995	10.754999999999999	1	2
307.20000000000005	10.745999999999999	1	2
307.6	10.732999999999999	1	2
308.0	10.713999999999999	1	2
308.4	10.703	1	2
308.79999999999995	10.703	1	2
309.20000000000005	10.687	1	2
309.6	10.699	1	2
310.0	10.713000000000001	1	2
310.4	10.713999999999999	1	2
310.79999999999995	10.727	1	2
311.20000000000005	10.742999999999999	1	2
311.6	10.76	1	2
312.0	10.75	1	2
312.4	10.745999999999999	1	2
312.79999999999995	10.748999999999999	1	2
313.20000000000005	10.727999999999998	1	2
313.6	10.7	1	2
314.0	10.705	1	2
314.4	10.719999999999999	1	2
314.79999999999995	10.722999999999999	1	2
315.20000000000005	10.698	1	2
315.6	10.661999999999999	1	2
316.0	10.655999999999999	1	2
316.4	10.658	1	2
316.79999999999995	10.652999999999999	1	2
317.20000000000005	10.661	1	2
317.6	10.667	1	2
318.0	10.658999999999999	1	2
318.4	10.676	1	2
318.79999999999995	10.661	1	2
319.20000000000005	10.646999999999998	1	2
319.6	10.629	1	2
320.0	10.636	1	2
320.4	10.626	1	2
320.79999999999995	10.623999999999999	1	2
321.20000000000005	10.628	1	2
321.6	10.642	1	2
322.0	10.639	1	2
322.4	10.616	1	2
322.79999999999995	10.600999999999999	1	2
323.20000000000005	10.588999999999999	1	2
323.6	10.593	1	2
324.0	10.565	1	2
324.4	10.536999999999999	1	2
324.79999999999995	10.562	1	2
325.20000000000005	10.581	1	2
325.6	10.588999999999999	1	2
326.0	10.581	1	2
326.4	10.562999999999999	1	2
326.79999999999995	10.559	1	2
327.20000000000005	10.553	1	2
327.6	10.545	1	2
328.0	10.54	1	2
328.4	10.533	1	2
328.79999999999995	10.536	1	2
329.20000000000005	10.562999999999999	1	2
329.6	10.599	1	2
330.0	10.62	1	2
330.4	10.620999999999999	1	2
330.79999999999995	10.632	1	2
331.20000000000005	10.633	1	2
331.6	10.64	1	2
332.0	10.657	1	2
332.4	10.66	1	2
332.79999999999995	10.667	1	2
333.20000000000005	10.708	1	2
333.6	10.722000000000001	1	2
334.0	10.729	1	2
334.4	10.747	1	2
334.79999999999995	10.767999999999999	1	2
335.20000000000005	10.766	1	2
335.6	10.767	1	2
336.0	10.767	1	2
336.4	10.782	1	2
336.79999999999995	10.792	1	2
337.20000000000005	10.856	1	2
337.6	10.921	1	2
338.0	10.979	1	2
338.4	11.001999999999999	1	2
338.79999999999995	10.992999999999999	1	2
339.20000000000005	11.026	1	2
339.6	11.067	1	2
340.0	11.078	1	2
340.4	11.076	1	2
340.79999999999995	11.092	1	2
341.20000000000005	11.107	1	2
341.6	11.122	1	2
342.0	11.135	1	2
342.4	11.149	1	2
342.79999999999995	11.146	1	2
343.20000000000005	11.136	1	2
343.6	11.097000000000001	1	2
344.0	11.093	1	2
344.4	11.072	1	2
344.79999999999995	11.05	1	2
345.20000000000005	11.024999999999999	1	2
345.6	10.987	1	2
346.0	10.956	1	2
346.4	10.925	1	2
346.79999999999995	10.905	1	2
347.20000000000005	10.879	1	2
347.6	10.852	1	2
348.0	10.846	1	2
348.4	10.842	1	2
348.79999999999995	10.834	1	2
349.20000000000005	10.814	1	2
349.6	10.786999999999999	1	2
350.0	10.758	1	2
350.4	10.727	1	2
350.79999999999995	10.673	1	2
351.20000000000005	10.616999999999999	1	2
351.6	10.561	1	2
352.0	10.481	1	2
352.4	10.426	1	2
352.79999999999995	10.361999999999998	1	2
353.20000000000005	10.315	1	2
353.6	10.303	1	2
354.0	10.267	1	2
354.4	10.216999999999999	1	2
354.79999999999995	10.165	1	2
355.20000000000005	10.108	1	2
355.6	10.049	1	2
356.0	9.983	1	2
356.4	9.921	1	2
356.79999999999995	9.855	1	2
357.20000000000005	9.754999999999999	1	2
357.6	9.684999999999999	1	2
358.0	9.629	1	2
358.4	9.59	1	2
358.79999999999995	9.547	1	2
359.20000000000005	9.506	1	2
359.6	9.431000000000001	1	2
360.0	9.363	1	2
360.4	9.267	1	2
360.79999999999995	9.18	1	2
361.20000000000005	9.132	1	2
361.6	9.072	1	2
362.0	9.033	1	2
362.4	8.984	1	2
362.79999999999995	8.949	1	2
363.20000000000005	8.928999999999998	1	2
363.6	8.952	1	2
364.0	8.977	1	2
364.4	8.974	1	2
364.79999999999995	8.958	1	2
365.20000000000005	8.962	1	2
365.6	9.02	1	2
366.0	9.043	1	2
366.4	9.072	1	2
366.79999999999995	9.107	1	2
367.20000000000005	9.146	1	2
367.6	9.172	1	2
368.0	9.205	1	2
368.4	9.234	1	2
368.79999999999995	9.246	1	2
369.20000000000005	9.238999999999999	1	2
369.6	9.243	1	2
370.0	9.26	1	2
370.4	9.297	1	2
370.79999999999995	9.347999999999999	1	2
371.20000000000005	9.358	1	2
371.6	9.363	1	2
372.0	9.366	1	2
372.4	9.376999999999999	1	2
372.79999999999995	9.386	1	2
373.20000000000005	9.383	1	2
373.6	9.379	1	2
374.0	9.408999999999999	1	2
374.4	9.461	1	2
374.79999999999995	9.462	1	2
375.20000000000005	9.463	1	2
375.6	9.487	1	2
376.0	9.555	1	2
376.4	9.552	1	2
376.79999999999995	9.517	1	2
377.20000000000005	9.494	1	2
377.6	9.475999999999999	1	2
378.0	9.482	1	2
378.4	9.493	1	2
378.79999999999995	9.496	1	2
379.20000000000005	9.488	1	2
379.6	9.506	1	2
380.0	9.541	1	2
380.4	9.530999999999999	1	2
380.79999999999995	9.508	1	2
381.20000000000005	9.498999999999999	1	2
381.6	9.515	1	2
382.0	9.553	1	2
382.4	9.593	1	2
382.79999999999995	9.616	1	2
383.20000000000005	9.664	1	2
383.6	9.709	1	2
384.0	9.713000000000001	1	2
384.4	9.699	1	2
384.79999999999995	9.689	1	2
385.20000000000005	9.648	1	2
385.6	9.628	1	2
386.0	9.686	1	2
386.4	9.745999999999999	1	2
386.79999999999995	9.794	1	2
387.20000000000005	9.875	1	2
387.6	9.943999999999999	1	2
388.0	9.986999999999998	1	2
388.4	10.014	1	2
388.79999999999995	10.03	1	2
389.20000000000005	10.044	1	2
389.6	10.059	1	2
390.0	10.108	1	2
390.4	10.141	1	2
390.79999999999995	10.143	1	2
391.20000000000005	10.18	1	2
391.6	10.222	1	2
392.0	10.277999999999999	1	2
392.4	10.302	1	2
392.79999999999995	10.350999999999999	1	2
393.20000000000005	10.383	1	2
393.6	10.399	1	2
394.0	10.463999999999999	1	2
394.4	10.466999999999999	1	2
394.79999999999995	10.483999999999998	1	2
395.20000000000005	10.452	1	2
395.6	10.437	1	2
396.0	10.417	1	2
396.4	10.388	1	2
396.79999999999995	10.388	1	2
397.20000000000005	10.373	1	2
397.6	10.373999999999999	1	2
398.0	10.388	1	2
398.4	10.415	1	2
398.79999999999995	10.43	1	2
399.20000000000005	10.425	1	2
399.6	10.431000000000001	1	2
400.0	10.427	1	2
400.4	10.381	1	2
400.79999999999995	10.37	1	2
401.20000000000005	10.358999999999998	1	2
401.6	10.393	1	2
402.0	10.471	1	2
402.4	10.482	1	2
402.79999999999995	10.521	1	2
403.20000000000005	10.539	1	2
403.6	10.543	1	2
404.0	10.572	1	2
404.4	10.587	1	2
404.79999999999995	10.626	1	2
405.20000000000005	10.642	1	2
405.6	10.68	1	2
406.0	10.693999999999999	1	2
406.4	10.675	1	2
406.79999999999995	10.71	1	2
407.20000000000005	10.76	1	2
407.6	10.762	1	2
408.0	10.771	1	2
408.4	10.817	1	2
408.79999999999995	10.85	1	2
409.20000000000005	10.876999999999999	1	2
409.6	10.873	1	2
410.0	10.883	1	2
410.4	10.922	1	2
410.79999999999995	10.969	1	2
411.20000000000005	10.998999999999999	1	2
411.6	11.021	1	2
412.0	11.036999999999999	1	2
412.4	11.061	1	2
412.79999999999995	11.068999999999999	1	2
413.20000000000005	11.043	1	2
413.6	11.039	1	2
414.0	11.033	1	2
414.4	11.004999999999999	1	2
414.79999999999995	10.979	1	2
415.20000000000005	10.95	1	2
415.6	10.94	1	2
416.0	10.924	1	2
416.4	10.921	1	2
416.79999999999995	10.946	1	2
417.20000000000005	10.969999999999999	1	2
417.6	10.969	1	2
418.0	10.96	1	2
418.4	10.95	1	2
418.79999999999995	10.959	1	2
419.20000000000005	10.942	1	2
419.6	10.932	1	2
420.0	10.931000000000001	1	2
420.4	10.940999999999999	1	2
420.79999999999995	10.937999999999999	1	2
421.20000000000005	10.95	1	2
421.6	10.963999999999999	1	2
422.0	10.983999999999998	1	2
422.4	10.994	1	2
422.79999999999995	10.991	1	2
423.20000000000005	10.992	1	2
423.6	11.018999999999998	1	2
424.0	11.071	1	2
424.4	11.108999999999998	1	2
424.79999999999995	11.107999999999999	1	2
425.20000000000005	11.087	1	2
425.6	11.068999999999999	1	2
426.0	11.071	1	2
426.4	11.091000000000001	1	2
426.79999999999995	11.099	1	2
427.20000000000005	11.113999999999999	1	2
427.6	11.119	1	2
428.0	11.094999999999999	1	2
428.4	11.068	1	2
428.79999999999995	11.053999999999998	1	2
429.20000000000005	11.074	1	2
429.6	11.065999999999999	1	2
430.0	11.039	1	2
430.4	11.015	1	2
430.79999999999995	11.01	1	2
431.20000000000005	11.004	1	2
431.6	10.975	1	2
432.0	10.974	1	2
432.4	10.951	1	2
432.79999999999995	10.940999999999999	1	2
433.20000000000005	10.963999999999999	1	2
433.6	10.982	1	2
434.0	10.985	1	2
434.4	10.969999999999999	1	2
434.79999999999995	10.962	1	2
435.20000000000005	10.959	1	2
435.6	10.963999999999999	1	2
436.0	10.96	1	2
436.4	10.942	1	2
436.79999999999995	10.916	1	2
437.20000000000005	10.913	1	2
437.6	10.879	1	2
438.0	10.857999999999999	1	2
438.4	10.867	1	2
438.79999999999995	10.850999999999999	1	2
439.20000000000005	10.844999999999999	1	2
439.6	10.826	1	2
440.0	10.814	1	2
440.4	10.807	1	2
440.79999999999995	10.794	1	2
441.20000000000005	10.779	1	2
441.6	10.757	1	2
442.0	10.757	1	2
442.4	10.756	1	2
442.79999999999995	10.751	1	2
443.20000000000005	10.718	1	2
443.6	10.690999999999999	1	2
444.0	10.665	1	2
444.4	10.642	1	2
444.79999999999995	10.593	1	2
445.20000000000005	10.591000000000001	1	2
445.6	10.57	1	2
446.0	10.575	1	2
446.4	10.568	1	2
446.79999999999995	10.542	1	2
447.20000000000005	10.530999999999999	1	2
447.6	10.526	1	2
448.0	10.542	1	2
448.4	10.616	1	2
448.79999999999995	10.636	1	2
449.20000000000005	10.646	1	2
449.6	10.611	1	2
450.0	10.622	1	2
450.4	10.676	1	2
450.79999999999995	10.673	1	2
451.20000000000005	10.643999999999998	1	2
451.6	10.578	1	2
452.0	10.584	1	2
452.4	10.558	1	2
452.79999999999995	10.542	1	2
453.20000000000005	10.556000000000001	1	2
453.6	10.55	1	2
454.0	10.53	1	2
454.4	10.514	1	2
454.79999999999995	10.498	1	2
455.20000000000005	10.504	1	2
455.6	10.5	1	2
456.0	10.526	1	2
456.4	10.530999999999999	1	2
456.79999999999995	10.51	1	2
457.20000000000005	10.491999999999999	1	2
457.6	10.485	1	2
458.0	10.504	1	2
458.4	10.506	1	2
458.79999999999995	10.511	1	2
459.20000000000005	10.491999999999999	1	2
459.6	10.482	1	2
460.0	10.483	1	2
460.4	10.479	1	2
460.79999999999995	10.477	1	2
461.20000000000005	10.455	1	2
461.6	10.427	1	2
462.0	10.393	1	2
462.4	10.36	1	2
462.79999999999995	10.333	1	2
463.20000000000005	10.318999999999999	1	2
463.6	10.306999999999999	1	2
464.0	10.324	1	2
464.4	10.328	1	2
464.79999999999995	10.325	1	2
465.20000000000005	10.344	1	2
465.6	10.347	1	2
466.0	10.346	1	2
466.4	10.343	1	2
466.79999999999995	10.336	1	2
467.20000000000005	10.32	1	2
467.6	10.309999999999999	1	2
468.0	10.344	1	2
468.4	10.389	1	2
468.79999999999995	10.370999999999999	1	2
469.20000000000005	10.364999999999998	1	2
469.6	10.363	1	2
470.0	10.354	1	2
470.4	10.312999999999999	1	2
470.79999999999995	10.317	1	2
471.20000000000005	10.32	1	2
471.6	10.341000000000001	1	2
472.0	10.388	1	2
472.4	10.378	1	2
472.79999999999995	10.378	1	2
473.20000000000005	10.373	1	2
473.6	10.347999999999999	1	2
474.0	10.318999999999999	1	2
474.4	10.308	1	2
474.79999999999995	10.295	1	2
475.20000000000005	10.29	1	2
475.6	10.267	1	2
476.0	10.256	1	2
476.4	10.245999999999999	1	2
476.79999999999995	10.251999999999999	1	2
477.20000000000005	10.268	1	2
477.6	10.273	1	2
478.0	10.294	1	2
478.4	10.295	1	2
478.79999999999995	10.352	1	2
479.20000000000005	10.385	1	2
479.6	10.407	1	2
480.0	10.472	1	2
480.4	10.466000000000001	1	2
480.79999999999995	10.452	1	2
481.20000000000005	10.44	1	2
481.6	10.427	1	2
482.0	10.398	1	2
482.4	10.379999999999999	1	2
482.79999999999995	10.378	1	2
483.20000000000005	10.385	1	2
483.6	10.396	1	2
484.0	10.407	1	2
484.4	10.415	1	2
484.79999999999995	10.431000000000001	1	2
485.20000000000005	10.436	1	2
485.6	10.454	1	2
486.0	10.439	1	2
486.4	10.459	1	2
486.79999999999995	10.436	1	2
487.20000000000005	10.434	1	2
487.6	10.437999999999999	1	2
488.0	10.413	1	2
488.4	10.393	1	2
488.79999999999995	10.37	1	2
489.20000000000005	10.366	1	2
489.6	10.379999999999999	1	2
490.0	10.411	1	2
490.4	10.439	1	2
490.79999999999995	10.42	1	2
491.20000000000005	10.408	1	2
491.6	10.381	1	2
492.0	10.37	1	2
492.4	10.363	1	2
492.79999999999995	10.363	1	2
493.20000000000005	10.350999999999999	1	2
493.6	10.408	1	2
494.0	10.458	1	2
494.4	10.498999999999999	1	2
494.79999999999995	10.497	1	2
495.20000000000005	10.494	1	2
495.6	10.495	1	2
496.0	10.482	1	2
496.4	10.448	1	2
496.79999999999995	10.414	1	2
497.20000000000005	10.417	1	2
497.6	10.436	1	2
498.0	10.408	1	2
498.4	10.367999999999999	1	2
498.79999999999995	10.388	1	2
499.20000000000005	10.386	1	2
[truncated: 112,570 more rows]
