# Supplementary material for: Kinesin-4 KIF21B limits microtubule growth to allow rapid centrosome polarization in T cells
Source: eLife. 2020 Dec 21;9:e62876. doi: 10.7554/eLife.62876 (PMC7817182; doi:10.7554/eLife.62876)
Supplement: Figure 6—source data 4. [file elife-62876-fig6-data4.zip › Figure_6_source_data_4.csv]

time (s)	normalized imbalance of force	identifier	kif21b number
0.39999999999997726	0.061500910027230286	6	0 units kif21b
0.8000000000000114	0.03643403681727478	6	0 units kif21b
1.1999999999999886	0.2852802673553091	6	0 units kif21b
1.6000000000000227	0.22688787938639796	6	0 units kif21b
2.0	0.023012707770814298	6	0 units kif21b
2.3999999999999773	0.056499855604604306	6	0 units kif21b
2.8000000000000114	0.19372378743770663	6	0 units kif21b
3.1999999999999886	0.06891832229580575	6	0 units kif21b
3.6000000000000227	0.015474600469764642	6	0 units kif21b
4.0	0.017046561465030183	6	0 units kif21b
4.399999999999977	0.04020598138245198	6	0 units kif21b
4.800000000000011	0.0071191110597823674	6	0 units kif21b
5.199999999999989	0.00887904050577991	6	0 units kif21b
5.600000000000023	0.0003652249645310032	6	0 units kif21b
6.0	0.17161922919787556	6	0 units kif21b
6.399999999999977	0.1561459226804522	6	0 units kif21b
6.800000000000011	0.031529079433271046	6	0 units kif21b
7.199999999999989	0.12706975630560194	6	0 units kif21b
7.600000000000023	0.028489253927825288	6	0 units kif21b
8.0	0.019560846349485315	6	0 units kif21b
8.399999999999977	0.059186064624491226	6	0 units kif21b
8.800000000000011	0.15632647433908942	6	0 units kif21b
9.199999999999989	0.34992790667190965	6	0 units kif21b
9.600000000000023	0.27519349278415556	6	0 units kif21b
10.0	0.17482912500706105	6	0 units kif21b
10.399999999999977	0.19540229885057475	6	0 units kif21b
10.800000000000011	0.07695385436116299	6	0 units kif21b
11.199999999999989	0.08070483688398576	6	0 units kif21b
11.600000000000023	0.3742351462764395	6	0 units kif21b
12.0	0.18046218274369036	6	0 units kif21b
12.399999999999977	0.07980102808309567	6	0 units kif21b
12.800000000000011	0.20021479447613447	6	0 units kif21b
13.199999999999989	0.055956432947583346	6	0 units kif21b
13.600000000000023	0.10586663698096405	6	0 units kif21b
14.0	0.1024717282832758	6	0 units kif21b
14.399999999999977	0.09493694431010756	6	0 units kif21b
14.800000000000011	0.020861721523846112	6	0 units kif21b
15.199999999999989	0.2640562653661681	6	0 units kif21b
15.600000000000023	0.07983279654628936	6	0 units kif21b
16.0	0.09254818212053843	6	0 units kif21b
16.399999999999977	0.06971730483102052	6	0 units kif21b
16.80000000000001	0.023936038138749574	6	0 units kif21b
17.19999999999999	0.035633305588243756	6	0 units kif21b
17.600000000000023	0.023882471889457437	6	0 units kif21b
18.0	0.12750749701575098	6	0 units kif21b
18.399999999999977	0.003300680623107849	6	0 units kif21b
18.80000000000001	0.015395793221201012	6	0 units kif21b
19.19999999999999	0.16859315950095666	6	0 units kif21b
19.600000000000023	0.08858882187601524	6	0 units kif21b
20.0	0.2097413601404768	6	0 units kif21b
20.399999999999977	0.0067401880433785024	6	0 units kif21b
20.80000000000001	0.12781965098119102	6	0 units kif21b
21.19999999999999	0.04193576030476072	6	0 units kif21b
21.600000000000023	0.03946668990457932	6	0 units kif21b
22.0	0.2525568857527949	6	0 units kif21b
22.399999999999977	0.029260835433623945	6	0 units kif21b
22.80000000000001	0.05225771239114676	6	0 units kif21b
23.19999999999999	0.15348524920371082	6	0 units kif21b
23.600000000000023	0.19667879099522836	6	0 units kif21b
24.0	0.07277837905178658	6	0 units kif21b
24.399999999999977	0.11066263716203878	6	0 units kif21b
24.80000000000001	0.054599636339147425	6	0 units kif21b
25.19999999999999	0.0018369489153254104	6	0 units kif21b
25.600000000000023	0.06916659312610739	6	0 units kif21b
26.0	0.05194853258657064	6	0 units kif21b
26.399999999999977	0.13563044725171722	6	0 units kif21b
26.80000000000001	0.04095121194545235	6	0 units kif21b
27.19999999999999	0.10438415166794955	6	0 units kif21b
27.600000000000023	0.13727891290822722	6	0 units kif21b
28.0	0.11205811600898505	6	0 units kif21b
28.399999999999977	0.07103379390710836	6	0 units kif21b
28.80000000000001	0.07228424622640134	6	0 units kif21b
29.19999999999999	0.003149397081923405	6	0 units kif21b
29.600000000000023	0.032993251784983	6	0 units kif21b
30.0	0.04823497312085665	6	0 units kif21b
30.399999999999977	2.184280461614103e-05	6	0 units kif21b
30.80000000000001	0.00968198296442573	6	0 units kif21b
31.19999999999999	0.06301015639603716	6	0 units kif21b
31.600000000000023	0.07053366590670317	6	0 units kif21b
32.0	0.04602330781418902	6	0 units kif21b
32.39999999999998	0.031643833405947945	6	0 units kif21b
32.80000000000001	0.01611552951025532	6	0 units kif21b
33.19999999999999	0.06147095422097064	6	0 units kif21b
33.60000000000002	0.10363354421625083	6	0 units kif21b
34.0	0.07354408173093453	6	0 units kif21b
34.39999999999998	0.10478822157937906	6	0 units kif21b
34.80000000000001	0.3438833537636291	6	0 units kif21b
35.19999999999999	0.09932304587310267	6	0 units kif21b
35.60000000000002	0.1943328662618714	6	0 units kif21b
36.0	0.48509742684499974	6	0 units kif21b
36.39999999999998	0.31416390245767645	6	0 units kif21b
36.80000000000001	0.2489735743612161	6	0 units kif21b
37.19999999999999	0.28578007368252445	6	0 units kif21b
37.60000000000002	0.6154080107903683	6	0 units kif21b
38.0	0.6762270117549478	6	0 units kif21b
38.39999999999998	0.7537545500566498	6	0 units kif21b
38.80000000000001	0.8988678619316847	6	0 units kif21b
39.19999999999999	0.6560397131825701	6	0 units kif21b
39.60000000000002	0.8033044846577496	6	0 units kif21b
40.0	0.46477388112161194	6	0 units kif21b
40.39999999999998	0.47010513533378084	6	0 units kif21b
40.80000000000001	0.5091992290169963	6	0 units kif21b
41.19999999999999	0.2607993738075437	6	0 units kif21b
41.60000000000002	0.250426904894577	6	0 units kif21b
42.0	0.34658829435635685	6	0 units kif21b
42.39999999999998	0.4257080407385015	6	0 units kif21b
42.80000000000001	0.27453290691802734	6	0 units kif21b
43.19999999999999	0.2415851103391352	6	0 units kif21b
43.60000000000002	0.08908261647710872	6	0 units kif21b
44.0	0.05437344053229833	6	0 units kif21b
44.39999999999998	0.09983110255525485	6	0 units kif21b
44.80000000000001	0.24828833101158898	6	0 units kif21b
45.19999999999999	0.3970968306095878	6	0 units kif21b
45.60000000000002	0.23421248479787982	6	0 units kif21b
46.0	0.20645554756551573	6	0 units kif21b
46.39999999999998	0.17489216063508772	6	0 units kif21b
46.80000000000001	0.14840944615774576	6	0 units kif21b
47.19999999999999	0.14179445130095183	6	0 units kif21b
47.60000000000002	0.09461543854729013	6	0 units kif21b
48.0	0.12848056782389125	6	0 units kif21b
48.39999999999998	0.19327336863852482	6	0 units kif21b
48.80000000000001	0.035525955660979935	6	0 units kif21b
49.19999999999999	0.003909413065624126	6	0 units kif21b
49.60000000000002	0.14205594036862165	6	0 units kif21b
50.0	0.1979142332721508	6	0 units kif21b
50.39999999999998	0.20294688447986736	6	0 units kif21b
50.80000000000001	0.3960490012139943	6	0 units kif21b
51.19999999999999	0.5377907944220724	6	0 units kif21b
51.60000000000002	0.723878023547958	6	0 units kif21b
52.0	0.6304292608585215	6	0 units kif21b
52.39999999999998	0.5326171855188016	6	0 units kif21b
52.80000000000001	0.6077681687149142	6	0 units kif21b
53.19999999999999	0.5670816234095994	6	0 units kif21b
53.60000000000002	0.43758404164764797	6	0 units kif21b
54.0	0.3529758632751987	6	0 units kif21b
54.39999999999998	0.15062790954885022	6	0 units kif21b
54.80000000000001	0.2636842443907237	6	0 units kif21b
55.19999999999999	0.20677003195644464	6	0 units kif21b
55.60000000000002	0.21808315098468278	6	0 units kif21b
56.0	0.3386960267778853	6	0 units kif21b
56.39999999999998	0.36431145754756505	6	0 units kif21b
56.80000000000001	0.260853868435414	6	0 units kif21b
57.19999999999999	0.10725637857203921	6	0 units kif21b
57.60000000000002	0.08814503634846861	6	0 units kif21b
58.0	0.5804364361991129	6	0 units kif21b
58.39999999999998	0.9356123293338852	6	0 units kif21b
58.80000000000001	0.753997572783164	6	0 units kif21b
59.19999999999999	0.6220138147919355	6	0 units kif21b
59.60000000000002	0.8311534481253822	6	0 units kif21b
60.0	0.7043307133288286	6	0 units kif21b
60.39999999999998	0.5034214585188889	6	0 units kif21b
60.80000000000001	0.19210458583689077	6	0 units kif21b
61.19999999999999	0.010831487819609437	6	0 units kif21b
61.60000000000002	0.11909307472672284	6	0 units kif21b
62.0	0.15219331365414987	6	0 units kif21b
62.39999999999998	0.21848989525240892	6	0 units kif21b
62.80000000000001	0.07339069928475524	6	0 units kif21b
63.19999999999999	0.04271010471672786	6	0 units kif21b
63.60000000000002	0.19258027065897318	6	0 units kif21b
64.0	0.13714285714285715	6	0 units kif21b
64.39999999999998	0.14202275092026687	6	0 units kif21b
64.80000000000001	0.21483934392300924	6	0 units kif21b
65.19999999999999	0.15332892976305412	6	0 units kif21b
65.60000000000002	0.2914846677948382	6	0 units kif21b
66.0	0.34304034628678476	6	0 units kif21b
66.39999999999998	0.6052183922747327	6	0 units kif21b
66.80000000000001	0.5772443816919637	6	0 units kif21b
67.19999999999999	0.4483500503003077	6	0 units kif21b
67.60000000000002	0.3694794871265459	6	0 units kif21b
68.0	0.4890931080448813	6	0 units kif21b
68.39999999999998	0.3409616957588626	6	0 units kif21b
68.80000000000001	0.11781913921088236	6	0 units kif21b
69.19999999999999	0.13115539819725103	6	0 units kif21b
69.60000000000002	0.10660219289220726	6	0 units kif21b
70.0	0.023267260594724958	6	0 units kif21b
70.39999999999998	0.04842789063123986	6	0 units kif21b
70.80000000000001	0.11722076951811729	6	0 units kif21b
71.19999999999999	0.09605288356765967	6	0 units kif21b
71.60000000000002	0.1366478203284105	6	0 units kif21b
72.0	0.038645431684828147	6	0 units kif21b
72.39999999999998	0.028913815926983947	6	0 units kif21b
72.80000000000001	0.12046842606600548	6	0 units kif21b
73.19999999999999	0.20279942950014926	6	0 units kif21b
73.60000000000002	0.07410381268130953	6	0 units kif21b
74.0	0.03279125228333672	6	0 units kif21b
74.39999999999998	0.14511370664467654	6	0 units kif21b
74.80000000000001	0.23327611819672253	6	0 units kif21b
75.19999999999999	0.27661921140087375	6	0 units kif21b
75.60000000000002	0.35879087079417243	6	0 units kif21b
76.0	0.280820589439508	6	0 units kif21b
76.39999999999998	0.3194197370110221	6	0 units kif21b
76.80000000000001	0.3347128900614205	6	0 units kif21b
77.19999999999999	0.37474895015519455	6	0 units kif21b
77.60000000000002	0.34223558692863765	6	0 units kif21b
78.0	0.26597987830592207	6	0 units kif21b
78.39999999999998	0.21870841971717675	6	0 units kif21b
78.80000000000001	0.38845224491220104	6	0 units kif21b
79.19999999999999	0.5634001528422785	6	0 units kif21b
79.60000000000002	0.5035815000049129	6	0 units kif21b
80.0	0.5670188944612025	6	0 units kif21b
80.39999999999998	0.42874889666219884	6	0 units kif21b
80.80000000000001	0.38592367520877513	6	0 units kif21b
81.19999999999999	0.3754828537642887	6	0 units kif21b
81.60000000000002	0.36363265139450357	6	0 units kif21b
82.0	0.40930780890360974	6	0 units kif21b
82.39999999999998	0.5514029932814404	6	0 units kif21b
82.80000000000001	0.5411749385509418	6	0 units kif21b
83.19999999999999	0.7839864210515357	6	0 units kif21b
83.60000000000002	0.6028356259880016	6	0 units kif21b
84.0	0.404521493800579	6	0 units kif21b
84.39999999999998	0.5912958752841833	6	0 units kif21b
84.80000000000001	0.5612080418032062	6	0 units kif21b
85.19999999999999	0.6716374154712113	6	0 units kif21b
85.60000000000002	0.7454146138778417	6	0 units kif21b
86.0	0.6332367472014341	6	0 units kif21b
86.39999999999998	0.6204626463955776	6	0 units kif21b
86.80000000000001	0.7866474513612584	6	0 units kif21b
87.19999999999999	0.7936075075903948	6	0 units kif21b
87.60000000000002	0.7137685507420299	6	0 units kif21b
88.0	0.6657384587480929	6	0 units kif21b
88.39999999999998	0.6056215421518938	6	0 units kif21b
88.80000000000001	0.5967320749086027	6	0 units kif21b
89.19999999999999	0.5004215654129	6	0 units kif21b
89.60000000000002	0.7672294564338091	6	0 units kif21b
90.0	0.8520547945205481	6	0 units kif21b
90.39999999999998	0.7507544301499783	6	0 units kif21b
90.80000000000001	0.7566854291664091	6	0 units kif21b
91.19999999999999	0.7346828352270917	6	0 units kif21b
91.60000000000002	0.7013188365977154	6	0 units kif21b
92.0	0.712413382246888	6	0 units kif21b
92.39999999999998	0.9244595342177482	6	0 units kif21b
92.80000000000001	0.9066595744680848	6	0 units kif21b
93.19999999999999	0.8027879965504818	6	0 units kif21b
93.60000000000002	0.8889709998880304	6	0 units kif21b
94.0	0.8223373862201849	6	0 units kif21b
94.39999999999998	0.7141601375883811	6	0 units kif21b
94.80000000000001	0.7274684411390546	6	0 units kif21b
95.19999999999999	0.7439376174790164	6	0 units kif21b
95.60000000000002	0.7831743783290809	6	0 units kif21b
96.0	0.656069575385515	6	0 units kif21b
96.39999999999998	0.9551918135908568	6	0 units kif21b
96.80000000000001	0.9663128161791095	6	0 units kif21b
97.19999999999999	1.0	6	0 units kif21b
97.60000000000002	0.9040518702846323	6	0 units kif21b
98.0	0.8221763070261242	6	0 units kif21b
98.39999999999998	0.8217519455459192	6	0 units kif21b
98.80000000000001	0.8667860765230151	6	0 units kif21b
99.19999999999999	0.952657741175935	6	0 units kif21b
99.60000000000002	0.8750853928069118	6	0 units kif21b
100.0	0.7026574321526708	6	0 units kif21b
100.39999999999998	0.8243649220330668	6	0 units kif21b
100.80000000000001	0.9138125433161276	6	0 units kif21b
101.19999999999999	0.8938257948213701	6	0 units kif21b
101.60000000000002	0.803467836883228	6	0 units kif21b
0.39999999999997726	0.3362648926974105	12	0 units kif21b
0.8000000000000114	0.1868955939906578	12	0 units kif21b
1.1999999999999886	0.172447013487476	12	0 units kif21b
1.6000000000000227	0.21970885108778712	12	0 units kif21b
2.0	0.10087833518785955	12	0 units kif21b
2.3999999999999773	0.04461668405624286	12	0 units kif21b
2.8000000000000114	0.28536206312296253	12	0 units kif21b
3.1999999999999886	0.16240880551107043	12	0 units kif21b
3.6000000000000227	0.027698413647176987	12	0 units kif21b
4.0	0.10619722482840363	12	0 units kif21b
4.399999999999977	0.15304004052725165	12	0 units kif21b
4.800000000000011	0.0358074505020175	12	0 units kif21b
5.199999999999989	0.07845268488326045	12	0 units kif21b
5.600000000000023	0.038748344832392485	12	0 units kif21b
6.0	0.11073885918701223	12	0 units kif21b
6.399999999999977	0.05351028467171531	12	0 units kif21b
6.800000000000011	0.20981121922783735	12	0 units kif21b
7.199999999999989	0.13214319992321727	12	0 units kif21b
7.600000000000023	0.19584526288391457	12	0 units kif21b
8.0	0.09161009283085818	12	0 units kif21b
8.399999999999977	0.0071216557089745156	12	0 units kif21b
8.800000000000011	0.2058882802337726	12	0 units kif21b
9.199999999999989	0.04142515199786491	12	0 units kif21b
9.600000000000023	0.03145856362775	12	0 units kif21b
10.0	0.010541427730326553	12	0 units kif21b
10.399999999999977	0.0398040322949894	12	0 units kif21b
10.800000000000011	0.08789664098565912	12	0 units kif21b
11.199999999999989	0.06145744299539556	12	0 units kif21b
11.600000000000023	0.07635046775978273	12	0 units kif21b
12.0	0.14013075254082452	12	0 units kif21b
12.399999999999977	0.011664818724464213	12	0 units kif21b
12.800000000000011	0.002561262633254833	12	0 units kif21b
13.199999999999989	0.07800706384351973	12	0 units kif21b
13.600000000000023	0.005768613537591431	12	0 units kif21b
14.0	0.14431849599115287	12	0 units kif21b
14.399999999999977	0.08469037376169238	12	0 units kif21b
14.800000000000011	0.011221481501155326	12	0 units kif21b
15.199999999999989	0.1726156502904977	12	0 units kif21b
15.600000000000023	0.10930646768511323	12	0 units kif21b
16.0	0.2711289266366361	12	0 units kif21b
16.399999999999977	0.005628248790105748	12	0 units kif21b
16.80000000000001	0.05890052356020948	12	0 units kif21b
17.19999999999999	0.02028768420820758	12	0 units kif21b
17.600000000000023	0.14702438698022952	12	0 units kif21b
18.0	0.19614167340186878	12	0 units kif21b
18.399999999999977	0.17399195274377185	12	0 units kif21b
18.80000000000001	0.25117004680187216	12	0 units kif21b
19.19999999999999	0.0815633282317369	12	0 units kif21b
19.600000000000023	0.04383237948399965	12	0 units kif21b
20.0	0.011752178885514846	12	0 units kif21b
20.399999999999977	0.05887596972743313	12	0 units kif21b
20.80000000000001	0.16605470987613732	12	0 units kif21b
21.19999999999999	0.07434564607387646	12	0 units kif21b
21.600000000000023	0.02377113719020661	12	0 units kif21b
22.0	0.11992673461245507	12	0 units kif21b
22.399999999999977	0.11491040883379051	12	0 units kif21b
22.80000000000001	0.18018319588570042	12	0 units kif21b
23.19999999999999	0.009559685250292977	12	0 units kif21b
23.600000000000023	0.004973170022705297	12	0 units kif21b
24.0	0.016866696960786954	12	0 units kif21b
24.399999999999977	0.07651908660556275	12	0 units kif21b
24.80000000000001	0.18363118363118358	12	0 units kif21b
25.19999999999999	0.1728976170400872	12	0 units kif21b
25.600000000000023	0.011104095634970753	12	0 units kif21b
26.0	0.045246387779845666	12	0 units kif21b
26.399999999999977	0.13760331644720422	12	0 units kif21b
26.80000000000001	0.1830565235099788	12	0 units kif21b
27.19999999999999	0.38496528347274633	12	0 units kif21b
27.600000000000023	0.33381492183448175	12	0 units kif21b
28.0	0.23183885640025997	12	0 units kif21b
28.399999999999977	0.13348280448413452	12	0 units kif21b
28.80000000000001	0.3602498736851775	12	0 units kif21b
29.19999999999999	0.21175472098451095	12	0 units kif21b
29.600000000000023	0.17236617659004141	12	0 units kif21b
30.0	0.16839924141321905	12	0 units kif21b
30.399999999999977	0.15742098048382377	12	0 units kif21b
30.80000000000001	0.024449131375922768	12	0 units kif21b
31.19999999999999	0.006759443339960296	12	0 units kif21b
31.600000000000023	0.03126762730116402	12	0 units kif21b
32.0	0.08641451177151681	12	0 units kif21b
32.39999999999998	0.231607672160971	12	0 units kif21b
32.80000000000001	0.11670659855642458	12	0 units kif21b
33.19999999999999	0.26096977828233314	12	0 units kif21b
33.60000000000002	0.2394555351034498	12	0 units kif21b
34.0	0.2440268719338486	12	0 units kif21b
34.39999999999998	0.206252024119797	12	0 units kif21b
34.80000000000001	0.27376054732041044	12	0 units kif21b
35.19999999999999	0.33187572595679893	12	0 units kif21b
35.60000000000002	0.27207219513861014	12	0 units kif21b
36.0	0.2801561764244231	12	0 units kif21b
36.39999999999998	0.1607673500094038	12	0 units kif21b
36.80000000000001	0.0354357101732745	12	0 units kif21b
37.19999999999999	0.1995258000200151	12	0 units kif21b
37.60000000000002	0.09645303771363557	12	0 units kif21b
38.0	0.031109327563946028	12	0 units kif21b
38.39999999999998	0.0035842887297711065	12	0 units kif21b
38.80000000000001	0.06297843268170737	12	0 units kif21b
39.19999999999999	0.12378930414729675	12	0 units kif21b
39.60000000000002	0.1191336283452241	12	0 units kif21b
40.0	0.06836694487229998	12	0 units kif21b
40.39999999999998	0.13542078530368928	12	0 units kif21b
40.80000000000001	0.025745685723832172	12	0 units kif21b
41.19999999999999	0.024200068270422755	12	0 units kif21b
41.60000000000002	0.2667198665817861	12	0 units kif21b
42.0	0.08450878879003003	12	0 units kif21b
42.39999999999998	0.031249533867334887	12	0 units kif21b
42.80000000000001	0.09167356046174514	12	0 units kif21b
43.19999999999999	0.1291250772181942	12	0 units kif21b
43.60000000000002	0.0025077423851576027	12	0 units kif21b
44.0	0.04223864156096804	12	0 units kif21b
44.39999999999998	0.04267750202499038	12	0 units kif21b
44.80000000000001	0.0911920323685029	12	0 units kif21b
45.19999999999999	0.07452526465131508	12	0 units kif21b
45.60000000000002	0.08513033250281417	12	0 units kif21b
46.0	0.19263903961841977	12	0 units kif21b
46.39999999999998	0.1604110430879573	12	0 units kif21b
46.80000000000001	0.0011838105903055202	12	0 units kif21b
47.19999999999999	0.03738062755798089	12	0 units kif21b
47.60000000000002	0.07175011194997212	12	0 units kif21b
48.0	0.11579696792026133	12	0 units kif21b
48.39999999999998	0.06957811141052507	12	0 units kif21b
48.80000000000001	0.01064032054757864	12	0 units kif21b
49.19999999999999	0.06865739777251151	12	0 units kif21b
49.60000000000002	0.03097145233809724	12	0 units kif21b
50.0	0.10077861141071166	12	0 units kif21b
50.39999999999998	0.03623095429029669	12	0 units kif21b
50.80000000000001	0.002563646978196279	12	0 units kif21b
51.19999999999999	0.07471467721233567	12	0 units kif21b
51.60000000000002	0.047056370334329585	12	0 units kif21b
52.0	0.013074255503246417	12	0 units kif21b
52.39999999999998	0.053670139257999405	12	0 units kif21b
52.80000000000001	0.06580084891740276	12	0 units kif21b
53.19999999999999	0.0671539857671222	12	0 units kif21b
53.60000000000002	0.08025465742672555	12	0 units kif21b
54.0	0.0023613659988963257	12	0 units kif21b
54.39999999999998	0.20239182651645857	12	0 units kif21b
54.80000000000001	0.13882076084381986	12	0 units kif21b
55.19999999999999	0.12253689998759663	12	0 units kif21b
55.60000000000002	0.018108159755398413	12	0 units kif21b
56.0	0.02477227122461062	12	0 units kif21b
56.39999999999998	0.017194015047210135	12	0 units kif21b
56.80000000000001	0.018566725619166786	12	0 units kif21b
57.19999999999999	0.19522124286104806	12	0 units kif21b
57.60000000000002	0.12798195331122234	12	0 units kif21b
58.0	0.06302108237339706	12	0 units kif21b
58.39999999999998	0.09258949099380302	12	0 units kif21b
58.80000000000001	0.018946707693987163	12	0 units kif21b
59.19999999999999	0.08816697659336507	12	0 units kif21b
59.60000000000002	0.09062544129217077	12	0 units kif21b
60.0	0.09004522747687417	12	0 units kif21b
60.39999999999998	0.03398446109764158	12	0 units kif21b
60.80000000000001	0.07580091723025667	12	0 units kif21b
61.19999999999999	0.10113345521023766	12	0 units kif21b
61.60000000000002	0.052935667269057775	12	0 units kif21b
62.0	0.0734167828054877	12	0 units kif21b
62.39999999999998	0.19572283664327908	12	0 units kif21b
62.80000000000001	0.0734165892592975	12	0 units kif21b
63.19999999999999	0.13892132106039623	12	0 units kif21b
63.60000000000002	0.25301539340982404	12	0 units kif21b
64.0	0.20495762325708558	12	0 units kif21b
64.39999999999998	0.03844429652371183	12	0 units kif21b
64.80000000000001	0.04574372199817104	12	0 units kif21b
65.19999999999999	0.0742085914880764	12	0 units kif21b
65.60000000000002	0.029795633375406166	12	0 units kif21b
66.0	0.02005924901534102	12	0 units kif21b
66.39999999999998	0.07534189805221715	12	0 units kif21b
66.80000000000001	0.07276796602631237	12	0 units kif21b
67.19999999999999	0.19854927311906276	12	0 units kif21b
67.60000000000002	0.051409645498307475	12	0 units kif21b
68.0	0.014323279195668998	12	0 units kif21b
68.39999999999998	0.060899681957845946	12	0 units kif21b
68.80000000000001	0.034294578576826704	12	0 units kif21b
69.19999999999999	0.05344671955912395	12	0 units kif21b
69.60000000000002	0.10974865167395954	12	0 units kif21b
70.0	0.09313795848066912	12	0 units kif21b
70.39999999999998	0.013682909001482398	12	0 units kif21b
70.80000000000001	0.14489879649890583	12	0 units kif21b
71.19999999999999	0.05966145978097725	12	0 units kif21b
71.60000000000002	0.15128601707051617	12	0 units kif21b
72.0	0.08071697682383835	12	0 units kif21b
72.39999999999998	0.009628948175406347	12	0 units kif21b
72.80000000000001	0.02480459109627891	12	0 units kif21b
73.19999999999999	0.07124579124579127	12	0 units kif21b
73.60000000000002	0.014384066879763962	12	0 units kif21b
74.0	0.03131470599992002	12	0 units kif21b
74.39999999999998	0.1544715447154471	12	0 units kif21b
74.80000000000001	0.16749034974850863	12	0 units kif21b
75.19999999999999	0.03853188469098054	12	0 units kif21b
75.60000000000002	0.10952550838387444	12	0 units kif21b
76.0	0.021401235164895876	12	0 units kif21b
76.39999999999998	0.17761655153261366	12	0 units kif21b
76.80000000000001	0.23930175679780033	12	0 units kif21b
77.19999999999999	0.19673280875812524	12	0 units kif21b
77.60000000000002	0.21440511451948727	12	0 units kif21b
78.0	0.27373879597513645	12	0 units kif21b
78.39999999999998	0.14123512193476007	12	0 units kif21b
78.80000000000001	0.1831812772709243	12	0 units kif21b
79.19999999999999	0.296835180465833	12	0 units kif21b
79.60000000000002	0.200057598156859	12	0 units kif21b
80.0	0.030228459312959356	12	0 units kif21b
80.39999999999998	0.03562437140056756	12	0 units kif21b
80.80000000000001	0.09172367863413455	12	0 units kif21b
81.19999999999999	0.0975309527883729	12	0 units kif21b
81.60000000000002	0.1614190503787722	12	0 units kif21b
82.0	0.08115750631190523	12	0 units kif21b
82.39999999999998	0.02380152289707936	12	0 units kif21b
82.80000000000001	0.09801757186115541	12	0 units kif21b
83.19999999999999	0.16892047689448916	12	0 units kif21b
83.60000000000002	0.2450792240955448	12	0 units kif21b
84.0	0.2869842134841029	12	0 units kif21b
84.39999999999998	0.400794505674425	12	0 units kif21b
84.80000000000001	0.20207935093804327	12	0 units kif21b
85.19999999999999	0.509275139472076	12	0 units kif21b
85.60000000000002	0.21500847101978637	12	0 units kif21b
86.0	0.3171857594795705	12	0 units kif21b
86.39999999999998	0.26492808825246816	12	0 units kif21b
86.80000000000001	0.20142076066568224	12	0 units kif21b
87.19999999999999	0.25167880766976475	12	0 units kif21b
87.60000000000002	0.1335630099728014	12	0 units kif21b
88.0	0.03654675786952743	12	0 units kif21b
88.39999999999998	0.035028463832250195	12	0 units kif21b
88.80000000000001	0.007844038202763491	12	0 units kif21b
89.19999999999999	0.14058161988347714	12	0 units kif21b
89.60000000000002	0.10221932114882508	12	0 units kif21b
90.0	0.002241830570617654	12	0 units kif21b
90.39999999999998	0.08250755633775875	12	0 units kif21b
90.80000000000001	0.09866120315094136	12	0 units kif21b
91.19999999999999	0.051947843659283746	12	0 units kif21b
91.60000000000002	0.01744409333162643	12	0 units kif21b
92.0	0.012778033197520479	12	0 units kif21b
92.39999999999998	0.07443675138517751	12	0 units kif21b
92.80000000000001	0.06723322940762348	12	0 units kif21b
93.19999999999999	0.11902600205396881	12	0 units kif21b
93.60000000000002	0.05535854052121475	12	0 units kif21b
94.0	0.2578656602637102	12	0 units kif21b
94.39999999999998	0.13424599384484773	12	0 units kif21b
94.80000000000001	0.15572885516105725	12	0 units kif21b
95.19999999999999	0.02090466750765905	12	0 units kif21b
95.60000000000002	0.1492674417525726	12	0 units kif21b
96.0	0.10861436069848031	12	0 units kif21b
96.39999999999998	0.051447135262847	12	0 units kif21b
96.80000000000001	0.09678563368475356	12	0 units kif21b
97.19999999999999	0.02523794329828715	12	0 units kif21b
97.60000000000002	0.08263251168036095	12	0 units kif21b
98.0	0.056699398162812796	12	0 units kif21b
98.39999999999998	0.037926471514888434	12	0 units kif21b
98.80000000000001	0.041367629101508645	12	0 units kif21b
99.19999999999999	0.004664483766424079	12	0 units kif21b
99.60000000000002	0.030568495544918195	12	0 units kif21b
100.0	0.07693233726366196	12	0 units kif21b
100.39999999999998	0.06821988014608452	12	0 units kif21b
100.80000000000001	0.03989977712063167	12	0 units kif21b
101.19999999999999	0.07143751888175784	12	0 units kif21b
101.60000000000002	0.048183601182635184	12	0 units kif21b
102.0	0.028072004056566527	12	0 units kif21b
102.39999999999998	0.23042703934423678	12	0 units kif21b
102.80000000000001	0.02806312769010041	12	0 units kif21b
103.19999999999999	0.2705295236536928	12	0 units kif21b
103.60000000000002	0.27360037985064967	12	0 units kif21b
104.0	0.33284897107129324	12	0 units kif21b
104.39999999999998	0.16603496400763923	12	0 units kif21b
104.80000000000001	0.15449352756278095	12	0 units kif21b
105.19999999999999	0.1912498731397676	12	0 units kif21b
105.60000000000002	0.01613013933694835	12	0 units kif21b
106.0	0.08725701943844485	12	0 units kif21b
106.39999999999998	0.02418188315776935	12	0 units kif21b
106.80000000000001	0.02395899112217229	12	0 units kif21b
107.19999999999999	0.0543667755724008	12	0 units kif21b
107.60000000000002	0.022081043473372024	12	0 units kif21b
108.0	0.00479505495754141	12	0 units kif21b
108.39999999999998	0.09268254567711522	12	0 units kif21b
108.80000000000001	0.08324765602221985	12	0 units kif21b
109.19999999999999	0.06548842712415882	12	0 units kif21b
109.60000000000002	0.11927278886599106	12	0 units kif21b
110.0	0.1400671622080519	12	0 units kif21b
110.39999999999998	0.1569856345975748	12	0 units kif21b
110.80000000000001	0.07750402576489532	12	0 units kif21b
111.19999999999999	0.050773494514727895	12	0 units kif21b
111.60000000000002	0.1436105286219523	12	0 units kif21b
112.0	0.09733585773209823	12	0 units kif21b
112.39999999999998	0.026055578514479268	12	0 units kif21b
112.80000000000001	0.008442359911133073	12	0 units kif21b
113.19999999999999	0.11796514400367096	12	0 units kif21b
113.60000000000002	0.018190888520676306	12	0 units kif21b
114.0	0.09229474853581439	12	0 units kif21b
114.39999999999998	0.05078450812835398	12	0 units kif21b
114.80000000000001	0.10963247582899893	12	0 units kif21b
115.19999999999999	0.12228908633249422	12	0 units kif21b
115.60000000000002	0.055900004960071456	12	0 units kif21b
116.0	0.05596891008655722	12	0 units kif21b
116.39999999999998	0.04983226923493131	12	0 units kif21b
116.80000000000001	0.0773667384354407	12	0 units kif21b
117.19999999999999	0.13566366494378432	12	0 units kif21b
117.60000000000002	0.06832093075465345	12	0 units kif21b
118.0	0.10385122639493674	12	0 units kif21b
118.39999999999998	0.07540878397231986	12	0 units kif21b
118.80000000000001	0.0843253200959057	12	0 units kif21b
119.19999999999999	0.12157538059574086	12	0 units kif21b
119.60000000000002	0.04370544032010778	12	0 units kif21b
120.0	0.02523080579632639	12	0 units kif21b
120.39999999999998	0.006698769109524559	12	0 units kif21b
120.80000000000001	0.028758227128115113	12	0 units kif21b
121.19999999999999	0.08671724147906018	12	0 units kif21b
121.60000000000002	0.013511946931152161	12	0 units kif21b
122.0	0.12884462918917314	12	0 units kif21b
122.39999999999998	0.13927148150737617	12	0 units kif21b
122.80000000000001	0.1596697722224065	12	0 units kif21b
123.19999999999999	0.22462820026476948	12	0 units kif21b
123.60000000000002	0.1028378026555584	12	0 units kif21b
124.0	0.1289789068037575	12	0 units kif21b
124.39999999999998	0.21379322760085698	12	0 units kif21b
124.80000000000001	0.08865077066640928	12	0 units kif21b
125.19999999999999	0.19692279903775892	12	0 units kif21b
125.60000000000002	0.3581799397904887	12	0 units kif21b
126.0	0.4481598733676295	12	0 units kif21b
126.39999999999998	0.10844451514127221	12	0 units kif21b
126.80000000000001	0.025013764770657764	12	0 units kif21b
127.19999999999999	0.18499807898243292	12	0 units kif21b
127.60000000000002	0.3056989802504197	12	0 units kif21b
128.0	0.24162668896615455	12	0 units kif21b
128.39999999999998	0.09587445973437085	12	0 units kif21b
128.8	0.22163151838880624	12	0 units kif21b
129.2	0.04603253348651399	12	0 units kif21b
129.60000000000002	0.046408869015332956	12	0 units kif21b
130.0	0.15027588897558805	12	0 units kif21b
130.39999999999998	0.1381008866281992	12	0 units kif21b
130.8	0.08422197512410605	12	0 units kif21b
131.2	0.00987889381359632	12	0 units kif21b
131.60000000000002	0.10491525152451227	12	0 units kif21b
132.0	0.025948423701376747	12	0 units kif21b
132.39999999999998	0.08536742494738803	12	0 units kif21b
132.8	0.08234392428711233	12	0 units kif21b
133.2	0.002002614524518104	12	0 units kif21b
133.60000000000002	0.08906731331815383	12	0 units kif21b
134.0	0.020530482622892192	12	0 units kif21b
134.39999999999998	0.06797629231333255	12	0 units kif21b
134.8	0.070917077442409	12	0 units kif21b
135.2	0.051330761750822664	12	0 units kif21b
135.60000000000002	0.043501607893628856	12	0 units kif21b
136.0	0.1549783777044275	12	0 units kif21b
136.39999999999998	0.25006775271763676	12	0 units kif21b
136.8	0.05478581800580831	12	0 units kif21b
137.2	0.03404087950569042	12	0 units kif21b
137.60000000000002	0.11577671958361295	12	0 units kif21b
138.0	0.011503568720750763	12	0 units kif21b
138.39999999999998	0.043881445807823355	12	0 units kif21b
138.8	0.13545082138179013	12	0 units kif21b
139.2	0.08807385431234493	12	0 units kif21b
139.60000000000002	0.035250625203870824	12	0 units kif21b
140.0	0.15597756596536091	12	0 units kif21b
140.39999999999998	0.049142938598054256	12	0 units kif21b
140.8	0.030109991130791693	12	0 units kif21b
141.2	0.0952295839173667	12	0 units kif21b
141.60000000000002	0.05678681080523233	12	0 units kif21b
142.0	0.04214441714441714	12	0 units kif21b
142.39999999999998	0.05623098836367147	12	0 units kif21b
142.8	0.030435993283323973	12	0 units kif21b
143.2	0.11304939583056697	12	0 units kif21b
143.60000000000002	0.03139219493396967	12	0 units kif21b
144.0	0.03526543452615022	12	0 units kif21b
144.39999999999998	0.002984305558537472	12	0 units kif21b
144.8	0.13580012220788928	12	0 units kif21b
145.2	0.07004714589881374	12	0 units kif21b
145.60000000000002	0.0436135469437087	12	0 units kif21b
146.0	0.07520095097928223	12	0 units kif21b
146.39999999999998	0.08355990344301868	12	0 units kif21b
146.8	0.020564929114333403	12	0 units kif21b
147.2	0.027706467118199643	12	0 units kif21b
147.60000000000002	0.07334986876008373	12	0 units kif21b
148.0	0.0033862269548443546	12	0 units kif21b
148.39999999999998	0.01257882619865867	12	0 units kif21b
148.8	0.04248576475014188	12	0 units kif21b
149.2	0.05430184811989737	12	0 units kif21b
149.60000000000002	0.14148358186627497	12	0 units kif21b
150.0	0.008930487892131718	12	0 units kif21b
150.39999999999998	0.0784984779436929	12	0 units kif21b
150.8	0.010886469673405922	12	0 units kif21b
151.2	0.2313893625122084	12	0 units kif21b
151.60000000000002	0.20519392375219914	12	0 units kif21b
152.0	0.06464620603577947	12	0 units kif21b
152.39999999999998	0.036593312205668894	12	0 units kif21b
152.8	0.011290007366316383	12	0 units kif21b
153.2	0.02451213152015689	12	0 units kif21b
153.60000000000002	0.00791688007609576	12	0 units kif21b
154.0	0.07308256211746267	12	0 units kif21b
154.39999999999998	0.08910758019234215	12	0 units kif21b
154.8	0.07991133046133257	12	0 units kif21b
155.2	0.1526709401709401	12	0 units kif21b
155.60000000000002	0.07399222738703037	12	0 units kif21b
156.0	0.07340611446401153	12	0 units kif21b
156.39999999999998	0.07689555976211417	12	0 units kif21b
156.8	0.012853628064904308	12	0 units kif21b
157.2	0.06416218352025772	12	0 units kif21b
157.60000000000002	0.06125088830156743	12	0 units kif21b
158.0	0.0038617767509362745	12	0 units kif21b
158.39999999999998	0.060667153953043805	12	0 units kif21b
158.8	0.05265614187547275	12	0 units kif21b
159.2	0.016567583064248426	12	0 units kif21b
159.60000000000002	0.14662281037252353	12	0 units kif21b
160.0	0.0013022406594439119	12	0 units kif21b
160.39999999999998	0.014643733381289372	12	0 units kif21b
160.8	0.02012062309953925	12	0 units kif21b
161.2	0.11905472166238606	12	0 units kif21b
161.60000000000002	0.003792667509481656	12	0 units kif21b
162.0	0.25661017238000294	12	0 units kif21b
162.39999999999998	0.11270867896099312	12	0 units kif21b
162.8	0.016350466619788482	12	0 units kif21b
163.2	0.06137961146539905	12	0 units kif21b
163.60000000000002	0.07584592669202339	12	0 units kif21b
164.0	0.12379994902438336	12	0 units kif21b
164.39999999999998	0.028935717571297117	12	0 units kif21b
164.8	0.05764232653605899	12	0 units kif21b
165.2	0.16183625978421834	12	0 units kif21b
165.60000000000002	0.052865162647177256	12	0 units kif21b
166.0	0.06122695240853364	12	0 units kif21b
166.39999999999998	0.07160644348721257	12	0 units kif21b
166.8	0.06530711916092408	12	0 units kif21b
167.2	0.08298844319695255	12	0 units kif21b
167.60000000000002	0.022227879713650135	12	0 units kif21b
168.0	0.03641431906418912	12	0 units kif21b
168.39999999999998	0.07565860003716465	12	0 units kif21b
168.8	0.06362702579319794	12	0 units kif21b
169.2	0.08513643219525571	12	0 units kif21b
169.60000000000002	0.04717543766938692	12	0 units kif21b
170.0	0.04821601358300423	12	0 units kif21b
170.39999999999998	0.1394970698912243	12	0 units kif21b
170.8	0.06397185880029625	12	0 units kif21b
171.2	0.03938229831836568	12	0 units kif21b
171.60000000000002	0.02360435592901159	12	0 units kif21b
172.0	0.04321414329389866	12	0 units kif21b
172.39999999999998	0.0027900175097650506	12	0 units kif21b
172.8	0.05176781583874879	12	0 units kif21b
173.2	0.007233208622839844	12	0 units kif21b
173.60000000000002	0.0015124613664760033	12	0 units kif21b
174.0	0.2891440216155239	12	0 units kif21b
174.39999999999998	0.19425420573877	12	0 units kif21b
174.8	0.20932362122788767	12	0 units kif21b
175.2	0.020814378521604466	12	0 units kif21b
175.60000000000002	0.07914723858395915	12	0 units kif21b
176.0	0.011512175701678807	12	0 units kif21b
176.39999999999998	0.15616902772732777	12	0 units kif21b
176.8	0.06516515325746461	12	0 units kif21b
177.2	0.028777666652172004	12	0 units kif21b
177.60000000000002	0.02436054608988641	12	0 units kif21b
178.0	0.11846224077214035	12	0 units kif21b
178.39999999999998	0.23717419507017337	12	0 units kif21b
178.8	0.07791855426837789	12	0 units kif21b
179.2	0.2094113983788885	12	0 units kif21b
179.60000000000002	0.13924077788623468	12	0 units kif21b
180.0	0.19834774297735835	12	0 units kif21b
180.39999999999998	0.09855778235624647	12	0 units kif21b
180.8	0.022565390742879284	12	0 units kif21b
181.2	0.042009312661272065	12	0 units kif21b
181.60000000000002	0.12679006653053168	12	0 units kif21b
182.0	0.007858960665638163	12	0 units kif21b
182.39999999999998	0.2884248039914468	12	0 units kif21b
182.8	0.0995060180368867	12	0 units kif21b
183.2	0.08648362105854776	12	0 units kif21b
183.60000000000002	0.0830452053752684	12	0 units kif21b
184.0	0.13968299001784396	12	0 units kif21b
184.39999999999998	0.05336463674598148	12	0 units kif21b
184.8	0.00994997065317645	12	0 units kif21b
185.2	0.03478322976930219	12	0 units kif21b
185.60000000000002	0.014332015662176565	12	0 units kif21b
186.0	0.09780711841019463	12	0 units kif21b
186.39999999999998	0.009963087134681201	12	0 units kif21b
186.8	0.023150741651849827	12	0 units kif21b
187.2	0.1644761385485121	12	0 units kif21b
187.60000000000002	0.15316588025880828	12	0 units kif21b
188.0	0.007175645404135056	12	0 units kif21b
188.39999999999998	0.013670981458058631	12	0 units kif21b
188.8	0.17624864405980287	12	0 units kif21b
189.2	0.057102247490450384	12	0 units kif21b
189.60000000000002	0.19542997758931316	12	0 units kif21b
190.0	0.24765337675882376	12	0 units kif21b
190.39999999999998	0.09462994306816432	12	0 units kif21b
190.8	0.0204810578713379	12	0 units kif21b
191.2	0.06971083029692225	12	0 units kif21b
191.60000000000002	0.07062948739355482	12	0 units kif21b
192.0	0.07764830108986691	12	0 units kif21b
192.39999999999998	0.08611942706559345	12	0 units kif21b
192.8	0.1269635665669673	12	0 units kif21b
193.2	0.15837311688169814	12	0 units kif21b
193.60000000000002	0.173320410590775	12	0 units kif21b
194.0	0.06038334299648722	12	0 units kif21b
194.39999999999998	0.06239160337300402	12	0 units kif21b
194.8	0.030306334548676244	12	0 units kif21b
195.2	0.000756302521008404	12	0 units kif21b
195.60000000000002	0.08880012826143031	12	0 units kif21b
196.0	0.016212468668337664	12	0 units kif21b
196.39999999999998	0.027952629894377422	12	0 units kif21b
196.8	0.13792694898615485	12	0 units kif21b
197.2	0.11486429193614278	12	0 units kif21b
197.60000000000002	0.18048999427359827	12	0 units kif21b
198.0	0.18568099230149007	12	0 units kif21b
198.39999999999998	0.21570699932403375	12	0 units kif21b
198.8	0.052627221262018374	12	0 units kif21b
199.2	0.1307772889168238	12	0 units kif21b
199.60000000000002	0.24970612261162364	12	0 units kif21b
200.0	0.21902440303006476	12	0 units kif21b
200.39999999999998	0.002925629176501897	12	0 units kif21b
200.8	0.2730921347438969	12	0 units kif21b
201.2	0.09512417203763547	12	0 units kif21b
201.60000000000002	0.06001746477543602	12	0 units kif21b
202.0	0.027815724937044255	12	0 units kif21b
202.39999999999998	0.030168297204677345	12	0 units kif21b
202.8	0.012998842438848504	12	0 units kif21b
203.2	0.04519959299343234	12	0 units kif21b
203.60000000000002	0.07140274522932709	12	0 units kif21b
204.0	0.21197165274614024	12	0 units kif21b
204.39999999999998	0.09892654618501913	12	0 units kif21b
204.8	0.15978775565033407	12	0 units kif21b
205.2	0.23521348428694727	12	0 units kif21b
205.60000000000002	0.29966938610470234	12	0 units kif21b
206.0	0.1262736236647494	12	0 units kif21b
206.39999999999998	0.21766071361713274	12	0 units kif21b
206.8	0.21154201634071493	12	0 units kif21b
207.2	0.12080264636125329	12	0 units kif21b
207.60000000000002	0.021002344225209656	12	0 units kif21b
208.0	0.08795608360207902	12	0 units kif21b
208.39999999999998	0.0469092647858992	12	0 units kif21b
208.8	0.11616586675158656	12	0 units kif21b
209.2	0.3016095289512754	12	0 units kif21b
209.60000000000002	0.20134965609724456	12	0 units kif21b
210.0	0.22937417695564175	12	0 units kif21b
210.39999999999998	0.10604092964936634	12	0 units kif21b
210.8	0.019579702716555604	12	0 units kif21b
211.2	0.09275703290424492	12	0 units kif21b
211.60000000000002	0.05711707170326762	12	0 units kif21b
212.0	0.1465926847157116	12	0 units kif21b
212.39999999999998	0.019998600952906505	12	0 units kif21b
212.79999999999995	0.1510833553229542	12	0 units kif21b
213.20000000000005	0.25983140636479635	12	0 units kif21b
213.60000000000002	0.07848079725173625	12	0 units kif21b
214.0	0.07795251310514954	12	0 units kif21b
214.39999999999998	0.15988883825250869	12	0 units kif21b
214.79999999999995	0.015407516535457246	12	0 units kif21b
215.20000000000005	0.00270604111183303	12	0 units kif21b
215.60000000000002	0.17667838900116165	12	0 units kif21b
216.0	0.10825499621984795	12	0 units kif21b
216.39999999999998	0.08859916071371375	12	0 units kif21b
216.79999999999995	0.13797864132862306	12	0 units kif21b
217.20000000000005	0.07396344859008755	12	0 units kif21b
217.60000000000002	0.006663935545541435	12	0 units kif21b
218.0	0.08755570335882942	12	0 units kif21b
218.39999999999998	0.04996648666422165	12	0 units kif21b
218.79999999999995	0.026270373921380655	12	0 units kif21b
219.20000000000005	0.14688118018066176	12	0 units kif21b
219.60000000000002	0.21777069935825794	12	0 units kif21b
220.0	0.176649010819865	12	0 units kif21b
220.39999999999998	0.024956485350573442	12	0 units kif21b
220.79999999999995	0.12163995527394711	12	0 units kif21b
221.20000000000005	0.0632900806979889	12	0 units kif21b
221.60000000000002	0.11763963688764642	12	0 units kif21b
222.0	0.0009691517179585521	12	0 units kif21b
222.39999999999998	0.007867857119184472	12	0 units kif21b
222.79999999999995	0.08961541268335399	12	0 units kif21b
223.20000000000005	0.010207336523125977	12	0 units kif21b
223.60000000000002	0.00279864696457185	12	0 units kif21b
224.0	0.00887396398971133	12	0 units kif21b
224.39999999999998	0.09037243608121134	12	0 units kif21b
224.79999999999995	0.10273265159547182	12	0 units kif21b
225.20000000000005	0.16523616590254817	12	0 units kif21b
225.60000000000002	0.04239188467698877	12	0 units kif21b
226.0	0.19595178899578425	12	0 units kif21b
226.39999999999998	0.11314142337010615	12	0 units kif21b
226.79999999999995	0.13171494447830806	12	0 units kif21b
227.20000000000005	0.33711283645613394	12	0 units kif21b
227.60000000000002	0.23656136551811976	12	0 units kif21b
228.0	0.3737927765504514	12	0 units kif21b
228.39999999999998	0.23289477916814103	12	0 units kif21b
228.79999999999995	0.3153280156509605	12	0 units kif21b
229.20000000000005	0.3034372627555695	12	0 units kif21b
229.60000000000002	0.18833382309726723	12	0 units kif21b
230.0	0.2359379855667967	12	0 units kif21b
230.39999999999998	0.21189820970285395	12	0 units kif21b
230.79999999999995	0.235642909451702	12	0 units kif21b
231.20000000000005	0.16470918797415002	12	0 units kif21b
231.60000000000002	0.17580118553269722	12	0 units kif21b
232.0	0.21490571492820207	12	0 units kif21b
232.39999999999998	0.1475575803594026	12	0 units kif21b
232.79999999999995	0.10061992679731493	12	0 units kif21b
233.20000000000005	0.11241304595734966	12	0 units kif21b
233.60000000000002	0.049488939108079555	12	0 units kif21b
234.0	0.05138796766334149	12	0 units kif21b
234.39999999999998	0.0820908036031685	12	0 units kif21b
234.79999999999995	0.16375844489575997	12	0 units kif21b
235.20000000000005	0.020961374089299507	12	0 units kif21b
235.60000000000002	0.023116497718857938	12	0 units kif21b
236.0	0.05472913540642618	12	0 units kif21b
236.39999999999998	0.01666838152073259	12	0 units kif21b
236.79999999999995	0.036107959718195456	12	0 units kif21b
237.20000000000005	0.18778086515042366	12	0 units kif21b
237.60000000000002	0.07372778183588995	12	0 units kif21b
238.0	0.04882205981928134	12	0 units kif21b
238.39999999999998	0.0020201706267190737	12	0 units kif21b
238.79999999999995	0.1090847781493242	12	0 units kif21b
239.20000000000005	0.05346629656283197	12	0 units kif21b
239.60000000000002	0.019321327273348586	12	0 units kif21b
240.0	0.02375479936513374	12	0 units kif21b
240.39999999999998	0.027996959856284122	12	0 units kif21b
240.79999999999995	0.049529005583734714	12	0 units kif21b
241.20000000000005	0.022571743521073596	12	0 units kif21b
241.60000000000002	0.013604737129393538	12	0 units kif21b
242.0	0.21254132281019117	12	0 units kif21b
242.39999999999998	0.23742217215865696	12	0 units kif21b
242.79999999999995	0.003454200198933017	12	0 units kif21b
243.20000000000005	0.03090657127203581	12	0 units kif21b
243.60000000000002	0.12255809707623691	12	0 units kif21b
244.0	0.04940539668599398	12	0 units kif21b
244.39999999999998	0.1956292482342411	12	0 units kif21b
244.79999999999995	0.10931409059691825	12	0 units kif21b
245.20000000000005	0.04888333893665053	12	0 units kif21b
245.60000000000002	0.003936342749020131	12	0 units kif21b
246.0	0.13356354332540116	12	0 units kif21b
246.39999999999998	0.3458626601216019	12	0 units kif21b
246.79999999999995	0.08473236864287718	12	0 units kif21b
247.20000000000005	0.10978790334876778	12	0 units kif21b
247.60000000000002	0.24177256740914427	12	0 units kif21b
248.0	0.03603092992186555	12	0 units kif21b
248.39999999999998	0.07749639695285153	12	0 units kif21b
248.79999999999995	0.015854319741245508	12	0 units kif21b
249.20000000000005	0.03040566415059015	12	0 units kif21b
249.60000000000002	0.18595536748778388	12	0 units kif21b
250.0	0.004740363066823278	12	0 units kif21b
250.39999999999998	0.059770704006480484	12	0 units kif21b
250.79999999999995	0.0007683606172496492	12	0 units kif21b
251.20000000000005	0.02968498754446915	12	0 units kif21b
251.60000000000002	0.043668276178056575	12	0 units kif21b
252.0	0.10407777959474933	12	0 units kif21b
252.39999999999998	0.07892889525870891	12	0 units kif21b
252.79999999999995	0.18119611983425155	12	0 units kif21b
253.20000000000005	0.1373662113417302	12	0 units kif21b
253.60000000000002	0.3079537729435756	12	0 units kif21b
254.0	0.17420556002200316	12	0 units kif21b
254.39999999999998	0.24929394360514645	12	0 units kif21b
254.79999999999995	0.048208521196275674	12	0 units kif21b
255.20000000000005	0.016684770801651008	12	0 units kif21b
255.60000000000002	0.16050705231208717	12	0 units kif21b
256.0	0.028602841959719485	12	0 units kif21b
256.4	0.08264558203959135	12	0 units kif21b
256.79999999999995	0.00994239049934783	12	0 units kif21b
257.20000000000005	0.09941363665229568	12	0 units kif21b
257.6	0.05443296434644252	12	0 units kif21b
258.0	0.007355843988430389	12	0 units kif21b
258.4	0.008529762450701623	12	0 units kif21b
258.79999999999995	0.10084193891174627	12	0 units kif21b
259.20000000000005	0.01148076761920729	12	0 units kif21b
259.6	0.09923246083154355	12	0 units kif21b
260.0	0.009505130917542414	12	0 units kif21b
260.4	0.001420508496463947	12	0 units kif21b
260.79999999999995	0.007356907401858002	12	0 units kif21b
261.20000000000005	0.006592853943532477	12	0 units kif21b
261.6	0.09379468541468068	12	0 units kif21b
262.0	0.055090623618542396	12	0 units kif21b
262.4	0.07140078562983868	12	0 units kif21b
262.79999999999995	0.10602587867885414	12	0 units kif21b
263.20000000000005	0.04271683655234526	12	0 units kif21b
263.6	0.04527806675778037	12	0 units kif21b
264.0	0.054807219608118525	12	0 units kif21b
264.4	0.152772179266371	12	0 units kif21b
264.79999999999995	0.12791041494499492	12	0 units kif21b
265.20000000000005	0.05305359698881406	12	0 units kif21b
265.6	0.01055772807309087	12	0 units kif21b
266.0	0.12297942868285074	12	0 units kif21b
266.4	0.014160091051865267	12	0 units kif21b
266.79999999999995	0.007498718422527174	12	0 units kif21b
267.20000000000005	0.04168302064526261	12	0 units kif21b
267.6	0.029738431587879952	12	0 units kif21b
268.0	0.13439288942452549	12	0 units kif21b
268.4	0.13989252229590668	12	0 units kif21b
268.79999999999995	0.19673870723942866	12	0 units kif21b
269.20000000000005	0.049430262216666576	12	0 units kif21b
269.6	0.026696142593443776	12	0 units kif21b
270.0	0.02211203547702809	12	0 units kif21b
270.4	0.07421389368992387	12	0 units kif21b
270.79999999999995	0.0711531826160009	12	0 units kif21b
271.20000000000005	8.733683128539297e-05	12	0 units kif21b
271.6	0.035993147050350977	12	0 units kif21b
272.0	0.06918828648023087	12	0 units kif21b
272.4	0.1029100216578067	12	0 units kif21b
272.79999999999995	0.12280728585192771	12	0 units kif21b
273.20000000000005	0.07765567765567766	12	0 units kif21b
273.6	0.005395600510353069	12	0 units kif21b
274.0	0.06354948975772848	12	0 units kif21b
274.4	0.1286497202330075	12	0 units kif21b
274.79999999999995	0.014507428728584189	12	0 units kif21b
275.20000000000005	0.14882084058088263	12	0 units kif21b
275.6	0.06144688782335523	12	0 units kif21b
276.0	0.05312615157843018	12	0 units kif21b
276.4	0.11004327804216917	12	0 units kif21b
276.79999999999995	0.11035911287813834	12	0 units kif21b
277.20000000000005	0.0749942279841322	12	0 units kif21b
277.6	0.026888934065189402	12	0 units kif21b
278.0	0.03991623161068493	12	0 units kif21b
278.4	0.10780111444492074	12	0 units kif21b
278.79999999999995	0.05661757601689415	12	0 units kif21b
279.20000000000005	0.11889344973116724	12	0 units kif21b
279.6	0.03947003751647687	12	0 units kif21b
280.0	0.4065986186180251	12	0 units kif21b
280.4	0.1097152732897154	12	0 units kif21b
280.79999999999995	0.14643831164243223	12	0 units kif21b
281.20000000000005	0.1466832665447613	12	0 units kif21b
281.6	0.09623284677912762	12	0 units kif21b
282.0	0.02195659482275596	12	0 units kif21b
282.4	0.03637097326805793	12	0 units kif21b
282.79999999999995	0.004535414519216598	12	0 units kif21b
283.20000000000005	0.000975842909206831	12	0 units kif21b
283.6	0.10617544429116284	12	0 units kif21b
284.0	0.049096002391197074	12	0 units kif21b
284.4	0.02157004709711179	12	0 units kif21b
284.79999999999995	0.00947307370094303	12	0 units kif21b
285.20000000000005	0.06350112349808901	12	0 units kif21b
285.6	0.016452190910571773	12	0 units kif21b
286.0	0.010536687906457315	12	0 units kif21b
286.4	0.10814718681892245	12	0 units kif21b
286.79999999999995	0.09975526017659316	12	0 units kif21b
287.20000000000005	0.0507507179990548	12	0 units kif21b
287.6	0.12960185543100122	12	0 units kif21b
288.0	0.03147109367400537	12	0 units kif21b
288.4	0.023651309809941224	12	0 units kif21b
288.79999999999995	0.06872414454398508	12	0 units kif21b
289.20000000000005	0.13287843545111486	12	0 units kif21b
289.6	0.10897985893986765	12	0 units kif21b
290.0	0.02906917413805667	12	0 units kif21b
290.4	0.053852799104481215	12	0 units kif21b
290.79999999999995	0.019698536554793027	12	0 units kif21b
291.20000000000005	0.020909396412765516	12	0 units kif21b
291.6	0.014583844198082192	12	0 units kif21b
292.0	0.0015106177326843395	12	0 units kif21b
292.4	0.02977528803526291	12	0 units kif21b
292.79999999999995	0.01822647767452047	12	0 units kif21b
293.20000000000005	0.07840836764897591	12	0 units kif21b
293.6	0.017286694160131597	12	0 units kif21b
294.0	0.1518755584198731	12	0 units kif21b
294.4	0.021834811172896523	12	0 units kif21b
294.79999999999995	0.0067377306129096015	12	0 units kif21b
295.20000000000005	0.0094649353722382	12	0 units kif21b
295.6	0.0184253272605663	12	0 units kif21b
296.0	0.02831632653061223	12	0 units kif21b
296.4	0.01864532629321013	12	0 units kif21b
296.79999999999995	0.1070553833002015	12	0 units kif21b
297.20000000000005	0.17083429627917726	12	0 units kif21b
297.6	0.03845437368603138	12	0 units kif21b
298.0	0.08672187203889095	12	0 units kif21b
298.4	0.020195414923402166	12	0 units kif21b
298.79999999999995	0.10244836321926344	12	0 units kif21b
299.20000000000005	0.11115625804179705	12	0 units kif21b
299.6	0.157307695210209	12	0 units kif21b
300.0	0.24870831376232969	12	0 units kif21b
300.4	0.004337697176967077	12	0 units kif21b
300.79999999999995	0.1910926683749569	12	0 units kif21b
301.20000000000005	0.05737420648682874	12	0 units kif21b
301.6	0.05088060882475841	12	0 units kif21b
302.0	0.10539366155072756	12	0 units kif21b
302.4	0.06550919847387196	12	0 units kif21b
302.79999999999995	0.13899180898031036	12	0 units kif21b
303.20000000000005	0.11135286791966681	12	0 units kif21b
303.6	0.012907255810895194	12	0 units kif21b
304.0	0.05220335524679756	12	0 units kif21b
304.4	0.07173394721696956	12	0 units kif21b
304.79999999999995	0.0012536800439492326	12	0 units kif21b
305.20000000000005	0.09375201912515344	12	0 units kif21b
305.6	0.03599638063230083	12	0 units kif21b
306.0	0.029198513244686405	12	0 units kif21b
306.4	0.10908230842005673	12	0 units kif21b
306.79999999999995	0.03083520791401924	12	0 units kif21b
307.20000000000005	0.01138213534153023	12	0 units kif21b
307.6	0.05269436724733948	12	0 units kif21b
308.0	0.03428927201592633	12	0 units kif21b
308.4	0.031038992801165413	12	0 units kif21b
308.79999999999995	0.07558921480722426	12	0 units kif21b
309.20000000000005	0.08371787451704235	12	0 units kif21b
309.6	0.04964654925836638	12	0 units kif21b
310.0	0.15600598674363916	12	0 units kif21b
310.4	0.19243973290074315	12	0 units kif21b
310.79999999999995	0.10505723141129901	12	0 units kif21b
311.20000000000005	0.134533311370341	12	0 units kif21b
311.6	0.04806035669611601	12	0 units kif21b
312.0	0.04968675591664212	12	0 units kif21b
312.4	0.05275953611848544	12	0 units kif21b
312.79999999999995	0.09962011831940876	12	0 units kif21b
313.20000000000005	0.11018412407364964	12	0 units kif21b
313.6	0.19999999999999996	12	0 units kif21b
314.0	0.09099545764925933	12	0 units kif21b
314.4	0.10307469503704117	12	0 units kif21b
314.79999999999995	0.08539491839607515	12	0 units kif21b
315.20000000000005	0.04259766673257811	12	0 units kif21b
315.6	0.020833975596071214	12	0 units kif21b
316.0	0.008812367878154998	12	0 units kif21b
316.4	0.05854573885848314	12	0 units kif21b
316.79999999999995	0.18758931988036012	12	0 units kif21b
317.20000000000005	0.05985585790085976	12	0 units kif21b
317.6	0.0815134898603837	12	0 units kif21b
318.0	0.07616749467707593	12	0 units kif21b
318.4	0.0009262883235486522	12	0 units kif21b
318.79999999999995	0.043321708695816426	12	0 units kif21b
319.20000000000005	0.14894115700656257	12	0 units kif21b
319.6	0.022375762239751077	12	0 units kif21b
320.0	0.04421039740371075	12	0 units kif21b
320.4	0.030382994319223023	12	0 units kif21b
320.79999999999995	0.07630215725234171	12	0 units kif21b
321.20000000000005	0.014423283423103015	12	0 units kif21b
321.6	0.015889866552341248	12	0 units kif21b
322.0	0.01865605778761421	12	0 units kif21b
322.4	0.14560691574544832	12	0 units kif21b
322.79999999999995	0.0562686041673335	12	0 units kif21b
323.20000000000005	0.11877250665414131	12	0 units kif21b
323.6	0.216809018401055	12	0 units kif21b
324.0	0.23467914535495338	12	0 units kif21b
324.4	0.07437787592914634	12	0 units kif21b
324.79999999999995	0.08379360208796247	12	0 units kif21b
325.20000000000005	0.11939706465688221	12	0 units kif21b
325.6	0.13234364371173618	12	0 units kif21b
326.0	0.1266067033334346	12	0 units kif21b
326.4	0.046611462635551645	12	0 units kif21b
326.79999999999995	0.039436861987522547	12	0 units kif21b
327.20000000000005	0.008178100863243996	12	0 units kif21b
327.6	0.08974237843285464	12	0 units kif21b
328.0	0.1003179240419316	12	0 units kif21b
328.4	0.05142032301113926	12	0 units kif21b
328.79999999999995	0.24136736629417355	12	0 units kif21b
329.20000000000005	0.01027638503294241	12	0 units kif21b
329.6	0.03120581998114981	12	0 units kif21b
330.0	0.0001262768919933606	12	0 units kif21b
330.4	0.13078079295483894	12	0 units kif21b
330.79999999999995	0.11427089291177285	12	0 units kif21b
331.20000000000005	0.11298551428831732	12	0 units kif21b
331.6	0.08391692464909382	12	0 units kif21b
332.0	0.02470274138500492	12	0 units kif21b
332.4	0.0709907608582475	12	0 units kif21b
332.79999999999995	0.024666704703219782	12	0 units kif21b
333.20000000000005	0.10645372156270934	12	0 units kif21b
333.6	0.061802364450311856	12	0 units kif21b
334.0	0.040262717415035315	12	0 units kif21b
334.4	0.1114482087008633	12	0 units kif21b
334.79999999999995	0.17815709022497456	12	0 units kif21b
335.20000000000005	0.012133153582909915	12	0 units kif21b
335.6	0.06298214479736336	12	0 units kif21b
336.0	0.12367794451520012	12	0 units kif21b
336.4	0.09826295335179233	12	0 units kif21b
336.79999999999995	0.07374770617198706	12	0 units kif21b
337.20000000000005	0.06786108136617174	12	0 units kif21b
337.6	0.13126077919780657	12	0 units kif21b
338.0	0.10704381586245153	12	0 units kif21b
338.4	0.06599054341122457	12	0 units kif21b
338.79999999999995	0.015687294767854743	12	0 units kif21b
339.20000000000005	0.021247865284562545	12	0 units kif21b
339.6	0.07462746677406369	12	0 units kif21b
340.0	0.0823428858100199	12	0 units kif21b
340.4	0.26953431016973733	12	0 units kif21b
340.79999999999995	0.002677393655230009	12	0 units kif21b
341.20000000000005	0.08924253850280267	12	0 units kif21b
341.6	0.06982200768161641	12	0 units kif21b
342.0	0.11280940206070653	12	0 units kif21b
342.4	0.1516238640853419	12	0 units kif21b
342.79999999999995	0.025447645389272567	12	0 units kif21b
343.20000000000005	0.10728996599913125	12	0 units kif21b
343.6	0.13958512023888942	12	0 units kif21b
344.0	0.028961466293204268	12	0 units kif21b
344.4	0.07782069079263851	12	0 units kif21b
344.79999999999995	0.00038449061001839986	12	0 units kif21b
345.20000000000005	0.010015814443858682	12	0 units kif21b
345.6	0.07891979818587853	12	0 units kif21b
346.0	0.06157807143568374	12	0 units kif21b
346.4	0.10791445605207026	12	0 units kif21b
346.79999999999995	0.18928999218195253	12	0 units kif21b
347.20000000000005	0.13101105845181676	12	0 units kif21b
347.6	0.014590380938373282	12	0 units kif21b
348.0	0.20203501837383817	12	0 units kif21b
348.4	0.13939799136665557	12	0 units kif21b
348.79999999999995	0.11065204581321157	12	0 units kif21b
349.20000000000005	0.04564792021713059	12	0 units kif21b
349.6	0.0870339976553341	12	0 units kif21b
350.0	0.12938932880063014	12	0 units kif21b
350.4	0.09481557527315393	12	0 units kif21b
350.79999999999995	0.033426474652255345	12	0 units kif21b
351.20000000000005	0.09789254298973034	12	0 units kif21b
351.6	0.0941201144887485	12	0 units kif21b
352.0	0.18153618603504593	12	0 units kif21b
352.4	0.3205338129618475	12	0 units kif21b
352.79999999999995	0.15029468044393413	12	0 units kif21b
353.20000000000005	0.04141771201551602	12	0 units kif21b
353.6	0.08584090541881773	12	0 units kif21b
354.0	0.06440583155613044	12	0 units kif21b
354.4	0.008527399626839906	12	0 units kif21b
354.79999999999995	0.05815481332529965	12	0 units kif21b
355.20000000000005	0.05495566333719998	12	0 units kif21b
355.6	0.031207684630104097	12	0 units kif21b
356.0	0.037066649190641586	12	0 units kif21b
356.4	0.2886728854746416	12	0 units kif21b
356.79999999999995	0.18723256218472784	12	0 units kif21b
357.20000000000005	0.10563260876937162	12	0 units kif21b
357.6	0.12381515732979381	12	0 units kif21b
358.0	0.07075090093402953	12	0 units kif21b
358.4	0.017931764083575833	12	0 units kif21b
358.79999999999995	0.015492675095324064	12	0 units kif21b
359.20000000000005	0.06395728916975377	12	0 units kif21b
359.6	0.0024797012262424687	12	0 units kif21b
360.0	0.033261037720109805	12	0 units kif21b
360.4	0.01823752983117763	12	0 units kif21b
360.79999999999995	0.09920876445526478	12	0 units kif21b
361.20000000000005	0.04907658931690611	12	0 units kif21b
361.6	0.04725168756026995	12	0 units kif21b
362.0	0.04021536729361839	12	0 units kif21b
362.4	0.022535765848536532	12	0 units kif21b
362.79999999999995	0.02264556441449206	12	0 units kif21b
363.20000000000005	0.010620792819745662	12	0 units kif21b
363.6	0.003498163281700746	12	0 units kif21b
364.0	0.030206884845636106	12	0 units kif21b
364.4	0.03312239821628799	12	0 units kif21b
364.79999999999995	0.018044941867073172	12	0 units kif21b
365.20000000000005	0.06108160817133994	12	0 units kif21b
365.6	0.046677700336944565	12	0 units kif21b
366.0	0.10473540132185909	12	0 units kif21b
366.4	0.033284308825839284	12	0 units kif21b
366.79999999999995	0.07070049580367285	12	0 units kif21b
367.20000000000005	0.23158859854920053	12	0 units kif21b
367.6	0.009198573490054473	12	0 units kif21b
368.0	0.06521627283084039	12	0 units kif21b
368.4	0.0006850290628666652	12	0 units kif21b
368.79999999999995	0.09350857270510268	12	0 units kif21b
369.20000000000005	0.01633603617386576	12	0 units kif21b
369.6	0.025212980066719962	12	0 units kif21b
370.0	0.00020884093282284806	12	0 units kif21b
370.4	0.06843088864434042	12	0 units kif21b
370.79999999999995	0.14948294061158243	12	0 units kif21b
371.20000000000005	0.008440707759149596	12	0 units kif21b
371.6	0.088359361434831	12	0 units kif21b
372.0	0.06961870510114414	12	0 units kif21b
372.4	0.014095919779867306	12	0 units kif21b
372.79999999999995	0.013975763732675396	12	0 units kif21b
373.20000000000005	0.04729126639536471	12	0 units kif21b
373.6	0.050277568854983724	12	0 units kif21b
374.0	0.00370068027210879	12	0 units kif21b
374.4	0.019122025296221565	12	0 units kif21b
374.79999999999995	0.06834102721373922	12	0 units kif21b
375.20000000000005	0.016227096631877866	12	0 units kif21b
375.6	0.061286625729093665	12	0 units kif21b
376.0	0.02113315635042617	12	0 units kif21b
376.4	0.013423340747538554	12	0 units kif21b
376.79999999999995	0.12718599655304788	12	0 units kif21b
377.20000000000005	0.14044104570513954	12	0 units kif21b
377.6	0.128002560388101	12	0 units kif21b
378.0	0.0715632738065955	12	0 units kif21b
378.4	0.11455479729620202	12	0 units kif21b
378.79999999999995	0.16815945316873396	12	0 units kif21b
379.20000000000005	0.06625945700495822	12	0 units kif21b
379.6	0.03860162476417815	12	0 units kif21b
380.0	0.04522735214134882	12	0 units kif21b
380.4	0.015272367526123756	12	0 units kif21b
380.79999999999995	0.04442542483229822	12	0 units kif21b
381.20000000000005	0.04836062123826758	12	0 units kif21b
381.6	0.11916642924009926	12	0 units kif21b
382.0	0.057685633391177285	12	0 units kif21b
382.4	0.007717139561294483	12	0 units kif21b
382.79999999999995	0.016728123867995562	12	0 units kif21b
383.20000000000005	0.07597582429066585	12	0 units kif21b
383.6	0.14173408059239723	12	0 units kif21b
384.0	0.16817780168273846	12	0 units kif21b
384.4	0.021152498721760376	12	0 units kif21b
384.79999999999995	0.0366954344818499	12	0 units kif21b
385.20000000000005	0.07337221013787444	12	0 units kif21b
385.6	0.0652636791284972	12	0 units kif21b
386.0	0.023259412068076347	12	0 units kif21b
386.4	0.1036481061267237	12	0 units kif21b
386.79999999999995	0.1467004977822542	12	0 units kif21b
387.20000000000005	0.0578422663113217	12	0 units kif21b
387.6	0.12926317367513684	12	0 units kif21b
388.0	0.11499987031064939	12	0 units kif21b
388.4	0.1588883266513565	12	0 units kif21b
388.79999999999995	0.2305384798936448	12	0 units kif21b
389.20000000000005	0.10399526746491676	12	0 units kif21b
389.6	0.021378167179730023	12	0 units kif21b
390.0	0.08993332249146203	12	0 units kif21b
390.4	0.1635968376090149	12	0 units kif21b
390.79999999999995	0.07629803761242843	12	0 units kif21b
391.20000000000005	0.10565852113087047	12	0 units kif21b
391.6	0.16756369453285117	12	0 units kif21b
392.0	0.17702717759284173	12	0 units kif21b
392.4	0.08809937348799701	12	0 units kif21b
392.79999999999995	0.10036379909008794	12	0 units kif21b
393.20000000000005	0.05061025748512649	12	0 units kif21b
393.6	0.2666786729099131	12	0 units kif21b
394.0	0.21112534176272366	12	0 units kif21b
394.4	0.2264928698752227	12	0 units kif21b
394.79999999999995	0.13774168857532704	12	0 units kif21b
395.20000000000005	0.08937915700293267	12	0 units kif21b
395.6	0.12937481999015166	12	0 units kif21b
396.0	0.0017679577070020484	12	0 units kif21b
396.4	0.029773362746062394	12	0 units kif21b
396.79999999999995	0.17341806486612166	12	0 units kif21b
397.20000000000005	0.11530599443579392	12	0 units kif21b
397.6	0.07149101952543832	12	0 units kif21b
398.0	0.09936983412875347	12	0 units kif21b
398.4	0.07453742558414972	12	0 units kif21b
398.79999999999995	0.06357891883650411	12	0 units kif21b
399.20000000000005	0.1114004564672429	12	0 units kif21b
399.6	0.05820720774614786	12	0 units kif21b
400.0	0.008673736881317881	12	0 units kif21b
400.4	0.04246280819780142	12	0 units kif21b
400.79999999999995	0.00787569746642816	12	0 units kif21b
401.20000000000005	0.1562027532426195	12	0 units kif21b
401.6	0.1653076881902689	12	0 units kif21b
402.0	0.16207746966083622	12	0 units kif21b
402.4	0.06344964732933539	12	0 units kif21b
402.79999999999995	0.09519632267798865	12	0 units kif21b
403.20000000000005	0.03159412887039347	12	0 units kif21b
403.6	0.16244470635054262	12	0 units kif21b
404.0	0.128835327373647	12	0 units kif21b
404.4	0.08883155178768891	12	0 units kif21b
404.79999999999995	0.1911186795913021	12	0 units kif21b
405.20000000000005	0.07139646388972129	12	0 units kif21b
405.6	0.026281705677121098	12	0 units kif21b
406.0	0.07192269404163314	12	0 units kif21b
406.4	0.06433308181656452	12	0 units kif21b
406.79999999999995	0.008050970170865911	12	0 units kif21b
407.20000000000005	0.0032304889850287674	12	0 units kif21b
407.6	0.0665833026848105	12	0 units kif21b
408.0	0.09830595309519152	12	0 units kif21b
408.4	0.11995731056563504	12	0 units kif21b
408.79999999999995	0.12359010558250606	12	0 units kif21b
409.20000000000005	0.10804723547352779	12	0 units kif21b
409.6	0.018516193360168416	12	0 units kif21b
410.0	0.015358606480048892	12	0 units kif21b
410.4	0.03216192723208742	12	0 units kif21b
410.79999999999995	0.06636340729148708	12	0 units kif21b
411.20000000000005	0.11088393648197371	12	0 units kif21b
411.6	0.14205196790217814	12	0 units kif21b
412.0	0.004457173846727462	12	0 units kif21b
412.4	0.09125711329539583	12	0 units kif21b
412.79999999999995	0.0028627306482242243	12	0 units kif21b
413.20000000000005	0.14400687876182286	12	0 units kif21b
413.6	0.04797144349643041	12	0 units kif21b
414.0	0.061166717217672646	12	0 units kif21b
414.4	0.021192850307165167	12	0 units kif21b
414.79999999999995	0.07190906380827708	12	0 units kif21b
415.20000000000005	0.10701396715249901	12	0 units kif21b
415.6	0.006809855718458006	12	0 units kif21b
416.0	0.01741871012376047	12	0 units kif21b
416.4	0.030152379831735028	12	0 units kif21b
416.79999999999995	0.16751362132338896	12	0 units kif21b
417.20000000000005	0.06235042735042733	12	0 units kif21b
417.6	0.018338327968724942	12	0 units kif21b
418.0	0.0020150390720991207	12	0 units kif21b
418.4	0.1172052594849685	12	0 units kif21b
418.79999999999995	0.07315917062798794	12	0 units kif21b
419.20000000000005	0.07646719102359611	12	0 units kif21b
419.6	0.08867702755648428	12	0 units kif21b
420.0	0.029986748452847656	12	0 units kif21b
420.4	0.12523361550421683	12	0 units kif21b
420.79999999999995	0.1924746021980945	12	0 units kif21b
421.20000000000005	0.14696631537221988	12	0 units kif21b
421.6	0.030973229204764675	12	0 units kif21b
422.0	0.12953849162375333	12	0 units kif21b
422.4	0.1422569897146168	12	0 units kif21b
422.79999999999995	0.16156385475082535	12	0 units kif21b
423.20000000000005	0.13927057074997454	12	0 units kif21b
423.6	0.14869722101788782	12	0 units kif21b
424.0	0.11295145117999632	12	0 units kif21b
424.4	0.13105839056287585	12	0 units kif21b
424.79999999999995	0.001809033448808734	12	0 units kif21b
425.20000000000005	0.06856179552441076	12	0 units kif21b
425.6	0.09603386501030618	12	0 units kif21b
426.0	0.08492831464825158	12	0 units kif21b
426.4	0.01541094679368849	12	0 units kif21b
426.79999999999995	0.06795848895381688	12	0 units kif21b
427.20000000000005	0.047368356162694594	12	0 units kif21b
427.6	0.07784941164137643	12	0 units kif21b
428.0	0.08421710161021649	12	0 units kif21b
428.4	0.13292259539781057	12	0 units kif21b
428.79999999999995	0.12181484518371014	12	0 units kif21b
429.20000000000005	0.06421638163242537	12	0 units kif21b
429.6	0.12519523587454567	12	0 units kif21b
430.0	0.07171957535528262	12	0 units kif21b
430.4	0.009331470044628736	12	0 units kif21b
430.79999999999995	0.09643421484153722	12	0 units kif21b
431.20000000000005	0.02025421818370993	12	0 units kif21b
431.6	0.09998755489181645	12	0 units kif21b
432.0	0.03185217773867136	12	0 units kif21b
432.4	0.08554200214243758	12	0 units kif21b
432.79999999999995	0.001648935724987633	12	0 units kif21b
433.20000000000005	0.10423515760974673	12	0 units kif21b
433.6	0.30607992591537253	12	0 units kif21b
434.0	0.20980746196614045	12	0 units kif21b
434.4	0.10688096787240403	12	0 units kif21b
434.79999999999995	0.018180815977804483	12	0 units kif21b
435.20000000000005	0.6400376744584296	12	0 units kif21b
435.6	0.5653866192650708	12	0 units kif21b
436.0	0.2389618033076334	12	0 units kif21b
436.4	0.29151574178439704	12	0 units kif21b
436.79999999999995	0.12804805136271238	12	0 units kif21b
437.20000000000005	0.2824033010682196	12	0 units kif21b
437.6	0.4224917265316007	12	0 units kif21b
438.0	0.30795202911578357	12	0 units kif21b
438.4	0.36391078982384356	12	0 units kif21b
438.79999999999995	0.3031927879703055	12	0 units kif21b
439.20000000000005	0.25672367220460574	12	0 units kif21b
439.6	0.11967990935486156	12	0 units kif21b
440.0	0.1568018327605957	12	0 units kif21b
440.4	0.1256818061464052	12	0 units kif21b
440.79999999999995	0.18495982525938062	12	0 units kif21b
441.20000000000005	0.050174861324630726	12	0 units kif21b
441.6	0.0654612500387345	12	0 units kif21b
442.0	0.07733768251009634	12	0 units kif21b
442.4	0.002234116077599386	12	0 units kif21b
442.79999999999995	0.06388136004054565	12	0 units kif21b
443.20000000000005	0.031194192957984247	12	0 units kif21b
443.6	0.10118661997818652	12	0 units kif21b
444.0	0.017080793390475624	12	0 units kif21b
444.4	0.032639599681564886	12	0 units kif21b
444.79999999999995	0.19273799837266076	12	0 units kif21b
445.20000000000005	0.12772813198144012	12	0 units kif21b
445.6	0.012812529483913558	12	0 units kif21b
446.0	0.1584575424575424	12	0 units kif21b
446.4	0.09334338506592829	12	0 units kif21b
446.79999999999995	0.023915290699298753	12	0 units kif21b
447.20000000000005	0.14471653588313588	12	0 units kif21b
447.6	0.10139219015280135	12	0 units kif21b
448.0	0.03932369262732021	12	0 units kif21b
448.4	0.07994637210183472	12	0 units kif21b
448.79999999999995	0.05913334549579205	12	0 units kif21b
449.20000000000005	0.14622097417009391	12	0 units kif21b
449.6	0.20415488182073796	12	0 units kif21b
450.0	0.18237194277803417	12	0 units kif21b
450.4	0.1359959164101533	12	0 units kif21b
450.79999999999995	0.267680058554176	12	0 units kif21b
451.20000000000005	0.0439592430858807	12	0 units kif21b
451.6	0.0584016153804174	12	0 units kif21b
452.0	0.016835683073625197	12	0 units kif21b
452.4	0.22231100611450802	12	0 units kif21b
452.79999999999995	0.18137445779641223	12	0 units kif21b
453.20000000000005	0.005278668954711628	12	0 units kif21b
453.6	0.061952365779831056	12	0 units kif21b
454.0	0.18114466444261512	12	0 units kif21b
454.4	0.07572451246605777	12	0 units kif21b
454.79999999999995	0.15800264608213363	12	0 units kif21b
455.20000000000005	0.07697563528522416	12	0 units kif21b
455.6	0.03443287037037045	12	0 units kif21b
456.0	0.14539877708803242	12	0 units kif21b
456.4	0.038119021091859086	12	0 units kif21b
456.79999999999995	0.06503568354114023	12	0 units kif21b
457.20000000000005	0.01625128342630679	12	0 units kif21b
457.6	0.045352184527930585	12	0 units kif21b
458.0	0.022612642905178202	12	0 units kif21b
458.4	0.1541846887176706	12	0 units kif21b
458.79999999999995	0.1769459451996797	12	0 units kif21b
459.20000000000005	0.42100805197868524	12	0 units kif21b
459.6	0.1415286989688286	12	0 units kif21b
460.0	0.08723768921663234	12	0 units kif21b
460.4	0.051988294026510534	12	0 units kif21b
460.79999999999995	0.30080352082152506	12	0 units kif21b
461.20000000000005	0.17245066751324167	12	0 units kif21b
461.6	0.20431474097256422	12	0 units kif21b
462.0	0.007133751051075499	12	0 units kif21b
462.4	0.1463359403577836	12	0 units kif21b
462.79999999999995	0.12351410813026492	12	0 units kif21b
463.20000000000005	0.10725953133553486	12	0 units kif21b
463.6	0.1390357539908175	12	0 units kif21b
464.0	0.15031582076242841	12	0 units kif21b
464.4	0.09844263035816488	12	0 units kif21b
464.79999999999995	0.06979010134694687	12	0 units kif21b
465.20000000000005	0.007801807792529162	12	0 units kif21b
465.6	0.07719092011576778	12	0 units kif21b
466.0	0.050413108334270484	12	0 units kif21b
466.4	0.011355122077250994	12	0 units kif21b
466.79999999999995	0.08996654462820347	12	0 units kif21b
467.20000000000005	0.12748880386276681	12	0 units kif21b
467.6	0.18059865688061355	12	0 units kif21b
468.0	0.014855390661049992	12	0 units kif21b
468.4	0.023489205867758742	12	0 units kif21b
468.79999999999995	0.03246936672138027	12	0 units kif21b
469.20000000000005	0.21526156803515029	12	0 units kif21b
469.6	0.16445899149178567	12	0 units kif21b
470.0	0.14113379659084344	12	0 units kif21b
470.4	0.07790562745254355	12	0 units kif21b
470.79999999999995	0.00904908442765308	12	0 units kif21b
471.20000000000005	0.09675682742814945	12	0 units kif21b
471.6	0.04421556387848524	12	0 units kif21b
472.0	0.009717089613159768	12	0 units kif21b
472.4	0.023949326888681392	12	0 units kif21b
472.79999999999995	0.08113899897255247	12	0 units kif21b
473.20000000000005	0.10319622160673272	12	0 units kif21b
473.6	0.17099036707935308	12	0 units kif21b
474.0	0.181905633003217	12	0 units kif21b
474.4	0.09655725261238765	12	0 units kif21b
474.79999999999995	0.035418072577660706	12	0 units kif21b
475.20000000000005	0.048571784956966416	12	0 units kif21b
475.6	0.045935104882842456	12	0 units kif21b
476.0	0.10316478481426937	12	0 units kif21b
476.4	0.09247127205173489	12	0 units kif21b
476.79999999999995	0.21402658276614878	12	0 units kif21b
477.20000000000005	0.37421511726572315	12	0 units kif21b
477.6	0.1494486406005242	12	0 units kif21b
478.0	0.13150790590050135	12	0 units kif21b
478.4	0.07432113177131108	12	0 units kif21b
478.79999999999995	0.011785618259492689	12	0 units kif21b
479.20000000000005	0.3156259447112963	12	0 units kif21b
479.6	0.22883780742645893	12	0 units kif21b
480.0	0.12303529446555578	12	0 units kif21b
480.4	0.12055220411015563	12	0 units kif21b
480.79999999999995	0.22159894719526244	12	0 units kif21b
481.20000000000005	0.21629934670428835	12	0 units kif21b
481.6	0.12260146173338438	12	0 units kif21b
482.0	0.09882550036536027	12	0 units kif21b
482.4	0.13363402814269873	12	0 units kif21b
482.79999999999995	0.10435825095657546	12	0 units kif21b
483.20000000000005	0.08317537782232003	12	0 units kif21b
483.6	0.06954352819875212	12	0 units kif21b
484.0	0.06333193314924353	12	0 units kif21b
484.4	0.032216202186678776	12	0 units kif21b
484.79999999999995	0.016309289652726263	12	0 units kif21b
485.20000000000005	0.15073122730820127	12	0 units kif21b
485.6	0.12385311166776156	12	0 units kif21b
486.0	0.3682554287817444	12	0 units kif21b
486.4	0.33836177659603345	12	0 units kif21b
486.79999999999995	0.46495039382885284	12	0 units kif21b
487.20000000000005	0.3903835081341658	12	0 units kif21b
487.6	0.09772535084946998	12	0 units kif21b
488.0	0.3786890968257722	12	0 units kif21b
488.4	0.2528934321940948	12	0 units kif21b
488.79999999999995	0.3044675670499831	12	0 units kif21b
489.20000000000005	0.28830556773345023	12	0 units kif21b
489.6	0.5668797292851436	12	0 units kif21b
490.0	0.42249930728733726	12	0 units kif21b
490.4	0.4716604860123017	12	0 units kif21b
490.79999999999995	0.4788867982321796	12	0 units kif21b
491.20000000000005	0.2077997520310048	12	0 units kif21b
491.6	0.12714889158125678	12	0 units kif21b
492.0	0.04789880482476274	12	0 units kif21b
492.4	0.01588796262959167	12	0 units kif21b
492.79999999999995	0.14308691509541163	12	0 units kif21b
493.20000000000005	0.20454125899944617	12	0 units kif21b
493.6	0.19735012215748915	12	0 units kif21b
494.0	0.17471608416233825	12	0 units kif21b
494.4	0.03727663464327467	12	0 units kif21b
494.79999999999995	0.09227939673846405	12	0 units kif21b
495.20000000000005	0.11489455184534268	12	0 units kif21b
495.6	0.08437711057898933	12	0 units kif21b
496.0	0.014771101319077176	12	0 units kif21b
496.4	0.004485336400229998	12	0 units kif21b
496.79999999999995	0.00696064206872488	12	0 units kif21b
497.20000000000005	0.02291585428890115	12	0 units kif21b
497.6	0.050585023743274206	12	0 units kif21b
498.0	0.03528346648112599	12	0 units kif21b
498.4	0.01600606178460546	12	0 units kif21b
498.79999999999995	0.04250423664595418	12	0 units kif21b
499.20000000000005	0.0009710623422023203	12	0 units kif21b
499.6	0.071658716871466	12	0 units kif21b
500.0	0.0745045639679959	12	0 units kif21b
500.4	0.0402644920996932	12	0 units kif21b
500.79999999999995	0.07588516514184483	12	0 units kif21b
501.20000000000005	0.25160760705978935	12	0 units kif21b
501.6	0.09701483811372373	12	0 units kif21b
502.0	0.09918818607457151	12	0 units kif21b
502.4	0.0556359499431172	12	0 units kif21b
502.79999999999995	0.17563848317360248	12	0 units kif21b
503.20000000000005	0.08699893238707496	12	0 units kif21b
503.6	0.10943595000142366	12	0 units kif21b
504.0	0.027950097914355716	12	0 units kif21b
504.4	0.010735084941359626	12	0 units kif21b
504.79999999999995	0.03260261103997628	12	0 units kif21b
505.20000000000005	0.006729365033004282	12	0 units kif21b
505.6	0.03452796932496374	12	0 units kif21b
506.0	0.06463533310538916	12	0 units kif21b
506.4	0.09961324472323971	12	0 units kif21b
506.79999999999995	0.034927041291524366	12	0 units kif21b
507.20000000000005	0.021769457872368073	12	0 units kif21b
507.6	0.05499313221753066	12	0 units kif21b
508.0	0.08187997425552955	12	0 units kif21b
508.4	0.11841521213075794	12	0 units kif21b
508.79999999999995	0.09316536617467334	12	0 units kif21b
509.20000000000005	0.035999075825980525	12	0 units kif21b
509.6	0.04563372107083263	12	0 units kif21b
510.0	0.0718175530771064	12	0 units kif21b
510.4	0.024679850106664448	12	0 units kif21b
510.79999999999995	0.2255395920881829	12	0 units kif21b
511.20000000000005	0.1348211686347466	12	0 units kif21b
511.6	0.06865340714322184	12	0 units kif21b
512.0	0.01239250984489272	12	0 units kif21b
512.4	0.05984813382379365	12	0 units kif21b
512.8	0.11590149534031363	12	0 units kif21b
513.2	0.09115142652591811	12	0 units kif21b
513.6	0.13997777575880416	12	0 units kif21b
514.0	0.02050119812196816	12	0 units kif21b
514.4	0.08290748512919306	12	0 units kif21b
514.8	0.1289596343560503	12	0 units kif21b
515.2	0.06620962350832779	12	0 units kif21b
515.6	0.051052579491312165	12	0 units kif21b
516.0	0.0017328943334355758	12	0 units kif21b
516.4	0.040568122177369735	12	0 units kif21b
516.8	0.06978954716252543	12	0 units kif21b
517.2	0.06243903724988796	12	0 units kif21b
517.6	0.06802396249348844	12	0 units kif21b
518.0	0.061835948252133205	12	0 units kif21b
518.4	0.07177421610584313	12	0 units kif21b
518.8	0.1329435120503561	12	0 units kif21b
519.2	0.041808304681986236	12	0 units kif21b
519.6	0.10910364812559949	12	0 units kif21b
520.0	0.1465415386692773	12	0 units kif21b
520.4	0.06850046022704535	12	0 units kif21b
520.8	0.049370204140726806	12	0 units kif21b
521.2	0.007827027027027027	12	0 units kif21b
521.6	0.008066118874169914	12	0 units kif21b
522.0	0.04584859664446149	12	0 units kif21b
522.4	0.06168984063251295	12	0 units kif21b
522.8	0.013845060776168356	12	0 units kif21b
523.2	0.04964292865247283	12	0 units kif21b
523.6	0.057030319916917836	12	0 units kif21b
524.0	0.05148061296831541	12	0 units kif21b
524.4	0.06079359301055698	12	0 units kif21b
524.8	0.10840352546131507	12	0 units kif21b
525.2	0.047900453104040834	12	0 units kif21b
525.6	0.08141571411210481	12	0 units kif21b
526.0	0.010475282362579047	12	0 units kif21b
526.4	0.04998148352683594	12	0 units kif21b
526.8	0.10167385854902856	12	0 units kif21b
527.2	0.025702459774897275	12	0 units kif21b
527.6	0.0071244505078065555	12	0 units kif21b
528.0	0.045244512899499406	12	0 units kif21b
528.4	0.03724236845190075	12	0 units kif21b
528.8	0.0018253798923737357	12	0 units kif21b
529.2	0.07192308173817248	12	0 units kif21b
529.6	0.002084693826292252	12	0 units kif21b
530.0	0.02068957625276071	12	0 units kif21b
530.4	0.0836460939671949	12	0 units kif21b
530.8	0.10801979273643918	12	0 units kif21b
531.2	0.08839030266526123	12	0 units kif21b
531.6	0.12874445625956377	12	0 units kif21b
532.0	0.09650050320394409	12	0 units kif21b
532.4	0.19330221530710534	12	0 units kif21b
532.8	0.014746595852872984	12	0 units kif21b
533.2	0.10726005074669068	12	0 units kif21b
533.6	0.16375017978343798	12	0 units kif21b
534.0	0.049749836010752516	12	0 units kif21b
534.4	0.11964868458160433	12	0 units kif21b
534.8	0.2483337616722351	12	0 units kif21b
535.2	0.018725385414989113	12	0 units kif21b
535.6	0.22107226802969815	12	0 units kif21b
536.0	0.4649141020664254	12	0 units kif21b
536.4	0.20194059224678476	12	0 units kif21b
536.8	0.4088148587976707	12	0 units kif21b
537.2	0.23798392987582187	12	0 units kif21b
537.6	0.39426794045767605	12	0 units kif21b
538.0	0.4573730560239834	12	0 units kif21b
538.4	0.35441245870693716	12	0 units kif21b
538.8	0.43546002768848113	12	0 units kif21b
539.2	0.2711470258136923	12	0 units kif21b
539.6	0.25312165536924724	12	0 units kif21b
540.0	0.08153913158741882	12	0 units kif21b
540.4	0.179332963106552	12	0 units kif21b
540.8	0.2751959483902086	12	0 units kif21b
541.2	0.16760786316058213	12	0 units kif21b
541.6	0.25387877698222155	12	0 units kif21b
542.0	0.21058003207629697	12	0 units kif21b
542.4	0.23837830213391895	12	0 units kif21b
542.8	0.31962235365213343	12	0 units kif21b
543.2	0.555164161167	12	0 units kif21b
543.6	0.3817532277608324	12	0 units kif21b
544.0	0.36612752550693306	12	0 units kif21b
544.4	0.11812222917289958	12	0 units kif21b
544.8	0.11733857437323245	12	0 units kif21b
545.2	0.12100050787201623	12	0 units kif21b
545.6	0.29563497161061586	12	0 units kif21b
546.0	0.3502818224518553	12	0 units kif21b
546.4	0.3422245447419541	12	0 units kif21b
546.8	0.3576160640920296	12	0 units kif21b
547.2	0.2415099552065038	12	0 units kif21b
547.6	0.33419854758519335	12	0 units kif21b
548.0	0.022786782367834477	12	0 units kif21b
548.4	0.03997284666196704	12	0 units kif21b
548.8	0.11326806389534456	12	0 units kif21b
549.2	0.01310381169857719	12	0 units kif21b
549.6	0.048414814814814806	12	0 units kif21b
550.0	0.12983128094357968	12	0 units kif21b
550.4	0.057254851561495956	12	0 units kif21b
550.8	0.061851412503844294	12	0 units kif21b
551.2	0.013323898587200376	12	0 units kif21b
551.6	0.04504369162973538	12	0 units kif21b
552.0	0.08638471152683141	12	0 units kif21b
552.4	0.09352711251998012	12	0 units kif21b
552.8	0.027279844500836873	12	0 units kif21b
553.2	0.05871511321748288	12	0 units kif21b
553.6	0.0012397718819737015	12	0 units kif21b
554.0	0.031494102228047174	12	0 units kif21b
554.4	0.04950251476055108	12	0 units kif21b
554.8	0.03456416380830709	12	0 units kif21b
555.2	0.14131151867000932	12	0 units kif21b
555.6	0.04033170939155343	12	0 units kif21b
556.0	0.13361197659396612	12	0 units kif21b
556.4	0.08227602557655005	12	0 units kif21b
556.8	0.04864326477872289	12	0 units kif21b
557.2	0.22713157177880686	12	0 units kif21b
557.6	0.10846156605330172	12	0 units kif21b
558.0	0.061794551977949225	12	0 units kif21b
558.4	0.06925424142560722	12	0 units kif21b
558.8	0.02092826194701586	12	0 units kif21b
559.2	0.06675966362577176	12	0 units kif21b
559.6	0.0014723330045599468	12	0 units kif21b
560.0	0.04036993094216789	12	0 units kif21b
560.4	0.10755278653206493	12	0 units kif21b
560.8	0.04061852560388007	12	0 units kif21b
561.2	0.06520062872564426	12	0 units kif21b
561.6	0.034916131066256816	12	0 units kif21b
562.0	0.08951113151250861	12	0 units kif21b
562.4	0.0726102357706029	12	0 units kif21b
562.8	0.025987330995772197	12	0 units kif21b
563.2	0.1754032837795095	12	0 units kif21b
563.6	0.08739573752191382	12	0 units kif21b
564.0	0.21851645287228108	12	0 units kif21b
564.4	0.18685934296714843	12	0 units kif21b
564.8	0.33175098094170397	12	0 units kif21b
565.2	0.34714343861229224	12	0 units kif21b
565.6	0.35359126388471934	12	0 units kif21b
566.0	0.2254834790393452	12	0 units kif21b
566.4	0.2968346034297446	12	0 units kif21b
566.8	0.18183327798073734	12	0 units kif21b
567.2	0.36240618790337137	12	0 units kif21b
567.6	0.25185191261761597	12	0 units kif21b
568.0	0.37454964933251966	12	0 units kif21b
568.4	0.33822730728846084	12	0 units kif21b
568.8	0.23194759645141325	12	0 units kif21b
569.2	0.3100305148144502	12	0 units kif21b
569.6	0.18386088132282924	12	0 units kif21b
570.0	0.10608421804486869	12	0 units kif21b
570.4	0.4126352747716718	12	0 units kif21b
570.8	0.519023689877961	12	0 units kif21b
571.2	0.49542478173270643	12	0 units kif21b
571.6	0.41142089417579514	12	0 units kif21b
572.0	0.31405313736574336	12	0 units kif21b
572.4	0.30264322449467757	12	0 units kif21b
572.8	0.1732324866526452	12	0 units kif21b
573.2	0.1229769092767993	12	0 units kif21b
573.6	0.20802826577681816	12	0 units kif21b
574.0	0.36180730993620625	12	0 units kif21b
574.4	0.17186948570695246	12	0 units kif21b
574.8	0.1503290118943595	12	0 units kif21b
575.2	0.15047822120165252	12	0 units kif21b
575.6	0.11962080578770116	12	0 units kif21b
576.0	0.05988824923806298	12	0 units kif21b
576.4	0.1530248555228862	12	0 units kif21b
576.8	0.09574291866821269	12	0 units kif21b
577.2	0.04637082711382054	12	0 units kif21b
577.6	0.12307600778520976	12	0 units kif21b
578.0	0.3091726815628343	12	0 units kif21b
578.4	0.14411478168452746	12	0 units kif21b
578.8	0.047218710493046774	12	0 units kif21b
579.2	0.02343449261927394	12	0 units kif21b
579.6	0.04062837610470571	12	0 units kif21b
580.0	0.06141205448228952	12	0 units kif21b
580.4	0.14018195099276176	12	0 units kif21b
580.8	0.17089412512806038	12	0 units kif21b
581.2	0.22096671805568158	12	0 units kif21b
581.6	0.17963773801388647	12	0 units kif21b
582.0	0.2523338233504059	12	0 units kif21b
582.4	0.0875207473965082	12	0 units kif21b
582.8	0.18912154568424738	12	0 units kif21b
583.2	0.020502727884208174	12	0 units kif21b
583.6	0.0023364662649053587	12	0 units kif21b
584.0	0.16950970925866324	12	0 units kif21b
584.4	0.17795666774000646	12	0 units kif21b
584.8	0.098008905317987	12	0 units kif21b
585.2	0.09632375537799635	12	0 units kif21b
585.6	0.09966879562845368	12	0 units kif21b
586.0	0.03361344537815129	12	0 units kif21b
586.4	0.01963659050144277	12	0 units kif21b
586.8	0.013260720373691071	12	0 units kif21b
587.2	0.004512566772858254	12	0 units kif21b
587.6	0.0056939118942055215	12	0 units kif21b
588.0	0.030331062209809165	12	0 units kif21b
588.4	0.06980526552720624	12	0 units kif21b
588.8	0.003465295979848155	12	0 units kif21b
589.2	0.015263684625632086	12	0 units kif21b
589.6	0.044633118127413704	12	0 units kif21b
590.0	0.004604044487828911	12	0 units kif21b
590.4	0.06786400863771623	12	0 units kif21b
590.8	0.054410771344217006	12	0 units kif21b
591.2	0.09576163512312631	12	0 units kif21b
591.6	0.004535841694140438	12	0 units kif21b
592.0	0.10354445658733916	12	0 units kif21b
592.4	0.04135712422594265	12	0 units kif21b
592.8	0.03441867492634286	12	0 units kif21b
593.2	0.015294963250353585	12	0 units kif21b
593.6	0.04947382602577728	12	0 units kif21b
594.0	7.83576241968605e-05	12	0 units kif21b
594.4	0.09007435500773493	12	0 units kif21b
594.8	0.22612285155893252	12	0 units kif21b
595.2	0.014515360284241082	12	0 units kif21b
595.6	0.07940739221817807	12	0 units kif21b
596.0	0.02638723909723401	12	0 units kif21b
596.4	0.026151049250183033	12	0 units kif21b
596.8	0.12283964662702924	12	0 units kif21b
597.2	0.23628779195400137	12	0 units kif21b
597.6	0.07301384085746182	12	0 units kif21b
598.0	0.04445878921091983	12	0 units kif21b
598.4	0.12869689299607587	12	0 units kif21b
598.8	0.04531616475917178	12	0 units kif21b
599.2	0.03603330210711035	12	0 units kif21b
599.6	0.06318562800443728	12	0 units kif21b
600.0	0.07429062065581812	12	0 units kif21b
600.4	0.07932571820508093	12	0 units kif21b
600.8	0.029487756727738734	12	0 units kif21b
601.2	0.02858175155167296	12	0 units kif21b
601.6	0.06592815031488558	12	0 units kif21b
602.0	0.12247658230635189	12	0 units kif21b
602.4	0.046612534022708416	12	0 units kif21b
602.8	0.13133398321769213	12	0 units kif21b
603.2	0.14741584874051755	12	0 units kif21b
603.6	0.0565725387183276	12	0 units kif21b
604.0	0.11380218697291868	12	0 units kif21b
604.4	0.08317029824220792	12	0 units kif21b
604.8	0.03414357558426188	12	0 units kif21b
605.2	0.01795299264727144	12	0 units kif21b
605.6	0.07728580624646147	12	0 units kif21b
606.0	0.06204034676856077	12	0 units kif21b
606.4	0.06328612459146281	12	0 units kif21b
606.8	0.05826338966464681	12	0 units kif21b
607.2	0.015483383685800621	12	0 units kif21b
607.6	0.02430881169483299	12	0 units kif21b
608.0	0.03542553035951872	12	0 units kif21b
608.4	0.085368887454532	12	0 units kif21b
608.8	0.03850836332839297	12	0 units kif21b
609.2	0.1162094976245255	12	0 units kif21b
609.6	0.13343978827765654	12	0 units kif21b
610.0	0.02202129393912787	12	0 units kif21b
610.4	0.033712698270454346	12	0 units kif21b
610.8	0.05694958831991677	12	0 units kif21b
611.2	0.01504362069165812	12	0 units kif21b
611.6	0.00578744055670996	12	0 units kif21b
612.0	0.028805854869139107	12	0 units kif21b
612.4	0.12138048059554439	12	0 units kif21b
612.8	0.017324637825459288	12	0 units kif21b
613.2	0.1038098276077278	12	0 units kif21b
613.6	0.06604494934323712	12	0 units kif21b
614.0	0.0969783154499867	12	0 units kif21b
614.4	0.10841805151714527	12	0 units kif21b
614.8	0.07072219426270761	12	0 units kif21b
615.2	0.14807608577337544	12	0 units kif21b
615.6	0.014689620336113818	12	0 units kif21b
616.0	0.07079874100859891	12	0 units kif21b
616.4	0.040109501399526334	12	0 units kif21b
616.8	0.10185324242333219	12	0 units kif21b
617.2	0.026561685785464962	12	0 units kif21b
617.6	0.038827636263090576	12	0 units kif21b
618.0	0.03238030254107701	12	0 units kif21b
618.4	0.1070977246893118	12	0 units kif21b
618.8	0.10050150985061124	12	0 units kif21b
619.2	0.03183679316231158	12	0 units kif21b
619.6	0.00469982177299246	12	0 units kif21b
620.0	0.09835916253529552	12	0 units kif21b
620.4	0.032462980811355464	12	0 units kif21b
620.8	0.041241659497871036	12	0 units kif21b
621.2	0.03953065833488989	12	0 units kif21b
621.6	0.0782155994762765	12	0 units kif21b
622.0	0.16560230448181484	12	0 units kif21b
622.4	0.044516289480228816	12	0 units kif21b
622.8	0.031823536706349215	12	0 units kif21b
623.2	0.03770915354330707	12	0 units kif21b
623.6	0.003636585887602	12	0 units kif21b
624.0	0.05958503687287456	12	0 units kif21b
624.4	0.10503940531536679	12	0 units kif21b
624.8	0.06000185305290464	12	0 units kif21b
625.2	0.03722788774549886	12	0 units kif21b
625.6	0.04538696982947091	12	0 units kif21b
626.0	0.03319134337745507	12	0 units kif21b
626.4	0.06333216905344044	12	0 units kif21b
626.8	0.05118805159538355	12	0 units kif21b
627.2	0.011517964586556637	12	0 units kif21b
627.6	0.11519899813677874	12	0 units kif21b
628.0	0.14616938434965893	12	0 units kif21b
628.4	0.13586562263953392	12	0 units kif21b
628.8	0.39945126353790616	12	0 units kif21b
629.2	0.10814321072365038	12	0 units kif21b
629.6	0.011389721214669963	12	0 units kif21b
630.0	0.11354825625385137	12	0 units kif21b
630.4	0.009607070149995576	12	0 units kif21b
630.8	0.07858346923951924	12	0 units kif21b
631.2	0.06279521015484281	12	0 units kif21b
631.6	0.23788244056368948	12	0 units kif21b
632.0	0.14352270026146902	12	0 units kif21b
632.4	0.021887419182632466	12	0 units kif21b
632.8	0.06500885478158204	12	0 units kif21b
633.2	0.01831188131281329	12	0 units kif21b
633.6	0.08669099998579763	12	0 units kif21b
634.0	0.008348425283802256	12	0 units kif21b
634.4	0.13751622562942584	12	0 units kif21b
634.8	0.05803846153846156	12	0 units kif21b
635.2	0.09706864662754647	12	0 units kif21b
635.6	0.005846873024104993	12	0 units kif21b
636.0	0.01980634945357319	12	0 units kif21b
636.4	0.06808278490977772	12	0 units kif21b
636.8	0.06558684768322605	12	0 units kif21b
637.2	0.00018422208681112057	12	0 units kif21b
637.6	0.07031576675614062	12	0 units kif21b
638.0	0.0014192313825545837	12	0 units kif21b
638.4	0.009808136189575451	12	0 units kif21b
638.8	0.0033449558195141876	12	0 units kif21b
639.2	0.010005790897295851	12	0 units kif21b
639.6	0.049241051126065305	12	0 units kif21b
640.0	0.010476908892800259	12	0 units kif21b
640.4	0.07524527297581751	12	0 units kif21b
640.8	0.04440595957325858	12	0 units kif21b
641.2	0.018894541939613266	12	0 units kif21b
641.6	0.04069191118160195	12	0 units kif21b
642.0	0.10092467221424631	12	0 units kif21b
642.4	0.18248143483736487	12	0 units kif21b
642.8	0.05510135593462381	12	0 units kif21b
643.2	0.10221232969108313	12	0 units kif21b
643.6	0.008712156159797571	12	0 units kif21b
644.0	0.1488401069124671	12	0 units kif21b
644.4	0.07233062274548757	12	0 units kif21b
644.8	0.058313760427634254	12	0 units kif21b
645.2	0.009651643568198115	12	0 units kif21b
645.6	0.0037511184527497005	12	0 units kif21b
646.0	0.08291006141227272	12	0 units kif21b
646.4	0.08933706380663715	12	0 units kif21b
646.8	0.09343604350077676	12	0 units kif21b
647.2	0.0002709990379534095	12	0 units kif21b
647.6	0.021560046767997325	12	0 units kif21b
648.0	0.05895477334173291	12	0 units kif21b
648.4	0.0030690595443187757	12	0 units kif21b
648.8	0.07626460617767926	12	0 units kif21b
649.2	0.05298143541745714	12	0 units kif21b
649.6	0.05958506002549168	12	0 units kif21b
650.0	0.024451745532913915	12	0 units kif21b
650.4	0.07332204572772746	12	0 units kif21b
650.8	0.01872113720950499	12	0 units kif21b
651.2	0.027052859310923834	12	0 units kif21b
651.6	0.023450494914514806	12	0 units kif21b
652.0	0.09745232494118826	12	0 units kif21b
652.4	0.11317634206293817	12	0 units kif21b
652.8	0.050329538645895705	12	0 units kif21b
653.2	0.04049670764133483	12	0 units kif21b
653.6	0.04583252755753237	12	0 units kif21b
654.0	0.2492766752017452	12	0 units kif21b
654.4	0.33502506209481453	12	0 units kif21b
654.8	0.02951699463327371	12	0 units kif21b
655.2	0.03840952330014746	12	0 units kif21b
655.6	0.013361801296408718	12	0 units kif21b
656.0	0.043150582552532034	12	0 units kif21b
656.4	0.07713086375914675	12	0 units kif21b
656.8	0.15166717549693462	12	0 units kif21b
657.2	0.15218099864060222	12	0 units kif21b
657.6	0.09850246774280212	12	0 units kif21b
658.0	0.14865295256139088	12	0 units kif21b
658.4	0.3150905432595573	12	0 units kif21b
658.8	0.060931182193042124	12	0 units kif21b
659.2	0.16313148030523963	12	0 units kif21b
659.6	0.1612887553745374	12	0 units kif21b
660.0	0.0010303929377890968	12	0 units kif21b
660.4	0.04998858382327756	12	0 units kif21b
660.8	0.008955482168351531	12	0 units kif21b
661.2	0.08237811184946937	12	0 units kif21b
661.6	0.06946651359755493	12	0 units kif21b
662.0	0.114348284820059	12	0 units kif21b
662.4	0.09091232280140427	12	0 units kif21b
662.8	0.25654380847759384	12	0 units kif21b
663.2	0.1352309694209499	12	0 units kif21b
663.6	0.12128730292792793	12	0 units kif21b
664.0	0.17983048989880543	12	0 units kif21b
664.4	0.3482083230415968	12	0 units kif21b
664.8	0.25592937634758545	12	0 units kif21b
665.2	0.4171100128280347	12	0 units kif21b
665.6	0.2223020494592756	12	0 units kif21b
666.0	0.7183707680907665	12	0 units kif21b
666.4	0.23516100627739847	12	0 units kif21b
666.8	0.6252261637151161	12	0 units kif21b
667.2	0.1697979734931236	12	0 units kif21b
667.6	0.2531874778323286	12	0 units kif21b
668.0	0.073328260063611	12	0 units kif21b
668.4	0.08599182216318313	12	0 units kif21b
668.8	0.09681858657815912	12	0 units kif21b
669.2	0.22191014404475876	12	0 units kif21b
669.6	0.14044413430752817	12	0 units kif21b
670.0	0.24952026295290025	12	0 units kif21b
670.4	0.2417982728694795	12	0 units kif21b
670.8	0.3439376922701304	12	0 units kif21b
671.2	0.3180715980496961	12	0 units kif21b
671.6	0.16914032813268362	12	0 units kif21b
672.0	0.21631192815789804	12	0 units kif21b
672.4	0.25208681135225364	12	0 units kif21b
672.8	0.2892128706150199	12	0 units kif21b
673.2	0.08941308335031589	12	0 units kif21b
673.6	0.1228503476033663	12	0 units kif21b
674.0	0.29462827482828824	12	0 units kif21b
674.4	0.18621249534891587	12	0 units kif21b
674.8	0.22887317640741076	12	0 units kif21b
675.2	0.240884013275139	12	0 units kif21b
675.6	0.20462373293820957	12	0 units kif21b
676.0	0.4726092765794999	12	0 units kif21b
676.4	0.24993709938297495	12	0 units kif21b
676.8	0.32473821076648696	12	0 units kif21b
677.2	0.25292583273700964	12	0 units kif21b
677.6	0.28900382951211	12	0 units kif21b
678.0	0.09083144147991648	12	0 units kif21b
678.4	0.017552060205202506	12	0 units kif21b
678.8	0.058666909109800824	12	0 units kif21b
679.2	0.032801922479209725	12	0 units kif21b
679.6	0.08339807937346547	12	0 units kif21b
680.0	0.03875497782869259	12	0 units kif21b
680.4	0.07350199305644846	12	0 units kif21b
680.8	0.04471227196741295	12	0 units kif21b
681.2	0.06209744522173256	12	0 units kif21b
681.6	0.030903026976822692	12	0 units kif21b
682.0	0.05682147806748955	12	0 units kif21b
682.4	0.09512588720848858	12	0 units kif21b
682.8	0.25374596023895807	12	0 units kif21b
683.2	0.0989193147344958	12	0 units kif21b
683.6	0.13490862882730245	12	0 units kif21b
684.0	0.015352359827105514	12	0 units kif21b
684.4	0.06813042334998681	12	0 units kif21b
684.8	0.026266796179375152	12	0 units kif21b
685.2	0.035580828594638535	12	0 units kif21b
685.6	0.20216301945367732	12	0 units kif21b
686.0	0.0066122237521983734	12	0 units kif21b
686.4	0.0014144650841640145	12	0 units kif21b
686.8	0.14043811862716493	12	0 units kif21b
687.2	0.039221559073409844	12	0 units kif21b
687.6	0.02308698236576187	12	0 units kif21b
688.0	0.027614658150652376	12	0 units kif21b
688.4	0.06780081165496872	12	0 units kif21b
688.8	0.06359888399885764	12	0 units kif21b
689.2	0.024627393695934995	12	0 units kif21b
689.6	0.0206270337130769	12	0 units kif21b
690.0	0.14438494538594934	12	0 units kif21b
690.4	0.1977768472343828	12	0 units kif21b
690.8	0.08938167649481579	12	0 units kif21b
691.2	0.04549763661555396	12	0 units kif21b
691.6	0.04319598225321693	12	0 units kif21b
692.0	0.0317115179288147	12	0 units kif21b
692.4	0.016945698063764707	12	0 units kif21b
692.8	0.19861468666929427	12	0 units kif21b
693.2	0.20195735867253772	12	0 units kif21b
693.6	0.1430910808635712	12	0 units kif21b
694.0	0.07108888455904108	12	0 units kif21b
694.4	0.03267401439004016	12	0 units kif21b
694.8	0.038259858819227235	12	0 units kif21b
695.2	0.04454631293594467	12	0 units kif21b
695.6	0.2127262462223108	12	0 units kif21b
696.0	0.35020475173269394	12	0 units kif21b
696.4	0.12510335767551486	12	0 units kif21b
696.8	0.2019557142094384	12	0 units kif21b
697.2	0.16767370444398494	12	0 units kif21b
697.6	0.11296998155290958	12	0 units kif21b
698.0	0.13330994226659434	12	0 units kif21b
[truncated: 86,551 more rows]
