# Supplementary material for: Kinesin-4 KIF21B limits microtubule growth to allow rapid centrosome polarization in T cells
Source: eLife. 2020 Dec 21;9:e62876. doi: 10.7554/eLife.62876 (PMC7817182; doi:10.7554/eLife.62876)
Supplement: Figure 6—source data 5. [file elife-62876-fig6-data5.zip › Figure_6_source_data_5.csv]

time (s)	fraction	MT number in this fraction	identifier	nr of kif21b motors
0.39999999999997726	total	17	6	0
0.39999999999997726	|L-R|	5	6	0
0.8000000000000114	total	13	6	0
0.8000000000000114	|L-R|	1	6	0
1.1999999999999886	total	13	6	0
1.1999999999999886	|L-R|	1	6	0
1.6000000000000227	total	15	6	0
1.6000000000000227	|L-R|	3	6	0
2.0	total	14	6	0
2.0	|L-R|	2	6	0
2.3999999999999773	total	11	6	0
2.3999999999999773	|L-R|	1	6	0
2.8000000000000114	total	17	6	0
2.8000000000000114	|L-R|	3	6	0
3.1999999999999886	total	14	6	0
3.1999999999999886	|L-R|	2	6	0
3.6000000000000227	total	16	6	0
3.6000000000000227	|L-R|	2	6	0
4.0	total	13	6	0
4.0	|L-R|	3	6	0
4.399999999999977	total	13	6	0
4.399999999999977	|L-R|	3	6	0
4.800000000000011	total	13	6	0
4.800000000000011	|L-R|	3	6	0
5.199999999999989	total	16	6	0
5.199999999999989	|L-R|	2	6	0
5.600000000000023	total	14	6	0
5.600000000000023	|L-R|	0	6	0
6.0	total	13	6	0
6.0	|L-R|	5	6	0
6.399999999999977	total	15	6	0
6.399999999999977	|L-R|	5	6	0
6.800000000000011	total	16	6	0
6.800000000000011	|L-R|	4	6	0
7.199999999999989	total	13	6	0
7.199999999999989	|L-R|	5	6	0
7.600000000000023	total	13	6	0
7.600000000000023	|L-R|	3	6	0
8.0	total	10	6	0
8.0	|L-R|	2	6	0
8.399999999999977	total	14	6	0
8.399999999999977	|L-R|	2	6	0
8.800000000000011	total	17	6	0
8.800000000000011	|L-R|	5	6	0
9.199999999999989	total	17	6	0
9.199999999999989	|L-R|	3	6	0
9.600000000000023	total	15	6	0
9.600000000000023	|L-R|	5	6	0
0.39999999999997726	total	22	12	0
0.39999999999997726	|L-R|	2	12	0
0.8000000000000114	total	22	12	0
0.8000000000000114	|L-R|	4	12	0
1.1999999999999886	total	21	12	0
1.1999999999999886	|L-R|	1	12	0
1.6000000000000227	total	18	12	0
1.6000000000000227	|L-R|	4	12	0
2.0	total	18	12	0
2.0	|L-R|	0	12	0
2.3999999999999773	total	17	12	0
2.3999999999999773	|L-R|	1	12	0
2.8000000000000114	total	16	12	0
2.8000000000000114	|L-R|	4	12	0
3.1999999999999886	total	14	12	0
3.1999999999999886	|L-R|	2	12	0
3.6000000000000227	total	13	12	0
3.6000000000000227	|L-R|	3	12	0
4.0	total	14	12	0
4.0	|L-R|	4	12	0
4.399999999999977	total	15	12	0
4.399999999999977	|L-R|	5	12	0
4.800000000000011	total	17	12	0
4.800000000000011	|L-R|	1	12	0
5.199999999999989	total	17	12	0
5.199999999999989	|L-R|	5	12	0
5.600000000000023	total	14	12	0
5.600000000000023	|L-R|	0	12	0
6.0	total	20	12	0
6.0	|L-R|	0	12	0
6.399999999999977	total	16	12	0
6.399999999999977	|L-R|	0	12	0
6.800000000000011	total	16	12	0
6.800000000000011	|L-R|	4	12	0
7.199999999999989	total	16	12	0
7.199999999999989	|L-R|	0	12	0
7.600000000000023	total	16	12	0
7.600000000000023	|L-R|	2	12	0
8.0	total	15	12	0
8.0	|L-R|	3	12	0
8.399999999999977	total	16	12	0
8.399999999999977	|L-R|	0	12	0
8.800000000000011	total	17	12	0
8.800000000000011	|L-R|	1	12	0
9.199999999999989	total	17	12	0
9.199999999999989	|L-R|	1	12	0
9.600000000000023	total	13	12	0
9.600000000000023	|L-R|	1	12	0
0.39999999999997726	total	17	18	0
0.39999999999997726	|L-R|	1	18	0
0.8000000000000114	total	18	18	0
0.8000000000000114	|L-R|	0	18	0
1.1999999999999886	total	16	18	0
1.1999999999999886	|L-R|	0	18	0
1.6000000000000227	total	14	18	0
1.6000000000000227	|L-R|	0	18	0
2.0	total	16	18	0
2.0	|L-R|	0	18	0
2.3999999999999773	total	18	18	0
2.3999999999999773	|L-R|	2	18	0
2.8000000000000114	total	18	18	0
2.8000000000000114	|L-R|	0	18	0
3.1999999999999886	total	19	18	0
3.1999999999999886	|L-R|	1	18	0
3.6000000000000227	total	14	18	0
3.6000000000000227	|L-R|	2	18	0
4.0	total	18	18	0
4.0	|L-R|	2	18	0
4.399999999999977	total	18	18	0
4.399999999999977	|L-R|	4	18	0
4.800000000000011	total	16	18	0
4.800000000000011	|L-R|	6	18	0
5.199999999999989	total	15	18	0
5.199999999999989	|L-R|	1	18	0
5.600000000000023	total	15	18	0
5.600000000000023	|L-R|	5	18	0
6.0	total	14	18	0
6.0	|L-R|	4	18	0
6.399999999999977	total	14	18	0
6.399999999999977	|L-R|	2	18	0
6.800000000000011	total	15	18	0
6.800000000000011	|L-R|	5	18	0
7.199999999999989	total	17	18	0
7.199999999999989	|L-R|	1	18	0
7.600000000000023	total	15	18	0
7.600000000000023	|L-R|	1	18	0
8.0	total	18	18	0
8.0	|L-R|	0	18	0
8.399999999999977	total	20	18	0
8.399999999999977	|L-R|	0	18	0
8.800000000000011	total	17	18	0
8.800000000000011	|L-R|	1	18	0
9.199999999999989	total	16	18	0
9.199999999999989	|L-R|	0	18	0
9.600000000000023	total	13	18	0
9.600000000000023	|L-R|	1	18	0
0.39999999999997726	total	15	24	0
0.39999999999997726	|L-R|	1	24	0
0.8000000000000114	total	19	24	0
0.8000000000000114	|L-R|	3	24	0
1.1999999999999886	total	14	24	0
1.1999999999999886	|L-R|	2	24	0
1.6000000000000227	total	14	24	0
1.6000000000000227	|L-R|	0	24	0
2.0	total	18	24	0
2.0	|L-R|	2	24	0
2.3999999999999773	total	14	24	0
2.3999999999999773	|L-R|	2	24	0
2.8000000000000114	total	16	24	0
2.8000000000000114	|L-R|	0	24	0
3.1999999999999886	total	17	24	0
3.1999999999999886	|L-R|	1	24	0
3.6000000000000227	total	15	24	0
3.6000000000000227	|L-R|	1	24	0
4.0	total	18	24	0
4.0	|L-R|	0	24	0
4.399999999999977	total	15	24	0
4.399999999999977	|L-R|	3	24	0
4.800000000000011	total	14	24	0
4.800000000000011	|L-R|	2	24	0
5.199999999999989	total	18	24	0
5.199999999999989	|L-R|	0	24	0
5.600000000000023	total	14	24	0
5.600000000000023	|L-R|	2	24	0
6.0	total	14	24	0
6.0	|L-R|	6	24	0
6.399999999999977	total	16	24	0
6.399999999999977	|L-R|	6	24	0
6.800000000000011	total	13	24	0
6.800000000000011	|L-R|	3	24	0
7.199999999999989	total	16	24	0
7.199999999999989	|L-R|	6	24	0
7.600000000000023	total	14	24	0
7.600000000000023	|L-R|	2	24	0
8.0	total	17	24	0
8.0	|L-R|	3	24	0
8.399999999999977	total	16	24	0
8.399999999999977	|L-R|	0	24	0
8.800000000000011	total	12	24	0
8.800000000000011	|L-R|	2	24	0
9.199999999999989	total	15	24	0
9.199999999999989	|L-R|	3	24	0
9.600000000000023	total	17	24	0
9.600000000000023	|L-R|	5	24	0
0.39999999999997726	total	17	30	0
0.39999999999997726	|L-R|	1	30	0
0.8000000000000114	total	16	30	0
0.8000000000000114	|L-R|	0	30	0
1.1999999999999886	total	15	30	0
1.1999999999999886	|L-R|	3	30	0
1.6000000000000227	total	15	30	0
1.6000000000000227	|L-R|	7	30	0
2.0	total	16	30	0
2.0	|L-R|	6	30	0
2.3999999999999773	total	16	30	0
2.3999999999999773	|L-R|	4	30	0
2.8000000000000114	total	15	30	0
2.8000000000000114	|L-R|	3	30	0
3.1999999999999886	total	14	30	0
3.1999999999999886	|L-R|	0	30	0
3.6000000000000227	total	13	30	0
3.6000000000000227	|L-R|	1	30	0
4.0	total	12	30	0
4.0	|L-R|	2	30	0
4.399999999999977	total	15	30	0
4.399999999999977	|L-R|	1	30	0
4.800000000000011	total	14	30	0
4.800000000000011	|L-R|	2	30	0
5.199999999999989	total	14	30	0
5.199999999999989	|L-R|	4	30	0
5.600000000000023	total	16	30	0
5.600000000000023	|L-R|	2	30	0
6.0	total	16	30	0
6.0	|L-R|	2	30	0
6.399999999999977	total	15	30	0
6.399999999999977	|L-R|	1	30	0
6.800000000000011	total	15	30	0
6.800000000000011	|L-R|	1	30	0
7.199999999999989	total	14	30	0
7.199999999999989	|L-R|	4	30	0
7.600000000000023	total	13	30	0
7.600000000000023	|L-R|	3	30	0
8.0	total	14	30	0
8.0	|L-R|	2	30	0
8.399999999999977	total	18	30	0
8.399999999999977	|L-R|	4	30	0
8.800000000000011	total	17	30	0
8.800000000000011	|L-R|	3	30	0
9.199999999999989	total	17	30	0
9.199999999999989	|L-R|	5	30	0
9.600000000000023	total	16	30	0
9.600000000000023	|L-R|	6	30	0
0.39999999999997726	total	11	36	0
0.39999999999997726	|L-R|	3	36	0
0.8000000000000114	total	10	36	0
0.8000000000000114	|L-R|	2	36	0
1.1999999999999886	total	13	36	0
1.1999999999999886	|L-R|	5	36	0
1.6000000000000227	total	12	36	0
1.6000000000000227	|L-R|	6	36	0
2.0	total	11	36	0
2.0	|L-R|	5	36	0
2.3999999999999773	total	11	36	0
2.3999999999999773	|L-R|	5	36	0
2.8000000000000114	total	9	36	0
2.8000000000000114	|L-R|	5	36	0
3.1999999999999886	total	11	36	0
3.1999999999999886	|L-R|	5	36	0
3.6000000000000227	total	13	36	0
3.6000000000000227	|L-R|	1	36	0
4.0	total	15	36	0
4.0	|L-R|	1	36	0
4.399999999999977	total	11	36	0
4.399999999999977	|L-R|	3	36	0
4.800000000000011	total	12	36	0
4.800000000000011	|L-R|	4	36	0
5.199999999999989	total	10	36	0
5.199999999999989	|L-R|	2	36	0
5.600000000000023	total	8	36	0
5.600000000000023	|L-R|	2	36	0
6.0	total	11	36	0
6.0	|L-R|	1	36	0
6.399999999999977	total	13	36	0
6.399999999999977	|L-R|	5	36	0
6.800000000000011	total	13	36	0
6.800000000000011	|L-R|	1	36	0
7.199999999999989	total	16	36	0
7.199999999999989	|L-R|	4	36	0
7.600000000000023	total	12	36	0
7.600000000000023	|L-R|	2	36	0
8.0	total	14	36	0
8.0	|L-R|	6	36	0
8.399999999999977	total	12	36	0
8.399999999999977	|L-R|	4	36	0
8.800000000000011	total	12	36	0
8.800000000000011	|L-R|	4	36	0
9.199999999999989	total	13	36	0
9.199999999999989	|L-R|	1	36	0
9.600000000000023	total	15	36	0
9.600000000000023	|L-R|	5	36	0
0.39999999999997726	total	19	42	0
0.39999999999997726	|L-R|	9	42	0
0.8000000000000114	total	15	42	0
0.8000000000000114	|L-R|	3	42	0
1.1999999999999886	total	14	42	0
1.1999999999999886	|L-R|	4	42	0
1.6000000000000227	total	16	42	0
1.6000000000000227	|L-R|	2	42	0
2.0	total	18	42	0
2.0	|L-R|	0	42	0
2.3999999999999773	total	19	42	0
2.3999999999999773	|L-R|	1	42	0
2.8000000000000114	total	17	42	0
2.8000000000000114	|L-R|	3	42	0
3.1999999999999886	total	14	42	0
3.1999999999999886	|L-R|	2	42	0
3.6000000000000227	total	13	42	0
3.6000000000000227	|L-R|	3	42	0
4.0	total	15	42	0
4.0	|L-R|	3	42	0
4.399999999999977	total	15	42	0
4.399999999999977	|L-R|	3	42	0
4.800000000000011	total	15	42	0
4.800000000000011	|L-R|	3	42	0
5.199999999999989	total	20	42	0
5.199999999999989	|L-R|	2	42	0
5.600000000000023	total	13	42	0
5.600000000000023	|L-R|	3	42	0
6.0	total	14	42	0
6.0	|L-R|	4	42	0
6.399999999999977	total	12	42	0
6.399999999999977	|L-R|	0	42	0
6.800000000000011	total	14	42	0
6.800000000000011	|L-R|	4	42	0
7.199999999999989	total	13	42	0
7.199999999999989	|L-R|	1	42	0
7.600000000000023	total	13	42	0
7.600000000000023	|L-R|	1	42	0
8.0	total	15	42	0
8.0	|L-R|	1	42	0
8.399999999999977	total	13	42	0
8.399999999999977	|L-R|	3	42	0
8.800000000000011	total	14	42	0
8.800000000000011	|L-R|	4	42	0
9.199999999999989	total	17	42	0
9.199999999999989	|L-R|	3	42	0
9.600000000000023	total	16	42	0
9.600000000000023	|L-R|	8	42	0
0.39999999999997726	total	17	48	0
0.39999999999997726	|L-R|	1	48	0
0.8000000000000114	total	15	48	0
0.8000000000000114	|L-R|	1	48	0
1.1999999999999886	total	16	48	0
1.1999999999999886	|L-R|	4	48	0
1.6000000000000227	total	15	48	0
1.6000000000000227	|L-R|	3	48	0
2.0	total	18	48	0
2.0	|L-R|	0	48	0
2.3999999999999773	total	15	48	0
2.3999999999999773	|L-R|	1	48	0
2.8000000000000114	total	16	48	0
2.8000000000000114	|L-R|	0	48	0
3.1999999999999886	total	12	48	0
3.1999999999999886	|L-R|	0	48	0
3.6000000000000227	total	13	48	0
3.6000000000000227	|L-R|	1	48	0
4.0	total	14	48	0
4.0	|L-R|	0	48	0
4.399999999999977	total	15	48	0
4.399999999999977	|L-R|	1	48	0
4.800000000000011	total	14	48	0
4.800000000000011	|L-R|	2	48	0
5.199999999999989	total	16	48	0
5.199999999999989	|L-R|	0	48	0
5.600000000000023	total	16	48	0
5.600000000000023	|L-R|	6	48	0
6.0	total	17	48	0
6.0	|L-R|	3	48	0
6.399999999999977	total	16	48	0
6.399999999999977	|L-R|	0	48	0
6.800000000000011	total	15	48	0
6.800000000000011	|L-R|	3	48	0
7.199999999999989	total	15	48	0
7.199999999999989	|L-R|	3	48	0
7.600000000000023	total	12	48	0
7.600000000000023	|L-R|	0	48	0
8.0	total	13	48	0
8.0	|L-R|	5	48	0
8.399999999999977	total	21	48	0
8.399999999999977	|L-R|	5	48	0
8.800000000000011	total	18	48	0
8.800000000000011	|L-R|	4	48	0
9.199999999999989	total	16	48	0
9.199999999999989	|L-R|	4	48	0
9.600000000000023	total	12	48	0
9.600000000000023	|L-R|	2	48	0
0.39999999999997726	total	18	54	0
0.39999999999997726	|L-R|	0	54	0
0.8000000000000114	total	17	54	0
0.8000000000000114	|L-R|	1	54	0
1.1999999999999886	total	17	54	0
1.1999999999999886	|L-R|	1	54	0
1.6000000000000227	total	15	54	0
1.6000000000000227	|L-R|	1	54	0
2.0	total	16	54	0
2.0	|L-R|	4	54	0
2.3999999999999773	total	17	54	0
2.3999999999999773	|L-R|	1	54	0
2.8000000000000114	total	18	54	0
2.8000000000000114	|L-R|	2	54	0
3.1999999999999886	total	17	54	0
3.1999999999999886	|L-R|	3	54	0
3.6000000000000227	total	19	54	0
3.6000000000000227	|L-R|	3	54	0
4.0	total	15	54	0
4.0	|L-R|	1	54	0
4.399999999999977	total	19	54	0
4.399999999999977	|L-R|	3	54	0
4.800000000000011	total	16	54	0
4.800000000000011	|L-R|	0	54	0
5.199999999999989	total	15	54	0
5.199999999999989	|L-R|	3	54	0
5.600000000000023	total	13	54	0
5.600000000000023	|L-R|	1	54	0
6.0	total	17	54	0
6.0	|L-R|	1	54	0
6.399999999999977	total	15	54	0
6.399999999999977	|L-R|	1	54	0
6.800000000000011	total	14	54	0
6.800000000000011	|L-R|	0	54	0
7.199999999999989	total	18	54	0
7.199999999999989	|L-R|	2	54	0
7.600000000000023	total	16	54	0
7.600000000000023	|L-R|	2	54	0
8.0	total	16	54	0
8.0	|L-R|	2	54	0
8.399999999999977	total	19	54	0
8.399999999999977	|L-R|	3	54	0
8.800000000000011	total	17	54	0
8.800000000000011	|L-R|	5	54	0
9.199999999999989	total	12	54	0
9.199999999999989	|L-R|	6	54	0
9.600000000000023	total	13	54	0
9.600000000000023	|L-R|	7	54	0
0.39999999999997726	total	22	60	0
0.39999999999997726	|L-R|	4	60	0
0.8000000000000114	total	18	60	0
0.8000000000000114	|L-R|	0	60	0
1.1999999999999886	total	18	60	0
1.1999999999999886	|L-R|	4	60	0
1.6000000000000227	total	18	60	0
1.6000000000000227	|L-R|	4	60	0
2.0	total	18	60	0
2.0	|L-R|	4	60	0
2.3999999999999773	total	18	60	0
2.3999999999999773	|L-R|	6	60	0
2.8000000000000114	total	17	60	0
2.8000000000000114	|L-R|	3	60	0
3.1999999999999886	total	18	60	0
3.1999999999999886	|L-R|	4	60	0
3.6000000000000227	total	13	60	0
3.6000000000000227	|L-R|	3	60	0
4.0	total	12	60	0
4.0	|L-R|	0	60	0
4.399999999999977	total	16	60	0
4.399999999999977	|L-R|	2	60	0
4.800000000000011	total	13	60	0
4.800000000000011	|L-R|	3	60	0
5.199999999999989	total	13	60	0
5.199999999999989	|L-R|	3	60	0
5.600000000000023	total	13	60	0
5.600000000000023	|L-R|	3	60	0
6.0	total	15	60	0
6.0	|L-R|	1	60	0
6.399999999999977	total	16	60	0
6.399999999999977	|L-R|	2	60	0
6.800000000000011	total	13	60	0
6.800000000000011	|L-R|	3	60	0
7.199999999999989	total	12	60	0
7.199999999999989	|L-R|	2	60	0
7.600000000000023	total	17	60	0
7.600000000000023	|L-R|	1	60	0
8.0	total	12	60	0
8.0	|L-R|	0	60	0
8.399999999999977	total	14	60	0
8.399999999999977	|L-R|	2	60	0
8.800000000000011	total	15	60	0
8.800000000000011	|L-R|	1	60	0
9.199999999999989	total	10	60	0
9.199999999999989	|L-R|	2	60	0
9.600000000000023	total	15	60	0
9.600000000000023	|L-R|	5	60	0
0.39999999999997726	total	17	66	0
0.39999999999997726	|L-R|	1	66	0
0.8000000000000114	total	15	66	0
0.8000000000000114	|L-R|	3	66	0
1.1999999999999886	total	12	66	0
1.1999999999999886	|L-R|	2	66	0
1.6000000000000227	total	15	66	0
1.6000000000000227	|L-R|	7	66	0
2.0	total	18	66	0
2.0	|L-R|	2	66	0
2.3999999999999773	total	14	66	0
2.3999999999999773	|L-R|	0	66	0
2.8000000000000114	total	12	66	0
2.8000000000000114	|L-R|	2	66	0
3.1999999999999886	total	10	66	0
3.1999999999999886	|L-R|	2	66	0
3.6000000000000227	total	12	66	0
3.6000000000000227	|L-R|	2	66	0
4.0	total	14	66	0
4.0	|L-R|	0	66	0
4.399999999999977	total	12	66	0
4.399999999999977	|L-R|	4	66	0
4.800000000000011	total	15	66	0
4.800000000000011	|L-R|	5	66	0
5.199999999999989	total	16	66	0
5.199999999999989	|L-R|	2	66	0
5.600000000000023	total	18	66	0
5.600000000000023	|L-R|	6	66	0
6.0	total	14	66	0
6.0	|L-R|	6	66	0
6.399999999999977	total	13	66	0
6.399999999999977	|L-R|	3	66	0
6.800000000000011	total	9	66	0
6.800000000000011	|L-R|	5	66	0
7.199999999999989	total	11	66	0
7.199999999999989	|L-R|	1	66	0
7.600000000000023	total	11	66	0
7.600000000000023	|L-R|	1	66	0
8.0	total	12	66	0
8.0	|L-R|	4	66	0
8.399999999999977	total	11	66	0
8.399999999999977	|L-R|	5	66	0
8.800000000000011	total	11	66	0
8.800000000000011	|L-R|	5	66	0
9.199999999999989	total	12	66	0
9.199999999999989	|L-R|	2	66	0
9.600000000000023	total	12	66	0
9.600000000000023	|L-R|	2	66	0
0.39999999999997726	total	24	72	0
0.39999999999997726	|L-R|	2	72	0
0.8000000000000114	total	21	72	0
0.8000000000000114	|L-R|	1	72	0
1.1999999999999886	total	22	72	0
1.1999999999999886	|L-R|	2	72	0
1.6000000000000227	total	17	72	0
1.6000000000000227	|L-R|	1	72	0
2.0	total	17	72	0
2.0	|L-R|	1	72	0
2.3999999999999773	total	18	72	0
2.3999999999999773	|L-R|	2	72	0
2.8000000000000114	total	19	72	0
2.8000000000000114	|L-R|	7	72	0
3.1999999999999886	total	20	72	0
3.1999999999999886	|L-R|	8	72	0
3.6000000000000227	total	19	72	0
3.6000000000000227	|L-R|	3	72	0
4.0	total	21	72	0
4.0	|L-R|	5	72	0
4.399999999999977	total	22	72	0
4.399999999999977	|L-R|	4	72	0
4.800000000000011	total	18	72	0
4.800000000000011	|L-R|	2	72	0
5.199999999999989	total	19	72	0
5.199999999999989	|L-R|	5	72	0
5.600000000000023	total	19	72	0
5.600000000000023	|L-R|	7	72	0
6.0	total	21	72	0
6.0	|L-R|	7	72	0
6.399999999999977	total	21	72	0
6.399999999999977	|L-R|	7	72	0
6.800000000000011	total	23	72	0
6.800000000000011	|L-R|	3	72	0
7.199999999999989	total	19	72	0
7.199999999999989	|L-R|	3	72	0
7.600000000000023	total	22	72	0
7.600000000000023	|L-R|	0	72	0
8.0	total	22	72	0
8.0	|L-R|	2	72	0
8.399999999999977	total	17	72	0
8.399999999999977	|L-R|	3	72	0
8.800000000000011	total	21	72	0
8.800000000000011	|L-R|	3	72	0
9.199999999999989	total	20	72	0
9.199999999999989	|L-R|	2	72	0
9.600000000000023	total	22	72	0
9.600000000000023	|L-R|	6	72	0
0.39999999999997726	total	18	78	0
0.39999999999997726	|L-R|	6	78	0
0.8000000000000114	total	15	78	0
0.8000000000000114	|L-R|	3	78	0
1.1999999999999886	total	17	78	0
1.1999999999999886	|L-R|	1	78	0
1.6000000000000227	total	14	78	0
1.6000000000000227	|L-R|	2	78	0
2.0	total	15	78	0
2.0	|L-R|	3	78	0
2.3999999999999773	total	16	78	0
2.3999999999999773	|L-R|	0	78	0
2.8000000000000114	total	13	78	0
2.8000000000000114	|L-R|	1	78	0
3.1999999999999886	total	16	78	0
3.1999999999999886	|L-R|	4	78	0
3.6000000000000227	total	15	78	0
3.6000000000000227	|L-R|	3	78	0
4.0	total	17	78	0
4.0	|L-R|	5	78	0
4.399999999999977	total	15	78	0
4.399999999999977	|L-R|	3	78	0
4.800000000000011	total	14	78	0
4.800000000000011	|L-R|	0	78	0
5.199999999999989	total	15	78	0
5.199999999999989	|L-R|	3	78	0
5.600000000000023	total	13	78	0
5.600000000000023	|L-R|	1	78	0
6.0	total	16	78	0
6.0	|L-R|	2	78	0
6.399999999999977	total	14	78	0
6.399999999999977	|L-R|	0	78	0
6.800000000000011	total	16	78	0
6.800000000000011	|L-R|	6	78	0
7.199999999999989	total	17	78	0
7.199999999999989	|L-R|	5	78	0
7.600000000000023	total	15	78	0
7.600000000000023	|L-R|	3	78	0
8.0	total	12	78	0
8.0	|L-R|	6	78	0
8.399999999999977	total	13	78	0
8.399999999999977	|L-R|	5	78	0
8.800000000000011	total	13	78	0
8.800000000000011	|L-R|	3	78	0
9.199999999999989	total	15	78	0
9.199999999999989	|L-R|	7	78	0
9.600000000000023	total	16	78	0
9.600000000000023	|L-R|	8	78	0
0.39999999999997726	total	15	84	0
0.39999999999997726	|L-R|	5	84	0
0.8000000000000114	total	13	84	0
0.8000000000000114	|L-R|	1	84	0
1.1999999999999886	total	16	84	0
1.1999999999999886	|L-R|	2	84	0
1.6000000000000227	total	15	84	0
1.6000000000000227	|L-R|	3	84	0
2.0	total	16	84	0
2.0	|L-R|	2	84	0
2.3999999999999773	total	14	84	0
2.3999999999999773	|L-R|	0	84	0
2.8000000000000114	total	16	84	0
2.8000000000000114	|L-R|	2	84	0
3.1999999999999886	total	18	84	0
3.1999999999999886	|L-R|	4	84	0
3.6000000000000227	total	13	84	0
3.6000000000000227	|L-R|	3	84	0
4.0	total	12	84	0
4.0	|L-R|	2	84	0
4.399999999999977	total	10	84	0
4.399999999999977	|L-R|	0	84	0
4.800000000000011	total	12	84	0
4.800000000000011	|L-R|	2	84	0
5.199999999999989	total	12	84	0
5.199999999999989	|L-R|	2	84	0
5.600000000000023	total	12	84	0
5.600000000000023	|L-R|	2	84	0
6.0	total	12	84	0
6.0	|L-R|	0	84	0
6.399999999999977	total	12	84	0
6.399999999999977	|L-R|	0	84	0
6.800000000000011	total	17	84	0
6.800000000000011	|L-R|	1	84	0
7.199999999999989	total	14	84	0
7.199999999999989	|L-R|	0	84	0
7.600000000000023	total	13	84	0
7.600000000000023	|L-R|	1	84	0
8.0	total	15	84	0
8.0	|L-R|	3	84	0
8.399999999999977	total	16	84	0
8.399999999999977	|L-R|	6	84	0
8.800000000000011	total	17	84	0
8.800000000000011	|L-R|	3	84	0
9.199999999999989	total	17	84	0
9.199999999999989	|L-R|	3	84	0
9.600000000000023	total	13	84	0
9.600000000000023	|L-R|	1	84	0
0.39999999999997726	total	15	90	0
0.39999999999997726	|L-R|	1	90	0
0.8000000000000114	total	18	90	0
0.8000000000000114	|L-R|	0	90	0
1.1999999999999886	total	15	90	0
1.1999999999999886	|L-R|	1	90	0
1.6000000000000227	total	14	90	0
1.6000000000000227	|L-R|	4	90	0
2.0	total	15	90	0
2.0	|L-R|	3	90	0
2.3999999999999773	total	13	90	0
2.3999999999999773	|L-R|	1	90	0
2.8000000000000114	total	16	90	0
2.8000000000000114	|L-R|	4	90	0
3.1999999999999886	total	14	90	0
3.1999999999999886	|L-R|	4	90	0
3.6000000000000227	total	16	90	0
3.6000000000000227	|L-R|	2	90	0
4.0	total	16	90	0
4.0	|L-R|	2	90	0
4.399999999999977	total	15	90	0
4.399999999999977	|L-R|	3	90	0
4.800000000000011	total	18	90	0
4.800000000000011	|L-R|	0	90	0
5.199999999999989	total	14	90	0
5.199999999999989	|L-R|	2	90	0
5.600000000000023	total	13	90	0
5.600000000000023	|L-R|	1	90	0
6.0	total	14	90	0
6.0	|L-R|	2	90	0
6.399999999999977	total	16	90	0
6.399999999999977	|L-R|	2	90	0
6.800000000000011	total	15	90	0
6.800000000000011	|L-R|	1	90	0
7.199999999999989	total	15	90	0
7.199999999999989	|L-R|	1	90	0
7.600000000000023	total	16	90	0
7.600000000000023	|L-R|	2	90	0
8.0	total	15	90	0
8.0	|L-R|	1	90	0
8.399999999999977	total	16	90	0
8.399999999999977	|L-R|	2	90	0
8.800000000000011	total	17	90	0
8.800000000000011	|L-R|	1	90	0
9.199999999999989	total	13	90	0
9.199999999999989	|L-R|	1	90	0
9.600000000000023	total	16	90	0
9.600000000000023	|L-R|	0	90	0
0.39999999999997726	total	11	96	0
0.39999999999997726	|L-R|	1	96	0
0.8000000000000114	total	11	96	0
0.8000000000000114	|L-R|	1	96	0
1.1999999999999886	total	11	96	0
1.1999999999999886	|L-R|	1	96	0
1.6000000000000227	total	11	96	0
1.6000000000000227	|L-R|	3	96	0
2.0	total	10	96	0
2.0	|L-R|	4	96	0
2.3999999999999773	total	9	96	0
2.3999999999999773	|L-R|	3	96	0
2.8000000000000114	total	9	96	0
2.8000000000000114	|L-R|	1	96	0
3.1999999999999886	total	8	96	0
3.1999999999999886	|L-R|	2	96	0
3.6000000000000227	total	9	96	0
3.6000000000000227	|L-R|	3	96	0
4.0	total	7	96	0
4.0	|L-R|	1	96	0
4.399999999999977	total	7	96	0
4.399999999999977	|L-R|	3	96	0
4.800000000000011	total	8	96	0
4.800000000000011	|L-R|	0	96	0
5.199999999999989	total	7	96	0
5.199999999999989	|L-R|	1	96	0
5.600000000000023	total	7	96	0
5.600000000000023	|L-R|	1	96	0
6.0	total	8	96	0
6.0	|L-R|	2	96	0
6.399999999999977	total	6	96	0
6.399999999999977	|L-R|	0	96	0
6.800000000000011	total	7	96	0
6.800000000000011	|L-R|	1	96	0
7.199999999999989	total	10	96	0
7.199999999999989	|L-R|	0	96	0
7.600000000000023	total	9	96	0
7.600000000000023	|L-R|	1	96	0
8.0	total	10	96	0
8.0	|L-R|	0	96	0
8.399999999999977	total	8	96	0
8.399999999999977	|L-R|	2	96	0
8.800000000000011	total	8	96	0
8.800000000000011	|L-R|	4	96	0
9.199999999999989	total	10	96	0
9.199999999999989	|L-R|	2	96	0
9.600000000000023	total	12	96	0
9.600000000000023	|L-R|	2	96	0
0.39999999999997726	total	17	102	0
0.39999999999997726	|L-R|	1	102	0
0.8000000000000114	total	14	102	0
0.8000000000000114	|L-R|	2	102	0
1.1999999999999886	total	17	102	0
1.1999999999999886	|L-R|	1	102	0
1.6000000000000227	total	15	102	0
1.6000000000000227	|L-R|	3	102	0
2.0	total	18	102	0
2.0	|L-R|	0	102	0
2.3999999999999773	total	13	102	0
2.3999999999999773	|L-R|	1	102	0
2.8000000000000114	total	12	102	0
2.8000000000000114	|L-R|	2	102	0
3.1999999999999886	total	13	102	0
3.1999999999999886	|L-R|	1	102	0
3.6000000000000227	total	13	102	0
3.6000000000000227	|L-R|	3	102	0
4.0	total	14	102	0
4.0	|L-R|	0	102	0
4.399999999999977	total	14	102	0
4.399999999999977	|L-R|	2	102	0
4.800000000000011	total	11	102	0
4.800000000000011	|L-R|	1	102	0
5.199999999999989	total	13	102	0
5.199999999999989	|L-R|	3	102	0
5.600000000000023	total	12	102	0
5.600000000000023	|L-R|	2	102	0
6.0	total	8	102	0
6.0	|L-R|	4	102	0
6.399999999999977	total	12	102	0
6.399999999999977	|L-R|	2	102	0
6.800000000000011	total	14	102	0
6.800000000000011	|L-R|	0	102	0
7.199999999999989	total	14	102	0
7.199999999999989	|L-R|	4	102	0
7.600000000000023	total	14	102	0
7.600000000000023	|L-R|	0	102	0
8.0	total	15	102	0
8.0	|L-R|	1	102	0
8.399999999999977	total	13	102	0
8.399999999999977	|L-R|	1	102	0
8.800000000000011	total	13	102	0
8.800000000000011	|L-R|	1	102	0
9.199999999999989	total	14	102	0
9.199999999999989	|L-R|	2	102	0
9.600000000000023	total	15	102	0
9.600000000000023	|L-R|	3	102	0
0.39999999999997726	total	14	108	0
0.39999999999997726	|L-R|	2	108	0
0.8000000000000114	total	14	108	0
0.8000000000000114	|L-R|	2	108	0
1.1999999999999886	total	15	108	0
1.1999999999999886	|L-R|	3	108	0
1.6000000000000227	total	16	108	0
1.6000000000000227	|L-R|	2	108	0
2.0	total	13	108	0
2.0	|L-R|	3	108	0
2.3999999999999773	total	16	108	0
2.3999999999999773	|L-R|	2	108	0
2.8000000000000114	total	16	108	0
2.8000000000000114	|L-R|	4	108	0
3.1999999999999886	total	14	108	0
3.1999999999999886	|L-R|	0	108	0
3.6000000000000227	total	14	108	0
3.6000000000000227	|L-R|	0	108	0
4.0	total	13	108	0
4.0	|L-R|	1	108	0
4.399999999999977	total	12	108	0
4.399999999999977	|L-R|	6	108	0
4.800000000000011	total	13	108	0
4.800000000000011	|L-R|	1	108	0
5.199999999999989	total	14	108	0
5.199999999999989	|L-R|	0	108	0
5.600000000000023	total	14	108	0
5.600000000000023	|L-R|	6	108	0
6.0	total	13	108	0
6.0	|L-R|	5	108	0
6.399999999999977	total	14	108	0
6.399999999999977	|L-R|	2	108	0
6.800000000000011	total	13	108	0
6.800000000000011	|L-R|	5	108	0
7.199999999999989	total	12	108	0
7.199999999999989	|L-R|	4	108	0
7.600000000000023	total	12	108	0
7.600000000000023	|L-R|	2	108	0
8.0	total	14	108	0
8.0	|L-R|	2	108	0
8.399999999999977	total	14	108	0
8.399999999999977	|L-R|	0	108	0
8.800000000000011	total	14	108	0
8.800000000000011	|L-R|	6	108	0
9.199999999999989	total	13	108	0
9.199999999999989	|L-R|	3	108	0
9.600000000000023	total	13	108	0
9.600000000000023	|L-R|	1	108	0
0.39999999999997726	total	14	114	0
0.39999999999997726	|L-R|	2	114	0
0.8000000000000114	total	15	114	0
0.8000000000000114	|L-R|	3	114	0
1.1999999999999886	total	16	114	0
1.1999999999999886	|L-R|	6	114	0
1.6000000000000227	total	14	114	0
1.6000000000000227	|L-R|	6	114	0
2.0	total	13	114	0
2.0	|L-R|	3	114	0
2.3999999999999773	total	15	114	0
2.3999999999999773	|L-R|	3	114	0
2.8000000000000114	total	12	114	0
2.8000000000000114	|L-R|	6	114	0
3.1999999999999886	total	16	114	0
3.1999999999999886	|L-R|	4	114	0
3.6000000000000227	total	14	114	0
3.6000000000000227	|L-R|	2	114	0
4.0	total	17	114	0
4.0	|L-R|	3	114	0
4.399999999999977	total	16	114	0
4.399999999999977	|L-R|	6	114	0
4.800000000000011	total	15	114	0
4.800000000000011	|L-R|	7	114	0
5.199999999999989	total	14	114	0
5.199999999999989	|L-R|	2	114	0
5.600000000000023	total	10	114	0
5.600000000000023	|L-R|	2	114	0
6.0	total	14	114	0
6.0	|L-R|	0	114	0
6.399999999999977	total	13	114	0
6.399999999999977	|L-R|	1	114	0
6.800000000000011	total	12	114	0
6.800000000000011	|L-R|	2	114	0
7.199999999999989	total	15	114	0
7.199999999999989	|L-R|	1	114	0
7.600000000000023	total	14	114	0
7.600000000000023	|L-R|	4	114	0
8.0	total	14	114	0
8.0	|L-R|	4	114	0
8.399999999999977	total	12	114	0
8.399999999999977	|L-R|	2	114	0
8.800000000000011	total	14	114	0
8.800000000000011	|L-R|	0	114	0
9.199999999999989	total	19	114	0
9.199999999999989	|L-R|	3	114	0
9.600000000000023	total	17	114	0
9.600000000000023	|L-R|	3	114	0
0.39999999999997726	total	19	120	0
0.39999999999997726	|L-R|	5	120	0
0.8000000000000114	total	19	120	0
0.8000000000000114	|L-R|	5	120	0
1.1999999999999886	total	17	120	0
1.1999999999999886	|L-R|	1	120	0
1.6000000000000227	total	15	120	0
1.6000000000000227	|L-R|	1	120	0
2.0	total	16	120	0
2.0	|L-R|	2	120	0
2.3999999999999773	total	15	120	0
2.3999999999999773	|L-R|	1	120	0
2.8000000000000114	total	14	120	0
2.8000000000000114	|L-R|	2	120	0
3.1999999999999886	total	14	120	0
3.1999999999999886	|L-R|	2	120	0
3.6000000000000227	total	16	120	0
3.6000000000000227	|L-R|	4	120	0
4.0	total	13	120	0
4.0	|L-R|	1	120	0
4.399999999999977	total	14	120	0
4.399999999999977	|L-R|	4	120	0
4.800000000000011	total	17	120	0
4.800000000000011	|L-R|	1	120	0
5.199999999999989	total	14	120	0
5.199999999999989	|L-R|	2	120	0
5.600000000000023	total	18	120	0
5.600000000000023	|L-R|	4	120	0
6.0	total	13	120	0
6.0	|L-R|	1	120	0
6.399999999999977	total	13	120	0
6.399999999999977	|L-R|	1	120	0
6.800000000000011	total	14	120	0
6.800000000000011	|L-R|	2	120	0
7.199999999999989	total	11	120	0
7.199999999999989	|L-R|	3	120	0
7.600000000000023	total	11	120	0
7.600000000000023	|L-R|	3	120	0
8.0	total	13	120	0
8.0	|L-R|	5	120	0
8.399999999999977	total	13	120	0
8.399999999999977	|L-R|	3	120	0
8.800000000000011	total	13	120	0
8.800000000000011	|L-R|	1	120	0
9.199999999999989	total	13	120	0
9.199999999999989	|L-R|	1	120	0
9.600000000000023	total	14	120	0
9.600000000000023	|L-R|	2	120	0
0.39999999999997726	total	11	126	0
0.39999999999997726	|L-R|	5	126	0
0.8000000000000114	total	10	126	0
0.8000000000000114	|L-R|	0	126	0
1.1999999999999886	total	12	126	0
1.1999999999999886	|L-R|	4	126	0
1.6000000000000227	total	12	126	0
1.6000000000000227	|L-R|	4	126	0
2.0	total	13	126	0
2.0	|L-R|	5	126	0
2.3999999999999773	total	12	126	0
2.3999999999999773	|L-R|	4	126	0
2.8000000000000114	total	12	126	0
2.8000000000000114	|L-R|	2	126	0
3.1999999999999886	total	13	126	0
3.1999999999999886	|L-R|	1	126	0
3.6000000000000227	total	15	126	0
3.6000000000000227	|L-R|	7	126	0
4.0	total	12	126	0
4.0	|L-R|	4	126	0
4.399999999999977	total	8	126	0
4.399999999999977	|L-R|	2	126	0
4.800000000000011	total	9	126	0
4.800000000000011	|L-R|	3	126	0
5.199999999999989	total	11	126	0
5.199999999999989	|L-R|	1	126	0
5.600000000000023	total	8	126	0
5.600000000000023	|L-R|	4	126	0
6.0	total	9	126	0
6.0	|L-R|	5	126	0
6.399999999999977	total	10	126	0
6.399999999999977	|L-R|	4	126	0
6.800000000000011	total	11	126	0
6.800000000000011	|L-R|	1	126	0
7.199999999999989	total	13	126	0
7.199999999999989	|L-R|	3	126	0
7.600000000000023	total	15	126	0
7.600000000000023	|L-R|	3	126	0
8.0	total	13	126	0
8.0	|L-R|	1	126	0
8.399999999999977	total	15	126	0
8.399999999999977	|L-R|	3	126	0
8.800000000000011	total	14	126	0
8.800000000000011	|L-R|	4	126	0
9.199999999999989	total	14	126	0
9.199999999999989	|L-R|	6	126	0
9.600000000000023	total	17	126	0
9.600000000000023	|L-R|	5	126	0
0.39999999999997726	total	17	132	0
0.39999999999997726	|L-R|	5	132	0
0.8000000000000114	total	16	132	0
0.8000000000000114	|L-R|	4	132	0
1.1999999999999886	total	11	132	0
1.1999999999999886	|L-R|	1	132	0
1.6000000000000227	total	13	132	0
1.6000000000000227	|L-R|	5	132	0
2.0	total	12	132	0
2.0	|L-R|	4	132	0
2.3999999999999773	total	14	132	0
2.3999999999999773	|L-R|	4	132	0
2.8000000000000114	total	15	132	0
2.8000000000000114	|L-R|	5	132	0
3.1999999999999886	total	14	132	0
3.1999999999999886	|L-R|	6	132	0
3.6000000000000227	total	11	132	0
3.6000000000000227	|L-R|	1	132	0
4.0	total	12	132	0
4.0	|L-R|	6	132	0
4.399999999999977	total	15	132	0
4.399999999999977	|L-R|	7	132	0
4.800000000000011	total	11	132	0
4.800000000000011	|L-R|	3	132	0
5.199999999999989	total	12	132	0
5.199999999999989	|L-R|	0	132	0
5.600000000000023	total	14	132	0
5.600000000000023	|L-R|	0	132	0
6.0	total	11	132	0
6.0	|L-R|	1	132	0
6.399999999999977	total	13	132	0
6.399999999999977	|L-R|	3	132	0
6.800000000000011	total	11	132	0
6.800000000000011	|L-R|	7	132	0
7.199999999999989	total	14	132	0
7.199999999999989	|L-R|	4	132	0
7.600000000000023	total	14	132	0
7.600000000000023	|L-R|	0	132	0
8.0	total	11	132	0
8.0	|L-R|	1	132	0
8.399999999999977	total	11	132	0
8.399999999999977	|L-R|	1	132	0
8.800000000000011	total	13	132	0
8.800000000000011	|L-R|	1	132	0
9.199999999999989	total	10	132	0
9.199999999999989	|L-R|	0	132	0
9.600000000000023	total	13	132	0
9.600000000000023	|L-R|	1	132	0
0.39999999999997726	total	21	138	0
0.39999999999997726	|L-R|	9	138	0
0.8000000000000114	total	19	138	0
0.8000000000000114	|L-R|	3	138	0
1.1999999999999886	total	17	138	0
1.1999999999999886	|L-R|	3	138	0
1.6000000000000227	total	16	138	0
1.6000000000000227	|L-R|	6	138	0
2.0	total	15	138	0
2.0	|L-R|	1	138	0
2.3999999999999773	total	17	138	0
2.3999999999999773	|L-R|	3	138	0
2.8000000000000114	total	16	138	0
2.8000000000000114	|L-R|	4	138	0
3.1999999999999886	total	17	138	0
3.1999999999999886	|L-R|	3	138	0
3.6000000000000227	total	14	138	0
3.6000000000000227	|L-R|	0	138	0
4.0	total	14	138	0
4.0	|L-R|	2	138	0
4.399999999999977	total	14	138	0
4.399999999999977	|L-R|	2	138	0
4.800000000000011	total	16	138	0
4.800000000000011	|L-R|	6	138	0
5.199999999999989	total	12	138	0
5.199999999999989	|L-R|	2	138	0
5.600000000000023	total	12	138	0
5.600000000000023	|L-R|	4	138	0
6.0	total	12	138	0
6.0	|L-R|	4	138	0
6.399999999999977	total	14	138	0
6.399999999999977	|L-R|	6	138	0
6.800000000000011	total	16	138	0
6.800000000000011	|L-R|	2	138	0
7.199999999999989	total	13	138	0
7.199999999999989	|L-R|	3	138	0
7.600000000000023	total	13	138	0
7.600000000000023	|L-R|	3	138	0
8.0	total	13	138	0
8.0	|L-R|	3	138	0
8.399999999999977	total	15	138	0
8.399999999999977	|L-R|	5	138	0
8.800000000000011	total	14	138	0
8.800000000000011	|L-R|	4	138	0
9.199999999999989	total	13	138	0
9.199999999999989	|L-R|	5	138	0
9.600000000000023	total	12	138	0
9.600000000000023	|L-R|	0	138	0
0.39999999999997726	total	19	144	0
0.39999999999997726	|L-R|	5	144	0
0.8000000000000114	total	15	144	0
0.8000000000000114	|L-R|	3	144	0
1.1999999999999886	total	16	144	0
1.1999999999999886	|L-R|	6	144	0
1.6000000000000227	total	18	144	0
1.6000000000000227	|L-R|	8	144	0
2.0	total	18	144	0
2.0	|L-R|	6	144	0
2.3999999999999773	total	14	144	0
2.3999999999999773	|L-R|	0	144	0
2.8000000000000114	total	14	144	0
2.8000000000000114	|L-R|	2	144	0
3.1999999999999886	total	17	144	0
3.1999999999999886	|L-R|	5	144	0
3.6000000000000227	total	14	144	0
3.6000000000000227	|L-R|	6	144	0
4.0	total	14	144	0
4.0	|L-R|	4	144	0
4.399999999999977	total	11	144	0
4.399999999999977	|L-R|	1	144	0
4.800000000000011	total	13	144	0
4.800000000000011	|L-R|	1	144	0
5.199999999999989	total	13	144	0
5.199999999999989	|L-R|	3	144	0
5.600000000000023	total	12	144	0
5.600000000000023	|L-R|	4	144	0
6.0	total	12	144	0
6.0	|L-R|	2	144	0
6.399999999999977	total	11	144	0
6.399999999999977	|L-R|	1	144	0
6.800000000000011	total	13	144	0
6.800000000000011	|L-R|	1	144	0
7.199999999999989	total	12	144	0
7.199999999999989	|L-R|	2	144	0
7.600000000000023	total	13	144	0
7.600000000000023	|L-R|	3	144	0
8.0	total	13	144	0
8.0	|L-R|	3	144	0
8.399999999999977	total	12	144	0
8.399999999999977	|L-R|	6	144	0
8.800000000000011	total	15	144	0
8.800000000000011	|L-R|	1	144	0
9.199999999999989	total	14	144	0
9.199999999999989	|L-R|	4	144	0
9.600000000000023	total	14	144	0
9.600000000000023	|L-R|	0	144	0
0.39999999999997726	total	20	150	0
0.39999999999997726	|L-R|	0	150	0
0.8000000000000114	total	19	150	0
0.8000000000000114	|L-R|	3	150	0
1.1999999999999886	total	16	150	0
1.1999999999999886	|L-R|	6	150	0
1.6000000000000227	total	17	150	0
1.6000000000000227	|L-R|	3	150	0
2.0	total	19	150	0
2.0	|L-R|	1	150	0
2.3999999999999773	total	16	150	0
2.3999999999999773	|L-R|	2	150	0
2.8000000000000114	total	16	150	0
2.8000000000000114	|L-R|	6	150	0
3.1999999999999886	total	13	150	0
3.1999999999999886	|L-R|	3	150	0
3.6000000000000227	total	16	150	0
3.6000000000000227	|L-R|	0	150	0
4.0	total	18	150	0
4.0	|L-R|	6	150	0
4.399999999999977	total	14	150	0
4.399999999999977	|L-R|	0	150	0
4.800000000000011	total	18	150	0
4.800000000000011	|L-R|	2	150	0
5.199999999999989	total	17	150	0
5.199999999999989	|L-R|	5	150	0
5.600000000000023	total	15	150	0
5.600000000000023	|L-R|	1	150	0
6.0	total	12	150	0
6.0	|L-R|	2	150	0
6.399999999999977	total	13	150	0
6.399999999999977	|L-R|	5	150	0
6.800000000000011	total	14	150	0
6.800000000000011	|L-R|	2	150	0
7.199999999999989	total	15	150	0
7.199999999999989	|L-R|	3	150	0
7.600000000000023	total	16	150	0
7.600000000000023	|L-R|	0	150	0
8.0	total	14	150	0
8.0	|L-R|	0	150	0
8.399999999999977	total	14	150	0
8.399999999999977	|L-R|	0	150	0
8.800000000000011	total	16	150	0
8.800000000000011	|L-R|	2	150	0
9.199999999999989	total	14	150	0
9.199999999999989	|L-R|	2	150	0
9.600000000000023	total	12	150	0
9.600000000000023	|L-R|	4	150	0
0.39999999999997726	total	16	156	0
0.39999999999997726	|L-R|	2	156	0
0.8000000000000114	total	14	156	0
0.8000000000000114	|L-R|	6	156	0
1.1999999999999886	total	14	156	0
1.1999999999999886	|L-R|	2	156	0
1.6000000000000227	total	13	156	0
1.6000000000000227	|L-R|	1	156	0
2.0	total	13	156	0
2.0	|L-R|	1	156	0
2.3999999999999773	total	16	156	0
2.3999999999999773	|L-R|	2	156	0
2.8000000000000114	total	15	156	0
2.8000000000000114	|L-R|	3	156	0
3.1999999999999886	total	15	156	0
3.1999999999999886	|L-R|	3	156	0
3.6000000000000227	total	12	156	0
3.6000000000000227	|L-R|	2	156	0
4.0	total	13	156	0
4.0	|L-R|	1	156	0
4.399999999999977	total	12	156	0
4.399999999999977	|L-R|	2	156	0
4.800000000000011	total	12	156	0
4.800000000000011	|L-R|	4	156	0
5.199999999999989	total	11	156	0
5.199999999999989	|L-R|	5	156	0
5.600000000000023	total	11	156	0
5.600000000000023	|L-R|	5	156	0
6.0	total	11	156	0
6.0	|L-R|	1	156	0
6.399999999999977	total	10	156	0
6.399999999999977	|L-R|	2	156	0
6.800000000000011	total	11	156	0
6.800000000000011	|L-R|	1	156	0
7.199999999999989	total	10	156	0
7.199999999999989	|L-R|	2	156	0
7.600000000000023	total	10	156	0
7.600000000000023	|L-R|	2	156	0
8.0	total	12	156	0
8.0	|L-R|	0	156	0
8.399999999999977	total	11	156	0
8.399999999999977	|L-R|	1	156	0
8.800000000000011	total	14	156	0
8.800000000000011	|L-R|	0	156	0
9.199999999999989	total	13	156	0
9.199999999999989	|L-R|	3	156	0
9.600000000000023	total	12	156	0
9.600000000000023	|L-R|	2	156	0
0.39999999999997726	total	19	162	0
0.39999999999997726	|L-R|	1	162	0
0.8000000000000114	total	19	162	0
0.8000000000000114	|L-R|	5	162	0
1.1999999999999886	total	15	162	0
1.1999999999999886	|L-R|	1	162	0
1.6000000000000227	total	15	162	0
1.6000000000000227	|L-R|	3	162	0
2.0	total	19	162	0
2.0	|L-R|	7	162	0
2.3999999999999773	total	17	162	0
2.3999999999999773	|L-R|	3	162	0
2.8000000000000114	total	16	162	0
2.8000000000000114	|L-R|	2	162	0
3.1999999999999886	total	17	162	0
3.1999999999999886	|L-R|	3	162	0
3.6000000000000227	total	16	162	0
3.6000000000000227	|L-R|	2	162	0
4.0	total	16	162	0
4.0	|L-R|	2	162	0
4.399999999999977	total	16	162	0
4.399999999999977	|L-R|	2	162	0
4.800000000000011	total	17	162	0
4.800000000000011	|L-R|	5	162	0
5.199999999999989	total	16	162	0
5.199999999999989	|L-R|	6	162	0
5.600000000000023	total	14	162	0
5.600000000000023	|L-R|	0	162	0
6.0	total	16	162	0
6.0	|L-R|	2	162	0
6.399999999999977	total	14	162	0
6.399999999999977	|L-R|	4	162	0
6.800000000000011	total	14	162	0
6.800000000000011	|L-R|	4	162	0
7.199999999999989	total	17	162	0
7.199999999999989	|L-R|	1	162	0
7.600000000000023	total	19	162	0
7.600000000000023	|L-R|	3	162	0
8.0	total	18	162	0
8.0	|L-R|	0	162	0
8.399999999999977	total	19	162	0
8.399999999999977	|L-R|	5	162	0
8.800000000000011	total	15	162	0
8.800000000000011	|L-R|	5	162	0
9.199999999999989	total	15	162	0
9.199999999999989	|L-R|	5	162	0
9.600000000000023	total	19	162	0
9.600000000000023	|L-R|	5	162	0
0.39999999999997726	total	21	168	0
0.39999999999997726	|L-R|	1	168	0
0.8000000000000114	total	16	168	0
0.8000000000000114	|L-R|	4	168	0
1.1999999999999886	total	17	168	0
1.1999999999999886	|L-R|	3	168	0
1.6000000000000227	total	16	168	0
1.6000000000000227	|L-R|	0	168	0
2.0	total	20	168	0
2.0	|L-R|	0	168	0
2.3999999999999773	total	18	168	0
2.3999999999999773	|L-R|	4	168	0
2.8000000000000114	total	20	168	0
2.8000000000000114	|L-R|	2	168	0
3.1999999999999886	total	18	168	0
3.1999999999999886	|L-R|	6	168	0
3.6000000000000227	total	17	168	0
3.6000000000000227	|L-R|	1	168	0
4.0	total	17	168	0
4.0	|L-R|	3	168	0
4.399999999999977	total	18	168	0
4.399999999999977	|L-R|	0	168	0
4.800000000000011	total	20	168	0
4.800000000000011	|L-R|	0	168	0
5.199999999999989	total	18	168	0
5.199999999999989	|L-R|	0	168	0
5.600000000000023	total	17	168	0
5.600000000000023	|L-R|	3	168	0
6.0	total	17	168	0
6.0	|L-R|	3	168	0
6.399999999999977	total	15	168	0
6.399999999999977	|L-R|	1	168	0
6.800000000000011	total	19	168	0
6.800000000000011	|L-R|	1	168	0
7.199999999999989	total	16	168	0
7.199999999999989	|L-R|	0	168	0
7.600000000000023	total	15	168	0
7.600000000000023	|L-R|	1	168	0
8.0	total	16	168	0
8.0	|L-R|	4	168	0
8.399999999999977	total	13	168	0
8.399999999999977	|L-R|	3	168	0
8.800000000000011	total	15	168	0
8.800000000000011	|L-R|	5	168	0
9.199999999999989	total	20	168	0
9.199999999999989	|L-R|	2	168	0
9.600000000000023	total	20	168	0
9.600000000000023	|L-R|	4	168	0
0.39999999999997726	total	19	174	0
0.39999999999997726	|L-R|	7	174	0
0.8000000000000114	total	16	174	0
0.8000000000000114	|L-R|	6	174	0
1.1999999999999886	total	17	174	0
1.1999999999999886	|L-R|	7	174	0
1.6000000000000227	total	16	174	0
1.6000000000000227	|L-R|	4	174	0
2.0	total	16	174	0
2.0	|L-R|	4	174	0
2.3999999999999773	total	14	174	0
2.3999999999999773	|L-R|	4	174	0
2.8000000000000114	total	15	174	0
2.8000000000000114	|L-R|	3	174	0
3.1999999999999886	total	15	174	0
3.1999999999999886	|L-R|	7	174	0
3.6000000000000227	total	12	174	0
3.6000000000000227	|L-R|	6	174	0
4.0	total	16	174	0
4.0	|L-R|	4	174	0
4.399999999999977	total	16	174	0
4.399999999999977	|L-R|	0	174	0
4.800000000000011	total	14	174	0
4.800000000000011	|L-R|	4	174	0
5.199999999999989	total	14	174	0
5.199999999999989	|L-R|	2	174	0
5.600000000000023	total	15	174	0
5.600000000000023	|L-R|	3	174	0
6.0	total	15	174	0
6.0	|L-R|	3	174	0
6.399999999999977	total	11	174	0
6.399999999999977	|L-R|	3	174	0
6.800000000000011	total	16	174	0
6.800000000000011	|L-R|	8	174	0
7.199999999999989	total	16	174	0
7.199999999999989	|L-R|	4	174	0
7.600000000000023	total	13	174	0
7.600000000000023	|L-R|	9	174	0
8.0	total	15	174	0
8.0	|L-R|	3	174	0
8.399999999999977	total	14	174	0
8.399999999999977	|L-R|	6	174	0
8.800000000000011	total	14	174	0
8.800000000000011	|L-R|	4	174	0
9.199999999999989	total	14	174	0
9.199999999999989	|L-R|	2	174	0
9.600000000000023	total	16	174	0
9.600000000000023	|L-R|	6	174	0
0.39999999999997726	total	17	180	0
0.39999999999997726	|L-R|	3	180	0
0.8000000000000114	total	19	180	0
0.8000000000000114	|L-R|	5	180	0
1.1999999999999886	total	17	180	0
1.1999999999999886	|L-R|	7	180	0
1.6000000000000227	total	16	180	0
1.6000000000000227	|L-R|	6	180	0
2.0	total	15	180	0
2.0	|L-R|	5	180	0
2.3999999999999773	total	15	180	0
2.3999999999999773	|L-R|	9	180	0
2.8000000000000114	total	12	180	0
2.8000000000000114	|L-R|	4	180	0
3.1999999999999886	total	15	180	0
3.1999999999999886	|L-R|	5	180	0
3.6000000000000227	total	12	180	0
3.6000000000000227	|L-R|	2	180	0
4.0	total	16	180	0
4.0	|L-R|	6	180	0
4.399999999999977	total	17	180	0
4.399999999999977	|L-R|	7	180	0
4.800000000000011	total	13	180	0
4.800000000000011	|L-R|	5	180	0
5.199999999999989	total	13	180	0
5.199999999999989	|L-R|	5	180	0
5.600000000000023	total	12	180	0
5.600000000000023	|L-R|	2	180	0
6.0	total	12	180	0
6.0	|L-R|	0	180	0
6.399999999999977	total	12	180	0
6.399999999999977	|L-R|	0	180	0
6.800000000000011	total	12	180	0
6.800000000000011	|L-R|	0	180	0
7.199999999999989	total	13	180	0
7.199999999999989	|L-R|	5	180	0
7.600000000000023	total	11	180	0
7.600000000000023	|L-R|	3	180	0
8.0	total	13	180	0
8.0	|L-R|	3	180	0
8.399999999999977	total	14	180	0
8.399999999999977	|L-R|	2	180	0
8.800000000000011	total	12	180	0
8.800000000000011	|L-R|	4	180	0
9.199999999999989	total	14	180	0
9.199999999999989	|L-R|	4	180	0
9.600000000000023	total	16	180	0
9.600000000000023	|L-R|	6	180	0
0.39999999999997726	total	14	1	2
0.39999999999997726	|L-R|	4	1	2
0.8000000000000114	total	12	1	2
0.8000000000000114	|L-R|	4	1	2
1.1999999999999886	total	13	1	2
1.1999999999999886	|L-R|	3	1	2
1.6000000000000227	total	12	1	2
1.6000000000000227	|L-R|	4	1	2
2.0	total	13	1	2
2.0	|L-R|	3	1	2
2.3999999999999773	total	15	1	2
2.3999999999999773	|L-R|	3	1	2
2.8000000000000114	total	13	1	2
2.8000000000000114	|L-R|	1	1	2
3.1999999999999886	total	15	1	2
3.1999999999999886	|L-R|	3	1	2
3.6000000000000227	total	12	1	2
3.6000000000000227	|L-R|	4	1	2
4.0	total	13	1	2
4.0	|L-R|	3	1	2
4.399999999999977	total	13	1	2
4.399999999999977	|L-R|	5	1	2
4.800000000000011	total	11	1	2
4.800000000000011	|L-R|	1	1	2
5.199999999999989	total	10	1	2
5.199999999999989	|L-R|	6	1	2
5.600000000000023	total	12	1	2
5.600000000000023	|L-R|	6	1	2
6.0	total	12	1	2
6.0	|L-R|	2	1	2
6.399999999999977	total	11	1	2
6.399999999999977	|L-R|	5	1	2
6.800000000000011	total	14	1	2
6.800000000000011	|L-R|	6	1	2
7.199999999999989	total	14	1	2
7.199999999999989	|L-R|	6	1	2
7.600000000000023	total	13	1	2
7.600000000000023	|L-R|	1	1	2
8.0	total	15	1	2
8.0	|L-R|	1	1	2
8.399999999999977	total	13	1	2
8.399999999999977	|L-R|	1	1	2
8.800000000000011	total	13	1	2
8.800000000000011	|L-R|	3	1	2
9.199999999999989	total	11	1	2
9.199999999999989	|L-R|	1	1	2
9.600000000000023	total	14	1	2
9.600000000000023	|L-R|	2	1	2
0.39999999999997726	total	18	7	2
0.39999999999997726	|L-R|	2	7	2
0.8000000000000114	total	18	7	2
0.8000000000000114	|L-R|	6	7	2
1.1999999999999886	total	18	7	2
1.1999999999999886	|L-R|	8	7	2
1.6000000000000227	total	20	7	2
1.6000000000000227	|L-R|	6	7	2
2.0	total	16	7	2
2.0	|L-R|	10	7	2
2.3999999999999773	total	14	7	2
2.3999999999999773	|L-R|	6	7	2
2.8000000000000114	total	15	7	2
2.8000000000000114	|L-R|	5	7	2
3.1999999999999886	total	17	7	2
3.1999999999999886	|L-R|	7	7	2
3.6000000000000227	total	14	7	2
3.6000000000000227	|L-R|	6	7	2
4.0	total	15	7	2
4.0	|L-R|	5	7	2
4.399999999999977	total	14	7	2
4.399999999999977	|L-R|	4	7	2
4.800000000000011	total	14	7	2
4.800000000000011	|L-R|	6	7	2
5.199999999999989	total	14	7	2
5.199999999999989	|L-R|	6	7	2
5.600000000000023	total	14	7	2
5.600000000000023	|L-R|	6	7	2
6.0	total	15	7	2
6.0	|L-R|	9	7	2
6.399999999999977	total	12	7	2
6.399999999999977	|L-R|	2	7	2
6.800000000000011	total	15	7	2
6.800000000000011	|L-R|	7	7	2
7.199999999999989	total	16	7	2
7.199999999999989	|L-R|	10	7	2
7.600000000000023	total	14	7	2
7.600000000000023	|L-R|	6	7	2
8.0	total	19	7	2
8.0	|L-R|	5	7	2
8.399999999999977	total	17	7	2
8.399999999999977	|L-R|	1	7	2
8.800000000000011	total	15	7	2
8.800000000000011	|L-R|	7	7	2
9.199999999999989	total	16	7	2
9.199999999999989	|L-R|	6	7	2
9.600000000000023	total	17	7	2
9.600000000000023	|L-R|	1	7	2
0.39999999999997726	total	18	13	2
0.39999999999997726	|L-R|	4	13	2
0.8000000000000114	total	19	13	2
0.8000000000000114	|L-R|	3	13	2
1.1999999999999886	total	13	13	2
1.1999999999999886	|L-R|	1	13	2
1.6000000000000227	total	14	13	2
1.6000000000000227	|L-R|	2	13	2
2.0	total	14	13	2
2.0	|L-R|	4	13	2
2.3999999999999773	total	14	13	2
2.3999999999999773	|L-R|	0	13	2
2.8000000000000114	total	15	13	2
2.8000000000000114	|L-R|	1	13	2
3.1999999999999886	total	16	13	2
3.1999999999999886	|L-R|	4	13	2
3.6000000000000227	total	14	13	2
3.6000000000000227	|L-R|	0	13	2
4.0	total	14	13	2
4.0	|L-R|	2	13	2
4.399999999999977	total	14	13	2
4.399999999999977	|L-R|	2	13	2
4.800000000000011	total	13	13	2
4.800000000000011	|L-R|	3	13	2
5.199999999999989	total	15	13	2
5.199999999999989	|L-R|	5	13	2
5.600000000000023	total	20	13	2
5.600000000000023	|L-R|	4	13	2
6.0	total	16	13	2
6.0	|L-R|	0	13	2
6.399999999999977	total	14	13	2
6.399999999999977	|L-R|	2	13	2
6.800000000000011	total	15	13	2
6.800000000000011	|L-R|	1	13	2
7.199999999999989	total	14	13	2
7.199999999999989	|L-R|	4	13	2
7.600000000000023	total	18	13	2
7.600000000000023	|L-R|	4	13	2
8.0	total	15	13	2
8.0	|L-R|	1	13	2
8.399999999999977	total	15	13	2
8.399999999999977	|L-R|	1	13	2
8.800000000000011	total	16	13	2
8.800000000000011	|L-R|	2	13	2
9.199999999999989	total	16	13	2
9.199999999999989	|L-R|	2	13	2
9.600000000000023	total	16	13	2
9.600000000000023	|L-R|	0	13	2
0.39999999999997726	total	21	19	2
0.39999999999997726	|L-R|	7	19	2
0.8000000000000114	total	16	19	2
0.8000000000000114	|L-R|	8	19	2
1.1999999999999886	total	16	19	2
1.1999999999999886	|L-R|	12	19	2
1.6000000000000227	total	19	19	2
1.6000000000000227	|L-R|	3	19	2
2.0	total	19	19	2
2.0	|L-R|	7	19	2
2.3999999999999773	total	19	19	2
2.3999999999999773	|L-R|	7	19	2
2.8000000000000114	total	17	19	2
2.8000000000000114	|L-R|	3	19	2
3.1999999999999886	total	17	19	2
3.1999999999999886	|L-R|	1	19	2
3.6000000000000227	total	13	19	2
3.6000000000000227	|L-R|	5	19	2
4.0	total	12	19	2
4.0	|L-R|	8	19	2
4.399999999999977	total	16	19	2
4.399999999999977	|L-R|	10	19	2
4.800000000000011	total	17	19	2
4.800000000000011	|L-R|	5	19	2
5.199999999999989	total	15	19	2
5.199999999999989	|L-R|	7	19	2
5.600000000000023	total	19	19	2
5.600000000000023	|L-R|	5	19	2
6.0	total	16	19	2
6.0	|L-R|	2	19	2
6.399999999999977	total	17	19	2
6.399999999999977	|L-R|	7	19	2
6.800000000000011	total	19	19	2
6.800000000000011	|L-R|	9	19	2
7.199999999999989	total	15	19	2
7.199999999999989	|L-R|	5	19	2
7.600000000000023	total	17	19	2
7.600000000000023	|L-R|	5	19	2
8.0	total	13	19	2
8.0	|L-R|	5	19	2
8.399999999999977	total	14	19	2
8.399999999999977	|L-R|	4	19	2
8.800000000000011	total	11	19	2
8.800000000000011	|L-R|	3	19	2
9.199999999999989	total	17	19	2
9.199999999999989	|L-R|	7	19	2
9.600000000000023	total	13	19	2
9.600000000000023	|L-R|	1	19	2
0.39999999999997726	total	20	25	2
0.39999999999997726	|L-R|	8	25	2
0.8000000000000114	total	20	25	2
0.8000000000000114	|L-R|	6	25	2
1.1999999999999886	total	18	25	2
1.1999999999999886	|L-R|	8	25	2
1.6000000000000227	total	19	25	2
1.6000000000000227	|L-R|	7	25	2
2.0	total	18	25	2
2.0	|L-R|	6	25	2
2.3999999999999773	total	18	25	2
2.3999999999999773	|L-R|	6	25	2
2.8000000000000114	total	18	25	2
2.8000000000000114	|L-R|	6	25	2
3.1999999999999886	total	17	25	2
3.1999999999999886	|L-R|	5	25	2
3.6000000000000227	total	15	25	2
3.6000000000000227	|L-R|	3	25	2
4.0	total	16	25	2
4.0	|L-R|	4	25	2
4.399999999999977	total	18	25	2
4.399999999999977	|L-R|	2	25	2
4.800000000000011	total	15	25	2
4.800000000000011	|L-R|	1	25	2
5.199999999999989	total	17	25	2
5.199999999999989	|L-R|	7	25	2
5.600000000000023	total	17	25	2
5.600000000000023	|L-R|	7	25	2
6.0	total	16	25	2
6.0	|L-R|	6	25	2
6.399999999999977	total	18	25	2
6.399999999999977	|L-R|	2	25	2
6.800000000000011	total	17	25	2
6.800000000000011	|L-R|	7	25	2
7.199999999999989	total	13	25	2
7.199999999999989	|L-R|	5	25	2
7.600000000000023	total	14	25	2
7.600000000000023	|L-R|	6	25	2
8.0	total	13	25	2
8.0	|L-R|	3	25	2
8.399999999999977	total	13	25	2
8.399999999999977	|L-R|	3	25	2
8.800000000000011	total	13	25	2
8.800000000000011	|L-R|	1	25	2
9.199999999999989	total	16	25	2
9.199999999999989	|L-R|	2	25	2
9.600000000000023	total	22	25	2
9.600000000000023	|L-R|	0	25	2
0.39999999999997726	total	21	31	2
0.39999999999997726	|L-R|	1	31	2
0.8000000000000114	total	21	31	2
0.8000000000000114	|L-R|	9	31	2
1.1999999999999886	total	20	31	2
1.1999999999999886	|L-R|	2	31	2
1.6000000000000227	total	17	31	2
1.6000000000000227	|L-R|	1	31	2
2.0	total	16	31	2
2.0	|L-R|	4	31	2
2.3999999999999773	total	17	31	2
2.3999999999999773	|L-R|	1	31	2
2.8000000000000114	total	17	31	2
2.8000000000000114	|L-R|	3	31	2
3.1999999999999886	total	14	31	2
3.1999999999999886	|L-R|	2	31	2
3.6000000000000227	total	20	31	2
3.6000000000000227	|L-R|	4	31	2
4.0	total	20	31	2
4.0	|L-R|	0	31	2
4.399999999999977	total	17	31	2
4.399999999999977	|L-R|	1	31	2
4.800000000000011	total	18	31	2
4.800000000000011	|L-R|	0	31	2
5.199999999999989	total	19	31	2
5.199999999999989	|L-R|	1	31	2
5.600000000000023	total	20	31	2
5.600000000000023	|L-R|	2	31	2
6.0	total	20	31	2
6.0	|L-R|	4	31	2
6.399999999999977	total	18	31	2
6.399999999999977	|L-R|	0	31	2
6.800000000000011	total	19	31	2
6.800000000000011	|L-R|	1	31	2
7.199999999999989	total	16	31	2
7.199999999999989	|L-R|	2	31	2
7.600000000000023	total	18	31	2
7.600000000000023	|L-R|	0	31	2
8.0	total	16	31	2
8.0	|L-R|	0	31	2
8.399999999999977	total	16	31	2
8.399999999999977	|L-R|	4	31	2
8.800000000000011	total	16	31	2
8.800000000000011	|L-R|	2	31	2
9.199999999999989	total	14	31	2
9.199999999999989	|L-R|	2	31	2
9.600000000000023	total	11	31	2
9.600000000000023	|L-R|	5	31	2
0.39999999999997726	total	18	37	2
0.39999999999997726	|L-R|	2	37	2
0.8000000000000114	total	19	37	2
0.8000000000000114	|L-R|	1	37	2
1.1999999999999886	total	17	37	2
1.1999999999999886	|L-R|	3	37	2
1.6000000000000227	total	16	37	2
1.6000000000000227	|L-R|	4	37	2
2.0	total	17	37	2
2.0	|L-R|	5	37	2
2.3999999999999773	total	13	37	2
2.3999999999999773	|L-R|	3	37	2
2.8000000000000114	total	16	37	2
2.8000000000000114	|L-R|	2	37	2
3.1999999999999886	total	16	37	2
3.1999999999999886	|L-R|	0	37	2
3.6000000000000227	total	13	37	2
3.6000000000000227	|L-R|	1	37	2
4.0	total	15	37	2
4.0	|L-R|	1	37	2
4.399999999999977	total	14	37	2
4.399999999999977	|L-R|	2	37	2
4.800000000000011	total	14	37	2
4.800000000000011	|L-R|	2	37	2
5.199999999999989	total	15	37	2
5.199999999999989	|L-R|	3	37	2
5.600000000000023	total	10	37	2
5.600000000000023	|L-R|	2	37	2
6.0	total	12	37	2
6.0	|L-R|	0	37	2
6.399999999999977	total	13	37	2
6.399999999999977	|L-R|	1	37	2
6.800000000000011	total	13	37	2
6.800000000000011	|L-R|	3	37	2
7.199999999999989	total	13	37	2
7.199999999999989	|L-R|	1	37	2
7.600000000000023	total	11	37	2
7.600000000000023	|L-R|	5	37	2
8.0	total	13	37	2
8.0	|L-R|	3	37	2
8.399999999999977	total	15	37	2
8.399999999999977	|L-R|	5	37	2
8.800000000000011	total	11	37	2
8.800000000000011	|L-R|	1	37	2
9.199999999999989	total	16	37	2
9.199999999999989	|L-R|	2	37	2
9.600000000000023	total	14	37	2
9.600000000000023	|L-R|	4	37	2
0.39999999999997726	total	25	43	2
0.39999999999997726	|L-R|	1	43	2
0.8000000000000114	total	20	43	2
0.8000000000000114	|L-R|	8	43	2
1.1999999999999886	total	19	43	2
1.1999999999999886	|L-R|	5	43	2
1.6000000000000227	total	20	43	2
1.6000000000000227	|L-R|	6	43	2
2.0	total	18	43	2
2.0	|L-R|	8	43	2
2.3999999999999773	total	17	43	2
2.3999999999999773	|L-R|	7	43	2
2.8000000000000114	total	21	43	2
2.8000000000000114	|L-R|	3	43	2
3.1999999999999886	total	20	43	2
3.1999999999999886	|L-R|	4	43	2
3.6000000000000227	total	20	43	2
3.6000000000000227	|L-R|	2	43	2
4.0	total	21	43	2
4.0	|L-R|	1	43	2
4.399999999999977	total	21	43	2
4.399999999999977	|L-R|	3	43	2
4.800000000000011	total	17	43	2
4.800000000000011	|L-R|	1	43	2
5.199999999999989	total	14	43	2
5.199999999999989	|L-R|	0	43	2
5.600000000000023	total	16	43	2
5.600000000000023	|L-R|	4	43	2
6.0	total	19	43	2
6.0	|L-R|	9	43	2
6.399999999999977	total	19	43	2
6.399999999999977	|L-R|	7	43	2
6.800000000000011	total	17	43	2
6.800000000000011	|L-R|	3	43	2
7.199999999999989	total	19	43	2
7.199999999999989	|L-R|	3	43	2
7.600000000000023	total	17	43	2
7.600000000000023	|L-R|	3	43	2
8.0	total	13	43	2
8.0	|L-R|	3	43	2
8.399999999999977	total	15	43	2
8.399999999999977	|L-R|	1	43	2
8.800000000000011	total	18	43	2
8.800000000000011	|L-R|	0	43	2
9.199999999999989	total	16	43	2
9.199999999999989	|L-R|	0	43	2
9.600000000000023	total	16	43	2
9.600000000000023	|L-R|	6	43	2
0.39999999999997726	total	18	49	2
0.39999999999997726	|L-R|	4	49	2
0.8000000000000114	total	15	49	2
0.8000000000000114	|L-R|	5	49	2
1.1999999999999886	total	15	49	2
1.1999999999999886	|L-R|	5	49	2
1.6000000000000227	total	13	49	2
1.6000000000000227	|L-R|	1	49	2
2.0	total	13	49	2
2.0	|L-R|	3	49	2
2.3999999999999773	total	15	49	2
2.3999999999999773	|L-R|	1	49	2
2.8000000000000114	total	15	49	2
2.8000000000000114	|L-R|	1	49	2
3.1999999999999886	total	15	49	2
3.1999999999999886	|L-R|	1	49	2
3.6000000000000227	total	16	49	2
3.6000000000000227	|L-R|	2	49	2
4.0	total	17	49	2
4.0	|L-R|	5	49	2
4.399999999999977	total	17	49	2
4.399999999999977	|L-R|	3	49	2
4.800000000000011	total	13	49	2
4.800000000000011	|L-R|	3	49	2
5.199999999999989	total	14	49	2
5.199999999999989	|L-R|	4	49	2
5.600000000000023	total	13	49	2
5.600000000000023	|L-R|	1	49	2
6.0	total	16	49	2
6.0	|L-R|	2	49	2
6.399999999999977	total	15	49	2
6.399999999999977	|L-R|	3	49	2
6.800000000000011	total	15	49	2
6.800000000000011	|L-R|	3	49	2
7.199999999999989	total	19	49	2
7.199999999999989	|L-R|	1	49	2
7.600000000000023	total	16	49	2
7.600000000000023	|L-R|	4	49	2
8.0	total	16	49	2
8.0	|L-R|	6	49	2
8.399999999999977	total	19	49	2
8.399999999999977	|L-R|	1	49	2
8.800000000000011	total	16	49	2
8.800000000000011	|L-R|	0	49	2
9.199999999999989	total	15	49	2
9.199999999999989	|L-R|	3	49	2
9.600000000000023	total	18	49	2
9.600000000000023	|L-R|	0	49	2
0.39999999999997726	total	13	55	2
0.39999999999997726	|L-R|	1	55	2
0.8000000000000114	total	12	55	2
0.8000000000000114	|L-R|	2	55	2
1.1999999999999886	total	13	55	2
1.1999999999999886	|L-R|	3	55	2
1.6000000000000227	total	13	55	2
1.6000000000000227	|L-R|	1	55	2
2.0	total	11	55	2
2.0	|L-R|	1	55	2
2.3999999999999773	total	10	55	2
2.3999999999999773	|L-R|	2	55	2
2.8000000000000114	total	12	55	2
2.8000000000000114	|L-R|	0	55	2
3.1999999999999886	total	10	55	2
3.1999999999999886	|L-R|	4	55	2
3.6000000000000227	total	13	55	2
3.6000000000000227	|L-R|	3	55	2
4.0	total	11	55	2
4.0	|L-R|	1	55	2
4.399999999999977	total	13	55	2
4.399999999999977	|L-R|	1	55	2
4.800000000000011	total	12	55	2
4.800000000000011	|L-R|	2	55	2
5.199999999999989	total	9	55	2
5.199999999999989	|L-R|	5	55	2
5.600000000000023	total	10	55	2
5.600000000000023	|L-R|	6	55	2
6.0	total	10	55	2
6.0	|L-R|	4	55	2
6.399999999999977	total	13	55	2
6.399999999999977	|L-R|	5	55	2
6.800000000000011	total	12	55	2
6.800000000000011	|L-R|	2	55	2
7.199999999999989	total	11	55	2
7.199999999999989	|L-R|	1	55	2
7.600000000000023	total	10	55	2
7.600000000000023	|L-R|	4	55	2
8.0	total	9	55	2
8.0	|L-R|	1	55	2
8.399999999999977	total	9	55	2
8.399999999999977	|L-R|	1	55	2
8.800000000000011	total	10	55	2
8.800000000000011	|L-R|	4	55	2
9.199999999999989	total	9	55	2
9.199999999999989	|L-R|	3	55	2
9.600000000000023	total	8	55	2
9.600000000000023	|L-R|	4	55	2
0.39999999999997726	total	21	61	2
0.39999999999997726	|L-R|	1	61	2
0.8000000000000114	total	18	61	2
0.8000000000000114	|L-R|	2	61	2
1.1999999999999886	total	18	61	2
1.1999999999999886	|L-R|	2	61	2
1.6000000000000227	total	21	61	2
1.6000000000000227	|L-R|	3	61	2
2.0	total	18	61	2
2.0	|L-R|	6	61	2
2.3999999999999773	total	13	61	2
2.3999999999999773	|L-R|	7	61	2
2.8000000000000114	total	12	61	2
2.8000000000000114	|L-R|	6	61	2
3.1999999999999886	total	13	61	2
3.1999999999999886	|L-R|	3	61	2
3.6000000000000227	total	10	61	2
3.6000000000000227	|L-R|	2	61	2
4.0	total	10	61	2
4.0	|L-R|	2	61	2
4.399999999999977	total	16	61	2
4.399999999999977	|L-R|	4	61	2
4.800000000000011	total	15	61	2
4.800000000000011	|L-R|	5	61	2
5.199999999999989	total	14	61	2
5.199999999999989	|L-R|	2	61	2
5.600000000000023	total	18	61	2
5.600000000000023	|L-R|	2	61	2
6.0	total	12	61	2
6.0	|L-R|	2	61	2
6.399999999999977	total	14	61	2
6.399999999999977	|L-R|	0	61	2
6.800000000000011	total	13	61	2
6.800000000000011	|L-R|	3	61	2
7.199999999999989	total	14	61	2
7.199999999999989	|L-R|	0	61	2
7.600000000000023	total	15	61	2
7.600000000000023	|L-R|	1	61	2
8.0	total	16	61	2
8.0	|L-R|	0	61	2
8.399999999999977	total	14	61	2
8.399999999999977	|L-R|	0	61	2
8.800000000000011	total	16	61	2
8.800000000000011	|L-R|	2	61	2
9.199999999999989	total	13	61	2
9.199999999999989	|L-R|	3	61	2
9.600000000000023	total	16	61	2
9.600000000000023	|L-R|	4	61	2
0.39999999999997726	total	20	67	2
0.39999999999997726	|L-R|	2	67	2
0.8000000000000114	total	18	67	2
0.8000000000000114	|L-R|	6	67	2
1.1999999999999886	total	17	67	2
1.1999999999999886	|L-R|	3	67	2
1.6000000000000227	total	18	67	2
1.6000000000000227	|L-R|	0	67	2
2.0	total	16	67	2
2.0	|L-R|	2	67	2
2.3999999999999773	total	17	67	2
2.3999999999999773	|L-R|	1	67	2
2.8000000000000114	total	16	67	2
2.8000000000000114	|L-R|	2	67	2
3.1999999999999886	total	17	67	2
3.1999999999999886	|L-R|	3	67	2
3.6000000000000227	total	15	67	2
3.6000000000000227	|L-R|	3	67	2
4.0	total	16	67	2
4.0	|L-R|	2	67	2
4.399999999999977	total	16	67	2
4.399999999999977	|L-R|	2	67	2
4.800000000000011	total	17	67	2
4.800000000000011	|L-R|	1	67	2
5.199999999999989	total	14	67	2
5.199999999999989	|L-R|	0	67	2
5.600000000000023	total	15	67	2
5.600000000000023	|L-R|	3	67	2
6.0	total	15	67	2
6.0	|L-R|	7	67	2
6.399999999999977	total	15	67	2
[truncated: 6,641 more rows]
