# Supplementary material for: Kinesin-4 KIF21B limits microtubule growth to allow rapid centrosome polarization in T cells
Source: eLife. 2020 Dec 21;9:e62876. doi: 10.7554/eLife.62876 (PMC7817182; doi:10.7554/eLife.62876)
Supplement: Figure 6—source data 6. — The data is given for different numbers of KIF21B motors and shown in Figure 6H. [file elife-62876-fig6-data6.zip]

Archive with 1 entries (1 files):
- Figure_6_source_data_6.csv
