# Supplementary material for: Kinesin-4 KIF21B limits microtubule growth to allow rapid centrosome polarization in T cells
Source: eLife. 2020 Dec 21;9:e62876. doi: 10.7554/eLife.62876 (PMC7817182; doi:10.7554/eLife.62876)
Supplement: Figure 6—source data 6. — The data is given for different numbers of KIF21B motors and shown in Figure 6H. [file elife-62876-fig6-data6.zip › Figure_6_source_data_6.csv]

time (s)	centrosome distance to synapse	|MT_L-MT_R|	identifier	nr of kif21b motors
300.4	10.931000000000001	5	6	0
300.8	10.982999999999999	1	6	0
301.2	11.017	1	6	0
301.6	11.015	3	6	0
302.0	11.012999999999998	2	6	0
302.4	10.998	1	6	0
302.8	10.992	3	6	0
303.2	10.982	2	6	0
303.6	11.014	2	6	0
304.0	11.024999999999999	3	6	0
304.4	11.023	3	6	0
304.8	10.995	3	6	0
305.2	10.988	2	6	0
305.6	10.959	0	6	0
306.0	10.939	5	6	0
306.4	10.936	5	6	0
306.8	10.932	4	6	0
307.2	10.925	5	6	0
307.6	10.918	3	6	0
308.0	10.892	2	6	0
308.4	10.887999999999998	2	6	0
308.8	10.922999999999998	5	6	0
309.2	11.014	3	6	0
309.6	11.015	5	6	0
310.0	11.001	1	6	0
310.4	10.982	6	6	0
310.8	10.951	4	6	0
311.2	10.905999999999999	6	6	0
311.6	10.91	5	6	0
312.0	10.914	6	6	0
312.4	10.892	6	6	0
312.8	10.858999999999998	5	6	0
313.2	10.828	4	6	0
313.6	10.815	3	6	0
314.0	10.78	4	6	0
314.4	10.754999999999999	8	6	0
314.8	10.737	5	6	0
315.2	10.707	9	6	0
315.6	10.674	7	6	0
316.0	10.62	6	6	0
316.4	10.623	6	6	0
316.8	10.600999999999999	10	6	0
317.2	10.586	4	6	0
317.6	10.596	3	6	0
318.0	10.616999999999999	2	6	0
318.4	10.613999999999999	2	6	0
318.8	10.582	6	6	0
319.2	10.59	2	6	0
319.6	10.59	5	6	0
320.0	10.565	2	6	0
320.4	10.552	4	6	0
320.8	10.581	3	6	0
321.2	10.619	3	6	0
321.6	10.646999999999998	4	6	0
322.0	10.693999999999999	0	6	0
322.4	10.713999999999999	5	6	0
322.8	10.706	8	6	0
323.2	10.696	8	6	0
323.6	10.713999999999999	8	6	0
324.0	10.722999999999999	12	6	0
324.4	10.736	5	6	0
324.8	10.738	0	6	0
325.2	10.703	7	6	0
325.6	10.673	7	6	0
326.0	10.652	6	6	0
326.4	10.67	9	6	0
326.8	10.681000000000001	3	6	0
327.2	10.684	5	6	0
327.6	10.718	6	6	0
328.0	10.708	6	6	0
328.4	10.724	8	6	0
328.8	10.712	6	6	0
329.2	10.707	7	6	0
329.6	10.697	5	6	0
330.0	10.703	5	6	0
330.4	10.684999999999999	1	6	0
330.8	10.69	4	6	0
331.2	10.686	3	6	0
331.6	10.676	4	6	0
332.0	10.68	8	6	0
332.4	10.658999999999999	3	6	0
332.8	10.637	4	6	0
333.2	10.614999999999998	2	6	0
333.6	10.619	2	6	0
334.0	10.626999999999999	5	6	0
334.4	10.619	11	6	0
334.8	10.597	9	6	0
335.2	10.571	3	6	0
335.6	10.529	5	6	0
336.0	10.498	10	6	0
336.4	10.5	7	6	0
336.8	10.489999999999998	9	6	0
337.2	10.456	0	6	0
337.6	10.433	11	6	0
338.0	10.39	9	6	0
338.4	10.369	9	6	0
338.8	10.347999999999999	11	6	0
339.2	10.309	8	6	0
339.6	10.271999999999998	12	6	0
340.0	10.23	5	6	0
340.4	10.207	6	6	0
340.8	10.184999999999999	5	6	0
341.2	10.155999999999999	7	6	0
341.6	10.132	3	6	0
342.0	10.120999999999999	9	6	0
342.4	10.148	9	6	0
342.8	10.108	6	6	0
343.2	10.067	8	6	0
343.6	10.038	2	6	0
344.0	9.998	1	6	0
344.4	9.969999999999999	5	6	0
344.8	9.954	11	6	0
345.2	9.901	6	6	0
345.6	9.828	8	6	0
346.0	9.792	7	6	0
346.4	9.780999999999999	7	6	0
346.8	9.741999999999999	5	6	0
347.2	9.73	7	6	0
347.6	9.702	5	6	0
348.0	9.663	9	6	0
348.4	9.64	11	6	0
348.8	9.597999999999999	5	6	0
349.2	9.578	6	6	0
349.6	9.556000000000001	7	6	0
350.0	9.54	9	6	0
350.4	9.524999999999999	9	6	0
350.8	9.521999999999998	4	6	0
351.2	9.511	5	6	0
351.6	9.482	7	6	0
352.0	9.423	7	6	0
352.4	9.363	12	6	0
352.8	9.323	11	6	0
353.2	9.295	9	6	0
353.6	9.224	11	6	0
354.0	9.149	9	6	0
354.4	9.122	8	6	0
354.8	9.102	7	6	0
355.2	9.093	7	6	0
355.6	9.05	8	6	0
356.0	8.993	14	6	0
356.4	8.940999999999999	13	6	0
356.8	8.869	10	6	0
357.2	8.777999999999999	9	6	0
357.6	8.716	8	6	0
358.0	8.649	11	6	0
358.4	8.572	7	6	0
358.8	8.478	6	6	0
359.2	8.389	9	6	0
359.6	8.315	13	6	0
360.0	8.248	7	6	0
360.4	8.183	6	6	0
360.8	8.14	5	6	0
361.2	8.129999999999999	6	6	0
361.6	8.135	9	6	0
362.0	8.137	6	6	0
362.4	8.106	8	6	0
362.8	8.065999999999999	11	6	0
363.2	8.04	8	6	0
363.6	8.018	7	6	0
364.0	8.004999999999999	8	6	0
364.4	7.983	5	6	0
364.8	7.945	9	6	0
365.2	7.935	6	6	0
365.6	7.906	7	6	0
366.0	7.866	9	6	0
366.4	7.82	5	6	0
366.8	7.770999999999999	7	6	0
367.2	7.699	8	6	0
367.6	7.6129999999999995	9	6	0
368.0	7.5329999999999995	13	6	0
368.4	7.459	10	6	0
368.8	7.441	5	6	0
369.2	7.42	10	6	0
369.6	7.419	9	6	0
370.0	7.425	8	6	0
370.4	7.428999999999999	10	6	0
370.8	7.404	6	6	0
371.2	7.377	8	6	0
371.6	7.358	10	6	0
372.0	7.33	9	6	0
372.4	7.308999999999999	10	6	0
372.8	7.279999999999999	11	6	0
373.2	7.271	8	6	0
373.6	7.247999999999999	6	6	0
374.0	7.241	7	6	0
374.4	7.22	9	6	0
374.8	7.178	7	6	0
375.2	7.13	9	6	0
375.6	7.058999999999999	10	6	0
376.0	6.994999999999999	8	6	0
376.4	6.962	10	6	0
376.8	6.930999999999999	11	6	0
377.2	6.862	11	6	0
377.6	6.752	14	6	0
378.0	6.675	11	6	0
378.4	6.601999999999999	9	6	0
378.8	6.516	10	6	0
379.2	6.438	15	6	0
379.6	6.335	10	6	0
380.0	6.244999999999999	9	6	0
380.4	6.161	9	6	0
380.8	6.071	9	6	0
381.2	5.9959999999999996	8	6	0
381.6	5.917999999999999	8	6	0
382.0	5.824	8	6	0
382.4	5.726	9	6	0
382.8	5.6049999999999995	14	6	0
383.2	5.483	8	6	0
383.6	5.356999999999999	10	6	0
384.0	5.286	12	6	0
384.4	5.202999999999999	9	6	0
384.8	5.116	12	6	0
385.2	5.007999999999999	12	6	0
385.6	4.8759999999999994	9	6	0
386.0	4.749	9	6	0
386.4	4.622	9	6	0
386.8	4.4959999999999996	13	6	0
387.2	4.353999999999999	10	6	0
387.6	4.239	11	6	0
388.0	4.144	8	6	0
388.4	4.063	11	6	0
388.8	3.973	10	6	0
389.2	3.92	14	6	0
389.6	3.8489999999999998	11	6	0
390.0	3.764	14	6	0
390.4	3.6689999999999996	10	6	0
390.8	3.5819999999999994	12	6	0
391.2	3.4909999999999997	13	6	0
391.6	3.4059999999999997	13	6	0
392.0	3.2939999999999996	10	6	0
392.4	3.1649999999999996	14	6	0
392.8	3.0449999999999995	13	6	0
393.2	2.9829999999999997	12	6	0
393.6	2.9029999999999996	12	6	0
394.0	2.823	8	6	0
394.4	2.7419999999999995	11	6	0
394.8	2.6899999999999995	9	6	0
395.2	2.631	12	6	0
395.6	2.5789999999999993	10	6	0
396.0	2.5089999999999995	8	6	0
396.4	2.448	10	6	0
396.8	2.381	9	6	0
397.2	2.291	13	6	0
397.6	2.201	10	6	0
398.0	2.1129999999999995	7	6	0
398.4	2.0719999999999996	5	6	0
398.8	2.0149999999999997	6	6	0
399.2	1.9639999999999995	7	6	0
399.6	1.9209999999999998	9	6	0
400.0	1.8649999999999998	6	6	0
400.4	1.8209999999999997	5	6	0
400.8	1.7409999999999997	10	6	0
401.2	1.6749999999999998	10	6	0
401.6	1.6199999999999997	7	6	0
300.4	10.961	0	5	10
300.8	11.036	3	5	10
301.2	11.015	0	5	10
301.6	10.988999999999999	2	5	10
302.0	10.975	3	5	10
302.4	10.927	4	5	10
302.8	10.864999999999998	2	5	10
303.2	10.838	3	5	10
303.6	10.821	5	5	10
304.0	10.815	3	5	10
304.4	10.803999999999998	3	5	10
304.8	10.767	6	5	10
305.2	10.732999999999999	8	5	10
305.6	10.693	9	5	10
306.0	10.666	6	5	10
306.4	10.639	8	5	10
306.8	10.614999999999998	4	5	10
307.2	10.573	10	5	10
307.6	10.514	9	5	10
308.0	10.472	5	5	10
308.4	10.425	10	5	10
308.8	10.372	9	5	10
309.2	10.332	10	5	10
309.6	10.265	7	5	10
310.0	10.241	9	5	10
310.4	10.187999999999999	9	5	10
310.8	10.106	10	5	10
311.2	10.01	7	5	10
311.6	9.926	9	5	10
312.0	9.825	11	5	10
312.4	9.735	8	5	10
312.8	9.681000000000001	9	5	10
313.2	9.614999999999998	9	5	10
313.6	9.523	11	5	10
314.0	9.447	12	5	10
314.4	9.353	12	5	10
314.8	9.254	10	5	10
315.2	9.168	10	5	10
315.6	9.078	9	5	10
316.0	8.986	12	5	10
316.4	8.918	12	5	10
316.8	8.815	7	5	10
317.2	8.690999999999999	9	5	10
317.6	8.565999999999999	8	5	10
318.0	8.463999999999999	8	5	10
318.4	8.363	8	5	10
318.8	8.261	10	5	10
319.2	8.154	9	5	10
319.6	8.011	10	5	10
320.0	7.878	10	5	10
320.4	7.734999999999999	9	5	10
320.8	7.569999999999999	12	5	10
321.2	7.419	8	5	10
321.6	7.305999999999999	11	5	10
322.0	7.173	8	5	10
322.4	7.050999999999999	10	5	10
322.8	6.901999999999999	8	5	10
323.2	6.787	6	5	10
323.6	6.686999999999999	9	5	10
324.0	6.571999999999999	9	5	10
324.4	6.425	12	5	10
324.8	6.282	9	5	10
325.2	6.129	10	5	10
325.6	5.973	12	5	10
326.0	5.787999999999999	9	5	10
326.4	5.598999999999999	14	5	10
326.8	5.401	13	5	10
327.2	5.212	13	5	10
327.6	4.9959999999999996	10	5	10
328.0	4.808999999999999	12	5	10
328.4	4.662	12	5	10
328.8	4.5	13	5	10
329.2	4.3309999999999995	12	5	10
329.6	4.163	10	5	10
330.0	4.013999999999999	12	5	10
330.4	3.896	10	5	10
330.8	3.774	8	5	10
331.2	3.6439999999999997	8	5	10
331.6	3.5159999999999996	7	5	10
332.0	3.4259999999999997	11	5	10
332.4	3.2969999999999997	10	5	10
332.8	3.1889999999999996	12	5	10
333.2	3.0609999999999995	12	5	10
333.6	2.916	10	5	10
334.0	2.7739999999999996	12	5	10
334.4	2.6199999999999997	10	5	10
334.8	2.4839999999999995	12	5	10
335.2	2.356	13	5	10
335.6	2.2269999999999994	12	5	10
336.0	2.121	11	5	10
336.4	2.0229999999999997	12	5	10
336.8	1.9269999999999996	10	5	10
337.2	1.831	10	5	10
337.6	1.7469999999999994	9	5	10
338.0	1.6619999999999995	8	5	10
338.4	1.6189999999999993	10	5	10
300.4	10.95	4	1	2
300.8	11.032	4	1	2
301.2	11.078	3	1	2
301.6	11.125	4	1	2
302.0	11.158999999999999	3	1	2
302.4	11.157	3	1	2
302.8	11.161	1	1	2
303.2	11.174	3	1	2
303.6	11.174	4	1	2
304.0	11.141	3	1	2
304.4	11.125	5	1	2
304.8	11.165	1	1	2
305.2	11.148	6	1	2
305.6	11.123999999999999	6	1	2
306.0	11.14	2	1	2
306.4	11.123	5	1	2
306.8	11.113	6	1	2
307.2	11.088999999999999	6	1	2
307.6	11.07	1	1	2
308.0	11.046	1	1	2
308.4	11.057	1	1	2
308.8	11.087	3	1	2
309.2	11.104	1	1	2
309.6	11.129	2	1	2
310.0	11.167	4	1	2
310.4	11.161999999999999	1	1	2
310.8	11.149	3	1	2
311.2	11.128	0	1	2
311.6	11.11	1	1	2
312.0	11.082	2	1	2
312.4	11.067	1	1	2
312.8	11.078	0	1	2
313.2	11.057	3	1	2
313.6	11.061	0	1	2
314.0	11.05	2	1	2
314.4	11.04	1	1	2
314.8	11.001	1	1	2
315.2	11.008	0	1	2
315.6	10.98	2	1	2
316.0	10.959	2	1	2
316.4	10.954	1	1	2
316.8	10.963	2	1	2
317.2	10.989999999999998	4	1	2
317.6	11.008	3	1	2
318.0	10.967	1	1	2
318.4	10.982	4	1	2
318.8	10.994	1	1	2
319.2	10.986	1	1	2
319.6	10.982	1	1	2
320.0	10.977	2	1	2
320.4	10.954	3	1	2
320.8	10.977	2	1	2
321.2	10.997	1	1	2
321.6	11.029	1	1	2
322.0	11.024	3	1	2
322.4	11.001	3	1	2
322.8	10.98	1	1	2
323.2	10.963999999999999	9	1	2
323.6	10.963	5	1	2
324.0	10.963	0	1	2
324.4	10.951	2	1	2
324.8	10.921	0	1	2
325.2	10.915	4	1	2
325.6	10.91	2	1	2
326.0	10.911	0	1	2
326.4	10.872	1	1	2
326.8	10.861	3	1	2
327.2	10.841000000000001	0	1	2
327.6	10.826	0	1	2
328.0	10.828	1	1	2
328.4	10.812000000000001	1	1	2
328.8	10.797999999999998	1	1	2
329.2	10.783999999999999	1	1	2
329.6	10.776	0	1	2
330.0	10.754	4	1	2
330.4	10.744	2	1	2
330.8	10.754999999999999	0	1	2
331.2	10.759	2	1	2
331.6	10.748	2	1	2
332.0	10.773	2	1	2
332.4	10.776	3	1	2
332.8	10.773	0	1	2
333.2	10.776	2	1	2
333.6	10.779	2	1	2
334.0	10.777000000000001	0	1	2
334.4	10.774	4	1	2
334.8	10.791	2	1	2
335.2	10.846	2	1	2
335.6	10.895	4	1	2
336.0	10.885	3	1	2
336.4	10.857	2	1	2
336.8	10.835	4	1	2
337.2	10.815999999999999	1	1	2
337.6	10.785	2	1	2
338.0	10.754	0	1	2
338.4	10.764	3	1	2
338.8	10.757	1	1	2
339.2	10.751	2	1	2
339.6	10.751	2	1	2
340.0	10.764	1	1	2
340.4	10.756	2	1	2
340.8	10.725	3	1	2
341.2	10.733999999999998	3	1	2
341.6	10.727	1	1	2
342.0	10.704	1	1	2
342.4	10.681000000000001	0	1	2
342.8	10.665	1	1	2
343.2	10.661	2	1	2
343.6	10.645	1	1	2
344.0	10.633	2	1	2
344.4	10.623	1	1	2
344.8	10.61	0	1	2
345.2	10.604	1	1	2
345.6	10.599	2	1	2
346.0	10.565	1	1	2
346.4	10.552	3	1	2
346.8	10.565	4	1	2
347.2	10.541	5	1	2
347.6	10.521999999999998	1	1	2
348.0	10.507	2	1	2
348.4	10.497	4	1	2
348.8	10.482	2	1	2
349.2	10.475999999999999	3	1	2
349.6	10.456	3	1	2
350.0	10.44	3	1	2
350.4	10.434999999999999	1	1	2
350.8	10.431000000000001	2	1	2
351.2	10.431999999999999	1	1	2
351.6	10.422	2	1	2
352.0	10.424	0	1	2
352.4	10.43	1	1	2
352.8	10.445	2	1	2
353.2	10.43	2	1	2
353.6	10.428999999999998	2	1	2
354.0	10.431000000000001	1	1	2
354.4	10.422	3	1	2
354.8	10.407	2	1	2
355.2	10.388	1	1	2
355.6	10.352	1	1	2
356.0	10.337	0	1	2
356.4	10.354	1	1	2
356.8	10.341999999999999	0	1	2
357.2	10.326	1	1	2
357.6	10.335	2	1	2
358.0	10.357	5	1	2
358.4	10.385	2	1	2
358.8	10.408	1	1	2
359.2	10.417	2	1	2
359.6	10.449	2	1	2
360.0	10.465	4	1	2
360.4	10.455	5	1	2
360.8	10.457	4	1	2
361.2	10.462	2	1	2
361.6	10.458	1	1	2
362.0	10.46	2	1	2
362.4	10.448	1	1	2
362.8	10.448	1	1	2
363.2	10.436	0	1	2
363.6	10.42	1	1	2
364.0	10.419	0	1	2
364.4	10.428999999999998	1	1	2
364.8	10.43	1	1	2
365.2	10.428999999999998	6	1	2
365.6	10.426	1	1	2
366.0	10.395	0	1	2
366.4	10.367999999999999	3	1	2
366.8	10.373999999999999	4	1	2
367.2	10.386	3	1	2
367.6	10.415	1	1	2
368.0	10.443	2	1	2
368.4	10.427	2	1	2
368.8	10.417	4	1	2
369.2	10.386	3	1	2
369.6	10.399999999999999	0	1	2
370.0	10.41	4	1	2
370.4	10.43	3	1	2
370.8	10.428	1	1	2
371.2	10.416	7	1	2
371.6	10.399	0	1	2
372.0	10.379	3	1	2
372.4	10.366	0	1	2
372.8	10.373999999999999	1	1	2
373.2	10.366999999999999	1	1	2
373.6	10.357	4	1	2
374.0	10.327	4	1	2
374.4	10.301	3	1	2
374.8	10.268	0	1	2
375.2	10.251999999999999	2	1	2
375.6	10.274999999999999	1	1	2
376.0	10.295	1	1	2
376.4	10.280999999999999	0	1	2
376.8	10.27	2	1	2
377.2	10.256	1	1	2
377.6	10.254	2	1	2
378.0	10.248999999999999	2	1	2
378.4	10.244	1	1	2
378.8	10.241	2	1	2
379.2	10.27	1	1	2
379.6	10.274	1	1	2
380.0	10.296	1	1	2
380.4	10.323	1	1	2
380.8	10.355	0	1	2
381.2	10.405	0	1	2
381.6	10.46	3	1	2
382.0	10.42	1	1	2
382.4	10.346	4	1	2
382.8	10.294	3	1	2
383.2	10.271	2	1	2
383.6	10.261	4	1	2
384.0	10.256	0	1	2
384.4	10.26	2	1	2
384.8	10.253	3	1	2
385.2	10.183	2	1	2
385.6	10.161	1	1	2
386.0	10.149	6	1	2
386.4	10.128	5	1	2
386.8	10.119	4	1	2
387.2	10.088999999999999	7	1	2
387.6	10.065999999999999	5	1	2
388.0	10.062999999999999	6	1	2
388.4	10.068	10	1	2
388.8	10.075	9	1	2
389.2	10.071	5	1	2
389.6	10.052	3	1	2
390.0	10.08	1	1	2
390.4	10.116999999999999	1	1	2
390.8	10.143999999999998	2	1	2
391.2	10.139	1	1	2
391.6	10.161999999999999	6	1	2
392.0	10.181000000000001	3	1	2
392.4	10.231	2	1	2
392.8	10.259	1	1	2
393.2	10.338999999999999	3	1	2
393.6	10.39	1	1	2
394.0	10.466999999999999	2	1	2
394.4	10.466999999999999	2	1	2
394.8	10.421	1	1	2
395.2	10.392	5	1	2
395.6	10.356	7	1	2
396.0	10.341999999999999	8	1	2
396.4	10.315	9	1	2
396.8	10.312	2	1	2
397.2	10.329	4	1	2
397.6	10.325	4	1	2
398.0	10.303	2	1	2
398.4	10.277	3	1	2
398.8	10.268999999999998	3	1	2
399.2	10.222999999999999	1	1	2
399.6	10.204	6	1	2
400.0	10.166	5	1	2
400.4	10.120999999999999	3	1	2
400.8	10.096	3	1	2
401.2	10.07	0	1	2
401.6	10.068999999999999	1	1	2
402.0	10.067	1	1	2
402.4	10.078	0	1	2
402.8	10.094	3	1	2
403.2	10.107	1	1	2
403.6	10.113	0	1	2
404.0	10.1	2	1	2
404.4	10.079	2	1	2
404.8	10.059	4	1	2
405.2	10.051	2	1	2
405.6	10.039	0	1	2
406.0	10.015	1	1	2
406.4	10.016	4	1	2
406.8	10.006	4	1	2
407.2	9.994	4	1	2
407.6	9.991	3	1	2
408.0	9.966999999999999	3	1	2
408.4	9.959	2	1	2
408.8	9.961	1	1	2
409.2	9.963000000000001	0	1	2
409.6	9.961	2	1	2
410.0	9.972999999999999	2	1	2
410.4	10.053	2	1	2
410.8	10.091999999999999	1	1	2
411.2	10.135	0	1	2
411.6	10.135	0	1	2
412.0	10.134	0	1	2
412.4	10.142	2	1	2
412.8	10.152	3	1	2
413.2	10.164	3	1	2
413.6	10.176	2	1	2
414.0	10.187999999999999	2	1	2
414.4	10.202	0	1	2
414.8	10.206	2	1	2
415.2	10.218	1	1	2
415.6	10.213000000000001	0	1	2
416.0	10.227	6	1	2
416.4	10.213999999999999	2	1	2
416.8	10.181000000000001	2	1	2
417.2	10.145	1	1	2
417.6	10.107	0	1	2
418.0	10.088000000000001	3	1	2
418.4	10.091999999999999	1	1	2
418.8	10.078	2	1	2
419.2	10.059	2	1	2
419.6	10.075	2	1	2
420.0	10.084	2	1	2
420.4	10.093	1	1	2
420.8	10.113999999999999	3	1	2
421.2	10.155999999999999	1	1	2
421.6	10.178999999999998	3	1	2
422.0	10.139	4	1	2
422.4	10.117999999999999	2	1	2
422.8	10.120999999999999	3	1	2
423.2	10.125	3	1	2
423.6	10.129999999999999	3	1	2
424.0	10.126999999999999	3	1	2
424.4	10.148	3	1	2
424.8	10.146999999999998	2	1	2
425.2	10.154	5	1	2
425.6	10.151	1	1	2
426.0	10.143	2	1	2
426.4	10.161999999999999	0	1	2
426.8	10.165	2	1	2
427.2	10.151	0	1	2
427.6	10.175	0	1	2
428.0	10.215	3	1	2
428.4	10.238999999999999	3	1	2
428.8	10.241	1	1	2
429.2	10.271	1	1	2
429.6	10.298	1	1	2
430.0	10.308	2	1	2
430.4	10.315999999999999	1	1	2
430.8	10.303	3	1	2
431.2	10.288	5	1	2
431.6	10.266	8	1	2
432.0	10.26	4	1	2
432.4	10.254	2	1	2
432.8	10.273	5	1	2
433.2	10.314	3	1	2
433.6	10.378	5	1	2
434.0	10.391	7	1	2
434.4	10.389	6	1	2
434.8	10.399	3	1	2
435.2	10.401	3	1	2
435.6	10.416	4	1	2
436.0	10.419	7	1	2
436.4	10.445	4	1	2
436.8	10.434999999999999	7	1	2
437.2	10.45	2	1	2
437.6	10.452	2	1	2
438.0	10.454	2	1	2
438.4	10.466000000000001	0	1	2
438.8	10.466999999999999	1	1	2
439.2	10.481	1	1	2
439.6	10.501999999999999	4	1	2
440.0	10.509	5	1	2
440.4	10.498	3	1	2
440.8	10.515	3	1	2
441.2	10.533999999999999	2	1	2
441.6	10.517	7	1	2
442.0	10.512	3	1	2
442.4	10.504	3	1	2
442.8	10.504	1	1	2
443.2	10.538	2	1	2
443.6	10.591999999999999	3	1	2
444.0	10.581	4	1	2
444.4	10.583	3	1	2
444.8	10.591000000000001	3	1	2
445.2	10.588999999999999	6	1	2
445.6	10.582	9	1	2
446.0	10.597999999999999	6	1	2
446.4	10.613	6	1	2
446.8	10.608	7	1	2
447.2	10.604	5	1	2
447.6	10.616999999999999	4	1	2
448.0	10.596	1	1	2
448.4	10.556999999999999	4	1	2
448.8	10.586	1	1	2
449.2	10.584	3	1	2
449.6	10.597	3	1	2
450.0	10.613	0	1	2
450.4	10.620999999999999	3	1	2
450.8	10.594999999999999	6	1	2
451.2	10.604	3	1	2
451.6	10.646999999999998	4	1	2
452.0	10.674	1	1	2
452.4	10.69	1	1	2
452.8	10.716999999999999	1	1	2
453.2	10.741	6	1	2
453.6	10.782	0	1	2
454.0	10.776	0	1	2
454.4	10.78	4	1	2
454.8	10.777000000000001	3	1	2
455.2	10.771	3	1	2
455.6	10.751	3	1	2
456.0	10.729	3	1	2
456.4	10.721	3	1	2
456.8	10.727	2	1	2
457.2	10.731	1	1	2
457.6	10.786999999999999	6	1	2
458.0	10.8	6	1	2
458.4	10.8	6	1	2
458.8	10.783999999999999	2	1	2
459.2	10.782	5	1	2
459.6	10.793	4	1	2
460.0	10.802999999999999	4	1	2
460.4	10.78	5	1	2
460.8	10.779	8	1	2
461.2	10.788	5	1	2
461.6	10.783999999999999	4	1	2
462.0	10.779	4	1	2
462.4	10.799	5	1	2
462.8	10.788	4	1	2
463.2	10.799	7	1	2
463.6	10.822	3	1	2
464.0	10.829	5	1	2
464.4	10.846	5	1	2
464.8	10.908999999999999	10	1	2
465.2	10.972000000000001	6	1	2
465.6	10.988999999999999	3	1	2
466.0	10.981	2	1	2
466.4	10.979	8	1	2
466.8	10.972999999999999	6	1	2
467.2	10.997	5	1	2
467.6	11.027999999999999	5	1	2
468.0	11.004	7	1	2
468.4	10.974	5	1	2
468.8	10.98	4	1	2
469.2	10.966000000000001	3	1	2
469.6	10.951	5	1	2
470.0	10.904	6	1	2
470.4	10.863999999999999	5	1	2
470.8	10.849	5	1	2
471.2	10.844	1	1	2
471.6	10.847000000000001	3	1	2
472.0	10.863	5	1	2
472.4	10.850999999999999	3	1	2
472.8	10.862	6	1	2
473.2	10.857999999999999	5	1	2
473.6	10.863	0	1	2
474.0	10.869	2	1	2
474.4	10.879	2	1	2
474.8	10.916	2	1	2
475.2	10.94	3	1	2
475.6	10.972000000000001	2	1	2
476.0	10.987	0	1	2
476.4	10.979	0	1	2
476.8	10.969999999999999	2	1	2
477.2	10.948	4	1	2
477.6	10.927999999999999	0	1	2
478.0	10.931000000000001	3	1	2
478.4	10.922	0	1	2
478.8	10.925	1	1	2
479.2	10.922999999999998	1	1	2
479.6	10.913	2	1	2
480.0	10.898	2	1	2
480.4	10.893999999999998	4	1	2
480.8	10.863999999999999	1	1	2
481.2	10.832	6	1	2
481.6	10.828	1	1	2
482.0	10.818	4	1	2
482.4	10.832	1	1	2
482.8	10.841000000000001	0	1	2
483.2	10.844	3	1	2
483.6	10.847999999999999	1	1	2
484.0	10.837	2	1	2
484.4	10.837	0	1	2
484.8	10.85	1	1	2
485.2	10.863	0	1	2
485.6	10.87	3	1	2
486.0	10.872	3	1	2
486.4	10.884	4	1	2
486.8	10.89	1	1	2
487.2	10.893999999999998	0	1	2
487.6	10.919	0	1	2
488.0	10.913	2	1	2
488.4	10.936	2	1	2
488.8	10.915	2	1	2
489.2	10.918	5	1	2
489.6	10.937999999999999	1	1	2
490.0	10.957	1	1	2
490.4	10.963	3	1	2
490.8	10.982	3	1	2
491.2	10.988	2	1	2
491.6	10.992	1	1	2
492.0	11.001999999999999	3	1	2
492.4	11.01	4	1	2
492.8	11.014	4	1	2
493.2	11.001	1	1	2
493.6	11.015	1	1	2
494.0	10.995999999999999	2	1	2
494.4	10.971	1	1	2
494.8	10.931000000000001	0	1	2
495.2	10.925	4	1	2
495.6	10.918	0	1	2
496.0	10.917	0	1	2
496.4	10.928999999999998	1	1	2
496.8	10.931000000000001	5	1	2
497.2	10.963	1	1	2
497.6	10.945	3	1	2
498.0	10.934	5	1	2
498.4	10.927999999999999	4	1	2
498.8	10.934	4	1	2
499.2	10.916	4	1	2
499.6	10.922999999999998	4	1	2
500.0	10.911	2	1	2
500.4	10.864999999999998	6	1	2
500.8	10.852999999999998	2	1	2
501.2	10.881	7	1	2
501.6	10.855	4	1	2
502.0	10.836	1	1	2
502.4	10.841000000000001	1	1	2
502.8	10.85	5	1	2
503.2	10.85	1	1	2
503.6	10.857999999999999	1	1	2
504.0	10.86	2	1	2
504.4	10.876999999999999	4	1	2
504.8	10.876	5	1	2
505.2	10.907	1	1	2
505.6	10.943999999999999	3	1	2
506.0	10.956	1	1	2
506.4	10.986	1	1	2
506.8	11.017999999999999	2	1	2
507.2	11.038	3	1	2
507.6	11.071	2	1	2
508.0	11.082999999999998	2	1	2
508.4	11.058	5	1	2
508.8	11.027000000000001	0	1	2
509.2	11.006	1	1	2
509.6	10.988	2	1	2
510.0	10.957	5	1	2
510.4	10.911	4	1	2
510.8	10.863999999999999	2	1	2
511.2	10.856	4	1	2
511.6	10.858999999999998	0	1	2
512.0	10.856	2	1	2
512.4	10.844	5	1	2
512.8	10.843	3	1	2
513.2	10.850999999999999	1	1	2
513.6	10.850999999999999	2	1	2
514.0	10.863999999999999	3	1	2
514.4	10.876	4	1	2
514.8	10.899999999999999	6	1	2
515.2	10.892	7	1	2
515.6	10.891	6	1	2
516.0	10.917	4	1	2
516.4	10.968	5	1	2
516.8	11.024999999999999	8	1	2
517.2	11.087	5	1	2
517.6	11.11	4	1	2
518.0	11.131	5	1	2
518.4	11.117	4	1	2
518.8	11.154	6	1	2
519.2	11.19	2	1	2
519.6	11.211	0	1	2
520.0	11.163	4	1	2
520.4	11.086	4	1	2
520.8	11.078	1	1	2
521.2	11.09	0	1	2
521.6	11.074	5	1	2
522.0	11.047999999999998	1	1	2
522.4	11.016	3	1	2
522.8	10.995999999999999	2	1	2
523.2	10.987	1	1	2
523.6	10.977	0	1	2
524.0	10.965	1	1	2
524.4	10.946	6	1	2
524.8	10.916	2	1	2
525.2	10.907	5	1	2
525.6	10.937999999999999	6	1	2
526.0	10.963	3	1	2
526.4	10.952	2	1	2
526.8	10.926	4	1	2
527.2	10.937000000000001	6	1	2
527.6	10.934	4	1	2
528.0	10.952	3	1	2
528.4	10.977999999999998	0	1	2
528.8	10.988	2	1	2
529.2	10.972000000000001	2	1	2
529.6	11.003	1	1	2
530.0	11.007	8	1	2
530.4	11.022	5	1	2
530.8	11.018999999999998	8	1	2
531.2	11.036999999999999	8	1	2
531.6	11.077	6	1	2
532.0	11.071	3	1	2
532.4	11.08	5	1	2
532.8	11.091000000000001	4	1	2
533.2	11.104	4	1	2
533.6	11.097999999999999	4	1	2
534.0	11.128	2	1	2
534.4	11.137	4	1	2
534.8	11.142999999999999	2	1	2
535.2	11.161999999999999	1	1	2
535.6	11.155999999999999	2	1	2
536.0	11.184999999999999	2	1	2
536.4	11.177	3	1	2
536.8	11.157	5	1	2
537.2	11.142999999999999	4	1	2
537.6	11.134	4	1	2
538.0	11.135	1	1	2
538.4	11.131	4	1	2
538.8	11.132	2	1	2
539.2	11.125	2	1	2
539.6	11.100999999999999	2	1	2
540.0	11.074	4	1	2
540.4	11.074	4	1	2
540.8	11.061	2	1	2
541.2	11.051	0	1	2
541.6	11.051	1	1	2
542.0	11.053999999999998	2	1	2
542.4	11.052999999999999	3	1	2
542.8	11.047	1	1	2
543.2	11.042	6	1	2
543.6	11.046	5	1	2
544.0	11.027999999999999	4	1	2
544.4	11.0	3	1	2
544.8	10.988	1	1	2
545.2	11.017	1	1	2
545.6	11.009	0	1	2
546.0	10.997	4	1	2
546.4	10.977999999999998	2	1	2
546.8	10.954	2	1	2
547.2	10.942	2	1	2
547.6	10.919	3	1	2
548.0	10.899999999999999	5	1	2
548.4	10.893999999999998	5	1	2
548.8	10.878	0	1	2
549.2	10.872	2	1	2
549.6	10.863999999999999	2	1	2
550.0	10.84	1	1	2
550.4	10.826	6	1	2
550.8	10.856	7	1	2
551.2	10.922999999999998	2	1	2
551.6	10.902000000000001	0	1	2
552.0	10.873999999999999	5	1	2
552.4	10.873	0	1	2
552.8	10.876999999999999	6	1	2
553.2	10.862	0	1	2
553.6	10.855	1	1	2
554.0	10.876999999999999	3	1	2
554.4	10.867999999999999	1	1	2
554.8	10.846	3	1	2
555.2	10.84	0	1	2
555.6	10.829	0	1	2
556.0	10.802	2	1	2
556.4	10.805	0	1	2
556.8	10.79	2	1	2
557.2	10.802999999999999	3	1	2
557.6	10.82	2	1	2
558.0	10.85	3	1	2
558.4	10.878	1	1	2
558.8	10.891	4	1	2
559.2	10.879999999999999	4	1	2
559.6	10.892	3	1	2
560.0	10.904	1	1	2
560.4	10.927	0	1	2
560.8	10.915	2	1	2
561.2	10.951	4	1	2
561.6	10.943	2	1	2
562.0	10.927999999999999	2	1	2
562.4	10.91	0	1	2
562.8	10.902000000000001	4	1	2
563.2	10.886	3	1	2
563.6	10.842	3	1	2
564.0	10.812000000000001	2	1	2
564.4	10.782	6	1	2
564.8	10.767999999999999	0	1	2
565.2	10.733999999999998	2	1	2
565.6	10.681000000000001	5	1	2
566.0	10.648	4	1	2
566.4	10.658	1	1	2
566.8	10.649999999999999	0	1	2
567.2	10.629	0	1	2
567.6	10.637	1	1	2
568.0	10.664	2	1	2
568.4	10.71	4	1	2
568.8	10.738	6	1	2
569.2	10.725999999999999	1	1	2
569.6	10.729	0	1	2
570.0	10.713999999999999	1	1	2
570.4	10.673	1	1	2
570.8	10.668	1	1	2
571.2	10.669	2	1	2
571.6	10.684	0	1	2
572.0	10.684999999999999	1	1	2
572.4	10.693999999999999	1	1	2
572.8	10.69	1	1	2
573.2	10.675	2	1	2
573.6	10.678999999999998	4	1	2
574.0	10.699	2	1	2
574.4	10.732	2	1	2
574.8	10.737	4	1	2
575.2	10.738999999999999	2	1	2
575.6	10.79	4	1	2
576.0	10.817	1	1	2
576.4	10.805	0	1	2
576.8	10.786	3	1	2
577.2	10.777000000000001	0	1	2
577.6	10.767999999999999	2	1	2
578.0	10.748	1	1	2
578.4	10.762999999999998	1	1	2
578.8	10.815	4	1	2
579.2	10.838999999999999	2	1	2
579.6	10.812999999999999	1	1	2
580.0	10.771	0	1	2
580.4	10.709	3	1	2
580.8	10.681000000000001	1	1	2
581.2	10.674	4	1	2
581.6	10.673	2	1	2
582.0	10.657	6	1	2
582.4	10.599	2	1	2
582.8	10.594999999999999	1	1	2
583.2	10.588000000000001	2	1	2
583.6	10.61	2	1	2
584.0	10.638	3	1	2
584.4	10.623	5	1	2
584.8	10.594999999999999	3	1	2
585.2	10.586	2	1	2
585.6	10.597	4	1	2
586.0	10.602	3	1	2
586.4	10.594999999999999	0	1	2
586.8	10.597	3	1	2
587.2	10.619	1	1	2
587.6	10.626	2	1	2
588.0	10.652	4	1	2
588.4	10.68	3	1	2
588.8	10.687	0	1	2
589.2	10.711	1	1	2
589.6	10.722999999999999	1	1	2
590.0	10.738	2	1	2
590.4	10.736	1	1	2
590.8	10.745	0	1	2
591.2	10.744	1	1	2
591.6	10.756	1	1	2
592.0	10.756	1	1	2
592.4	10.758	3	1	2
592.8	10.75	1	1	2
593.2	10.751999999999999	2	1	2
593.6	10.797	1	1	2
594.0	10.803999999999998	3	1	2
594.4	10.808	2	1	2
594.8	10.801	0	1	2
595.2	10.808	0	1	2
595.6	10.802	0	1	2
596.0	10.780999999999999	3	1	2
596.4	10.733999999999998	0	1	2
596.8	10.71	1	1	2
597.2	10.71	2	1	2
597.6	10.693999999999999	5	1	2
598.0	10.665	0	1	2
598.4	10.654	1	1	2
598.8	10.645	0	1	2
599.2	10.646	3	1	2
599.6	10.641	3	1	2
600.0	10.649999999999999	0	1	2
600.4	10.646999999999998	0	1	2
600.8	10.68	1	1	2
601.2	10.745	4	1	2
601.6	10.782	2	1	2
602.0	10.786999999999999	0	1	2
602.4	10.792	2	1	2
602.8	10.777999999999999	1	1	2
603.2	10.767	3	1	2
603.6	10.765	3	1	2
604.0	10.836	2	1	2
604.4	10.852	0	1	2
604.8	10.838999999999999	5	1	2
605.2	10.815	1	1	2
605.6	10.783	4	1	2
606.0	10.774999999999999	2	1	2
606.4	10.777000000000001	2	1	2
606.8	10.754999999999999	5	1	2
607.2	10.745999999999999	1	1	2
607.6	10.732999999999999	2	1	2
608.0	10.713999999999999	1	1	2
608.4	10.703	5	1	2
608.8	10.703	0	1	2
609.2	10.687	0	1	2
609.6	10.699	2	1	2
610.0	10.713000000000001	0	1	2
610.4	10.713999999999999	3	1	2
610.8	10.727	2	1	2
611.2	10.742999999999999	0	1	2
611.6	10.76	1	1	2
612.0	10.75	4	1	2
612.4	10.745999999999999	1	1	2
612.8	10.748999999999999	1	1	2
613.2	10.727999999999998	1	1	2
613.6	10.7	2	1	2
614.0	10.705	1	1	2
614.4	10.719999999999999	0	1	2
614.8	10.722999999999999	0	1	2
615.2	10.698	1	1	2
615.6	10.661999999999999	4	1	2
616.0	10.655999999999999	2	1	2
616.4	10.658	2	1	2
616.8	10.652999999999999	2	1	2
617.2	10.661	1	1	2
617.6	10.667	1	1	2
618.0	10.658999999999999	1	1	2
618.4	10.676	0	1	2
618.8	10.661	0	1	2
619.2	10.646999999999998	1	1	2
619.6	10.629	2	1	2
620.0	10.636	1	1	2
620.4	10.626	1	1	2
620.8	10.623999999999999	2	1	2
621.2	10.628	3	1	2
621.6	10.642	3	1	2
622.0	10.639	2	1	2
622.4	10.616	4	1	2
622.8	10.600999999999999	1	1	2
623.2	10.588999999999999	0	1	2
623.6	10.593	0	1	2
624.0	10.565	4	1	2
624.4	10.536999999999999	3	1	2
624.8	10.562	1	1	2
625.2	10.581	1	1	2
625.6	10.588999999999999	1	1	2
626.0	10.581	0	1	2
626.4	10.562999999999999	1	1	2
626.8	10.559	3	1	2
627.2	10.553	0	1	2
627.6	10.545	1	1	2
628.0	10.54	4	1	2
628.4	10.533	4	1	2
628.8	10.536	4	1	2
629.2	10.562999999999999	1	1	2
629.6	10.599	3	1	2
630.0	10.62	4	1	2
630.4	10.620999999999999	4	1	2
630.8	10.632	0	1	2
631.2	10.633	1	1	2
631.6	10.64	5	1	2
632.0	10.657	2	1	2
632.4	10.66	1	1	2
632.8	10.667	3	1	2
633.2	10.708	2	1	2
633.6	10.722000000000001	5	1	2
634.0	10.729	2	1	2
634.4	10.747	2	1	2
634.8	10.767999999999999	1	1	2
635.2	10.766	2	1	2
635.6	10.767	1	1	2
636.0	10.767	5	1	2
636.4	10.782	5	1	2
636.8	10.792	4	1	2
637.2	10.856	2	1	2
637.6	10.921	3	1	2
638.0	10.979	7	1	2
638.4	11.001999999999999	6	1	2
638.8	10.992999999999999	7	1	2
639.2	11.026	8	1	2
639.6	11.067	8	1	2
640.0	11.078	4	1	2
640.4	11.076	9	1	2
640.8	11.092	7	1	2
641.2	11.107	9	1	2
641.6	11.122	2	1	2
642.0	11.135	9	1	2
642.4	11.149	8	1	2
642.8	11.146	4	1	2
643.2	11.136	6	1	2
643.6	11.097000000000001	7	1	2
644.0	11.093	4	1	2
644.4	11.072	4	1	2
644.8	11.05	3	1	2
645.2	11.024999999999999	6	1	2
645.6	10.987	6	1	2
646.0	10.956	11	1	2
646.4	10.925	8	1	2
646.8	10.905	8	1	2
647.2	10.879	5	1	2
647.6	10.852	6	1	2
648.0	10.846	10	1	2
648.4	10.842	9	1	2
648.8	10.834	8	1	2
649.2	10.814	5	1	2
649.6	10.786999999999999	8	1	2
650.0	10.758	2	1	2
650.4	10.727	4	1	2
650.8	10.673	7	1	2
651.2	10.616999999999999	7	1	2
651.6	10.561	5	1	2
652.0	10.481	9	1	2
652.4	10.426	3	1	2
652.8	10.361999999999998	3	1	2
653.2	10.315	9	1	2
653.6	10.303	11	1	2
654.0	10.267	8	1	2
654.4	10.216999999999999	5	1	2
654.8	10.165	8	1	2
655.2	10.108	10	1	2
655.6	10.049	10	1	2
656.0	9.983	11	1	2
656.4	9.921	7	1	2
656.8	9.855	9	1	2
657.2	9.754999999999999	8	1	2
657.6	9.684999999999999	15	1	2
658.0	9.629	8	1	2
658.4	9.59	9	1	2
658.8	9.547	8	1	2
659.2	9.506	8	1	2
659.6	9.431000000000001	8	1	2
660.0	9.363	8	1	2
660.4	9.267	13	1	2
660.8	9.18	11	1	2
661.2	9.132	7	1	2
661.6	9.072	7	1	2
662.0	9.033	10	1	2
662.4	8.984	8	1	2
662.8	8.949	4	1	2
663.2	8.928999999999998	8	1	2
663.6	8.952	8	1	2
664.0	8.977	10	1	2
664.4	8.974	11	1	2
664.8	8.958	7	1	2
665.2	8.962	11	1	2
665.6	9.02	10	1	2
666.0	9.043	7	1	2
666.4	9.072	7	1	2
666.8	9.107	8	1	2
667.2	9.146	5	1	2
667.6	9.172	10	1	2
668.0	9.205	8	1	2
668.4	9.234	5	1	2
668.8	9.246	8	1	2
669.2	9.238999999999999	5	1	2
669.6	9.243	8	1	2
670.0	9.26	6	1	2
670.4	9.297	7	1	2
670.8	9.347999999999999	8	1	2
671.2	9.358	9	1	2
671.6	9.363	9	1	2
672.0	9.366	6	1	2
672.4	9.376999999999999	5	1	2
672.8	9.386	4	1	2
673.2	9.383	6	1	2
673.6	9.379	3	1	2
674.0	9.408999999999999	4	1	2
674.4	9.461	8	1	2
674.8	9.462	6	1	2
675.2	9.463	6	1	2
675.6	9.487	4	1	2
676.0	9.555	10	1	2
676.4	9.552	7	1	2
676.8	9.517	3	1	2
677.2	9.494	2	1	2
677.6	9.475999999999999	6	1	2
678.0	9.482	5	1	2
678.4	9.493	3	1	2
678.8	9.496	2	1	2
679.2	9.488	4	1	2
679.6	9.506	1	1	2
680.0	9.541	3	1	2
680.4	9.530999999999999	4	1	2
680.8	9.508	2	1	2
681.2	9.498999999999999	1	1	2
681.6	9.515	1	1	2
682.0	9.553	3	1	2
682.4	9.593	2	1	2
682.8	9.616	3	1	2
683.2	9.664	0	1	2
683.6	9.709	2	1	2
684.0	9.713000000000001	1	1	2
684.4	9.699	2	1	2
684.8	9.689	5	1	2
685.2	9.648	5	1	2
685.6	9.628	0	1	2
686.0	9.686	2	1	2
686.4	9.745999999999999	4	1	2
686.8	9.794	2	1	2
687.2	9.875	1	1	2
687.6	9.943999999999999	6	1	2
688.0	9.986999999999998	4	1	2
688.4	10.014	2	1	2
688.8	10.03	1	1	2
689.2	10.044	0	1	2
689.6	10.059	1	1	2
690.0	10.108	1	1	2
690.4	10.141	1	1	2
690.8	10.143	2	1	2
691.2	10.18	3	1	2
691.6	10.222	2	1	2
692.0	10.277999999999999	4	1	2
692.4	10.302	1	1	2
692.8	10.350999999999999	0	1	2
693.2	10.383	2	1	2
693.6	10.399	1	1	2
694.0	10.463999999999999	0	1	2
694.4	10.466999999999999	5	1	2
694.8	10.483999999999998	4	1	2
695.2	10.452	1	1	2
695.6	10.437	10	1	2
696.0	10.417	0	1	2
696.4	10.388	1	1	2
696.8	10.388	1	1	2
697.2	10.373	2	1	2
697.6	10.373999999999999	2	1	2
698.0	10.388	2	1	2
698.4	10.415	2	1	2
698.8	10.43	4	1	2
699.2	10.425	2	1	2
699.6	10.431000000000001	2	1	2
700.0	10.427	2	1	2
700.4	10.381	4	1	2
700.8	10.37	1	1	2
701.2	10.358999999999998	5	1	2
701.6	10.393	1	1	2
702.0	10.471	3	1	2
702.4	10.482	7	1	2
702.8	10.521	3	1	2
703.2	10.539	2	1	2
703.6	10.543	0	1	2
704.0	10.572	3	1	2
704.4	10.587	3	1	2
704.8	10.626	3	1	2
705.2	10.642	3	1	2
705.6	10.68	0	1	2
706.0	10.693999999999999	2	1	2
706.4	10.675	1	1	2
706.8	10.71	2	1	2
707.2	10.76	3	1	2
707.6	10.762	2	1	2
708.0	10.771	1	1	2
708.4	10.817	0	1	2
708.8	10.85	2	1	2
709.2	10.876999999999999	6	1	2
709.6	10.873	4	1	2
710.0	10.883	1	1	2
710.4	10.922	4	1	2
710.8	10.969	1	1	2
711.2	10.998999999999999	0	1	2
711.6	11.021	0	1	2
712.0	11.036999999999999	3	1	2
712.4	11.061	5	1	2
712.8	11.068999999999999	6	1	2
713.2	11.043	0	1	2
713.6	11.039	6	1	2
714.0	11.033	3	1	2
714.4	11.004999999999999	4	1	2
714.8	10.979	3	1	2
715.2	10.95	2	1	2
715.6	10.94	2	1	2
716.0	10.924	1	1	2
716.4	10.921	2	1	2
716.8	10.946	4	1	2
717.2	10.969999999999999	3	1	2
717.6	10.969	1	1	2
718.0	10.96	5	1	2
718.4	10.95	6	1	2
718.8	10.959	2	1	2
719.2	10.942	1	1	2
719.6	10.932	1	1	2
720.0	10.931000000000001	3	1	2
720.4	10.940999999999999	4	1	2
720.8	10.937999999999999	4	1	2
721.2	10.95	1	1	2
721.6	10.963999999999999	4	1	2
722.0	10.983999999999998	2	1	2
722.4	10.994	2	1	2
722.8	10.991	5	1	2
723.2	10.992	3	1	2
723.6	11.018999999999998	4	1	2
724.0	11.071	1	1	2
724.4	11.108999999999998	6	1	2
724.8	11.107999999999999	4	1	2
725.2	11.087	3	1	2
725.6	11.068999999999999	1	1	2
726.0	11.071	4	1	2
726.4	11.091000000000001	6	1	2
726.8	11.099	0	1	2
727.2	11.113999999999999	2	1	2
727.6	11.119	1	1	2
728.0	11.094999999999999	5	1	2
728.4	11.068	1	1	2
728.8	11.053999999999998	2	1	2
729.2	11.074	1	1	2
729.6	11.065999999999999	1	1	2
730.0	11.039	1	1	2
730.4	11.015	0	1	2
730.8	11.01	3	1	2
731.2	11.004	2	1	2
731.6	10.975	5	1	2
732.0	10.974	3	1	2
732.4	10.951	0	1	2
732.8	10.940999999999999	1	1	2
733.2	10.963999999999999	5	1	2
733.6	10.982	1	1	2
734.0	10.985	1	1	2
734.4	10.969999999999999	1	1	2
734.8	10.962	1	1	2
735.2	10.959	4	1	2
735.6	10.963999999999999	4	1	2
736.0	10.96	4	1	2
736.4	10.942	5	1	2
736.8	10.916	2	1	2
737.2	10.913	2	1	2
737.6	10.879	4	1	2
738.0	10.857999999999999	3	1	2
738.4	10.867	1	1	2
738.8	10.850999999999999	0	1	2
739.2	10.844999999999999	5	1	2
739.6	10.826	2	1	2
740.0	10.814	3	1	2
740.4	10.807	1	1	2
740.8	10.794	4	1	2
741.2	10.779	3	1	2
741.6	10.757	4	1	2
742.0	10.757	4	1	2
742.4	10.756	4	1	2
742.8	10.751	4	1	2
743.2	10.718	2	1	2
743.6	10.690999999999999	4	1	2
744.0	10.665	8	1	2
744.4	10.642	6	1	2
744.8	10.593	2	1	2
745.2	10.591000000000001	0	1	2
745.6	10.57	1	1	2
746.0	10.575	0	1	2
746.4	10.568	7	1	2
746.8	10.542	6	1	2
747.2	10.530999999999999	3	1	2
747.6	10.526	3	1	2
748.0	10.542	2	1	2
748.4	10.616	1	1	2
748.8	10.636	1	1	2
749.2	10.646	2	1	2
749.6	10.611	5	1	2
750.0	10.622	5	1	2
750.4	10.676	2	1	2
750.8	10.673	1	1	2
751.2	10.643999999999998	0	1	2
751.6	10.578	4	1	2
752.0	10.584	2	1	2
752.4	10.558	1	1	2
752.8	10.542	1	1	2
753.2	10.556000000000001	4	1	2
753.6	10.55	2	1	2
754.0	10.53	1	1	2
754.4	10.514	1	1	2
754.8	10.498	3	1	2
755.2	10.504	2	1	2
755.6	10.5	2	1	2
756.0	10.526	2	1	2
756.4	10.530999999999999	3	1	2
756.8	10.51	2	1	2
757.2	10.491999999999999	1	1	2
757.6	10.485	3	1	2
758.0	10.504	4	1	2
758.4	10.506	0	1	2
758.8	10.511	1	1	2
759.2	10.491999999999999	0	1	2
759.6	10.482	1	1	2
760.0	10.483	0	1	2
760.4	10.479	3	1	2
760.8	10.477	1	1	2
761.2	10.455	0	1	2
761.6	10.427	2	1	2
762.0	10.393	2	1	2
762.4	10.36	2	1	2
762.8	10.333	3	1	2
763.2	10.318999999999999	2	1	2
763.6	10.306999999999999	0	1	2
764.0	10.324	4	1	2
764.4	10.328	3	1	2
764.8	10.325	3	1	2
765.2	10.344	0	1	2
765.6	10.347	5	1	2
766.0	10.346	2	1	2
766.4	10.343	0	1	2
766.8	10.336	3	1	2
767.2	10.32	1	1	2
767.6	10.309999999999999	1	1	2
768.0	10.344	2	1	2
768.4	10.389	0	1	2
768.8	10.370999999999999	1	1	2
769.2	10.364999999999998	4	1	2
769.6	10.363	2	1	2
770.0	10.354	3	1	2
770.4	10.312999999999999	3	1	2
770.8	10.317	3	1	2
771.2	10.32	3	1	2
771.6	10.341000000000001	2	1	2
772.0	10.388	0	1	2
772.4	10.378	1	1	2
772.8	10.378	1	1	2
773.2	10.373	1	1	2
773.6	10.347999999999999	5	1	2
774.0	10.318999999999999	1	1	2
774.4	10.308	1	1	2
774.8	10.295	3	1	2
775.2	10.29	2	1	2
775.6	10.267	1	1	2
776.0	10.256	0	1	2
776.4	10.245999999999999	1	1	2
776.8	10.251999999999999	5	1	2
777.2	10.268	1	1	2
777.6	10.273	2	1	2
778.0	10.294	0	1	2
778.4	10.295	1	1	2
778.8	10.352	0	1	2
779.2	10.385	1	1	2
779.6	10.407	1	1	2
780.0	10.472	5	1	2
780.4	10.466000000000001	1	1	2
780.8	10.452	0	1	2
781.2	10.44	3	1	2
781.6	10.427	1	1	2
782.0	10.398	0	1	2
782.4	10.379999999999999	0	1	2
782.8	10.378	1	1	2
783.2	10.385	1	1	2
783.6	10.396	1	1	2
784.0	10.407	1	1	2
784.4	10.415	1	1	2
784.8	10.431000000000001	1	1	2
785.2	10.436	4	1	2
785.6	10.454	2	1	2
786.0	10.439	0	1	2
786.4	10.459	3	1	2
786.8	10.436	2	1	2
787.2	10.434	0	1	2
787.6	10.437999999999999	2	1	2
788.0	10.413	2	1	2
788.4	10.393	1	1	2
788.8	10.37	1	1	2
789.2	10.366	2	1	2
789.6	10.379999999999999	2	1	2
790.0	10.411	4	1	2
790.4	10.439	2	1	2
790.8	10.42	2	1	2
791.2	10.408	0	1	2
791.6	10.381	1	1	2
792.0	10.37	1	1	2
792.4	10.363	2	1	2
792.8	10.363	2	1	2
793.2	10.350999999999999	1	1	2
793.6	10.408	2	1	2
794.0	10.458	4	1	2
794.4	10.498999999999999	3	1	2
794.8	10.497	2	1	2
795.2	10.494	0	1	2
795.6	10.495	1	1	2
796.0	10.482	0	1	2
796.4	10.448	3	1	2
796.8	10.414	1	1	2
797.2	10.417	0	1	2
797.6	10.436	0	1	2
798.0	10.408	8	1	2
798.4	10.367999999999999	5	1	2
798.8	10.388	5	1	2
799.2	10.386	7	1	2
799.6	10.363999999999999	6	1	2
800.0	10.347	3	1	2
800.4	10.347	2	1	2
800.8	10.355	1	1	2
801.2	10.349	5	1	2
801.6	10.324	4	1	2
802.0	10.333	8	1	2
802.4	10.373	3	1	2
802.8	10.376	1	1	2
803.2	10.369	2	1	2
803.6	10.347	2	1	2
804.0	10.369	4	1	2
804.4	10.378	2	1	2
804.8	10.383	1	1	2
805.2	10.369	0	1	2
805.6	10.384	7	1	2
806.0	10.39	1	1	2
806.4	10.37	4	1	2
806.8	10.373	5	1	2
807.2	10.407	3	1	2
807.6	10.402	4	1	2
808.0	10.381	1	1	2
808.4	10.376999999999999	1	1	2
808.8	10.366	2	1	2
809.2	10.37	4	1	2
809.6	10.361999999999998	1	1	2
810.0	10.33	4	1	2
810.4	10.308	0	1	2
810.8	10.308	2	1	2
811.2	10.277	1	1	2
811.6	10.258	3	1	2
812.0	10.241	1	1	2
812.4	10.229	2	1	2
812.8	10.21	1	1	2
813.2	10.209	2	1	2
813.6	10.228	2	1	2
814.0	10.231	2	1	2
814.4	10.213000000000001	4	1	2
814.8	10.23	4	1	2
815.2	10.213000000000001	2	1	2
815.6	10.183	2	1	2
816.0	10.157	1	1	2
816.4	10.155	2	1	2
816.8	10.14	2	1	2
817.2	10.136	1	1	2
817.6	10.129999999999999	1	1	2
818.0	10.136	1	1	2
818.4	10.132	3	1	2
818.8	10.137	2	1	2
819.2	10.126	1	1	2
819.6	10.12	3	1	2
820.0	10.139	1	1	2
820.4	10.137	3	1	2
820.8	10.126999999999999	3	1	2
821.2	10.148	3	1	2
821.6	10.152999999999999	0	1	2
822.0	10.158	2	1	2
822.4	10.172	1	1	2
822.8	10.16	0	1	2
823.2	10.155	1	1	2
823.6	10.18	2	1	2
824.0	10.221	1	1	2
824.4	10.23	2	1	2
824.8	10.212	3	1	2
825.2	10.184	0	1	2
825.6	10.17	0	1	2
826.0	10.187	1	1	2
826.4	10.202	0	1	2
826.8	10.190999999999999	2	1	2
827.2	10.192	3	1	2
827.6	10.187999999999999	6	1	2
828.0	10.205	2	1	2
828.4	10.202	1	1	2
828.8	10.213999999999999	0	1	2
829.2	10.192	0	1	2
829.6	10.176	2	1	2
830.0	10.146999999999998	4	1	2
830.4	10.169	1	1	2
830.8	10.146	4	1	2
831.2	10.129	5	1	2
831.6	10.123	1	1	2
832.0	10.131	3	1	2
832.4	10.122	1	1	2
832.8	10.113999999999999	0	1	2
833.2	10.106	6	1	2
833.6	10.133	3	1	2
834.0	10.168	3	1	2
834.4	10.190999999999999	1	1	2
834.8	10.216999999999999	1	1	2
835.2	10.279	4	1	2
835.6	10.331	5	1	2
836.0	10.395	6	1	2
836.4	10.426	6	1	2
836.8	10.434	3	1	2
837.2	10.433	4	1	2
837.6	10.457	3	1	2
838.0	10.489999999999998	4	1	2
838.4	10.52	2	1	2
838.8	10.529	2	1	2
839.2	10.536	3	1	2
839.6	10.546	2	1	2
840.0	10.552	8	1	2
840.4	10.524	6	1	2
840.8	10.501999999999999	3	1	2
841.2	10.477	5	1	2
841.6	10.472999999999999	6	1	2
842.0	10.475	2	1	2
842.4	10.472	1	1	2
842.8	10.485	7	1	2
843.2	10.527999999999999	2	1	2
843.6	10.545	4	1	2
844.0	10.588999999999999	4	1	2
844.4	10.586	2	1	2
844.8	10.561	4	1	2
845.2	10.526	1	1	2
845.6	10.529	5	1	2
846.0	10.513	4	1	2
846.4	10.486	2	1	2
846.8	10.472	1	1	2
847.2	10.479	0	1	2
847.6	10.437999999999999	1	1	2
848.0	10.393999999999998	5	1	2
848.4	10.366	2	1	2
848.8	10.343	5	1	2
849.2	10.333	3	1	2
849.6	10.334	4	1	2
850.0	10.393	4	1	2
850.4	10.402	1	1	2
850.8	10.398	3	1	2
851.2	10.411	5	1	2
851.6	10.439	0	1	2
852.0	10.463000000000001	5	1	2
852.4	10.486999999999998	1	1	2
852.8	10.508	1	1	2
853.2	10.512	0	1	2
853.6	10.463999999999999	2	1	2
854.0	10.443999999999999	1	1	2
854.4	10.42	2	1	2
854.8	10.418	2	1	2
855.2	10.437	1	1	2
855.6	10.453	0	1	2
856.0	10.469	1	1	2
856.4	10.483	0	1	2
856.8	10.457	2	1	2
857.2	10.418	2	1	2
857.6	10.395	2	1	2
858.0	10.383	1	1	2
858.4	10.391	1	1	2
858.8	10.385	1	1	2
859.2	10.399	2	1	2
859.6	10.401	0	1	2
860.0	10.411	4	1	2
860.4	10.393999999999998	3	1	2
860.8	10.341999999999999	3	1	2
861.2	10.315999999999999	1	1	2
861.6	10.315	1	1	2
862.0	10.329	2	1	2
862.4	10.33	4	1	2
862.8	10.311	2	1	2
863.2	10.286999999999999	3	1	2
863.6	10.261	0	1	2
864.0	10.256	2	1	2
864.4	10.245999999999999	3	1	2
864.8	10.245	2	1	2
865.2	10.245999999999999	1	1	2
865.6	10.245	2	1	2
866.0	10.280999999999999	2	1	2
866.4	10.285	3	1	2
866.8	10.283	1	1	2
867.2	10.289	2	1	2
867.6	10.315999999999999	0	1	2
868.0	10.308	1	1	2
868.4	10.312999999999999	4	1	2
868.8	10.334	1	1	2
869.2	10.34	2	1	2
869.6	10.344999999999999	2	1	2
870.0	10.344	3	1	2
870.4	10.352	1	1	2
870.8	10.370999999999999	4	1	2
871.2	10.358999999999998	1	1	2
871.6	10.331	3	1	2
872.0	10.336	1	1	2
872.4	10.341999999999999	0	1	2
872.8	10.341000000000001	2	1	2
873.2	10.36	0	1	2
873.6	10.402999999999999	0	1	2
874.0	10.466000000000001	1	1	2
874.4	10.48	2	1	2
874.8	10.48	1	1	2
875.2	10.498	1	1	2
875.6	10.501999999999999	1	1	2
876.0	10.515	2	1	2
876.4	10.535	2	1	2
876.8	10.553	4	1	2
877.2	10.597999999999999	1	1	2
877.6	10.604	6	1	2
878.0	10.642	0	1	2
878.4	10.702	3	1	2
878.8	10.706	3	1	2
879.2	10.707	1	1	2
879.6	10.731	0	1	2
880.0	10.706	2	1	2
880.4	10.704	2	1	2
880.8	10.690999999999999	0	1	2
881.2	10.652	1	1	2
881.6	10.629	1	1	2
882.0	10.639	3	1	2
882.4	10.639	1	1	2
882.8	10.629	3	1	2
883.2	10.61	3	1	2
883.6	10.597999999999999	0	1	2
884.0	10.584	0	1	2
884.4	10.581	0	1	2
884.8	10.583	0	1	2
885.2	10.599	2	1	2
885.6	10.613999999999999	1	1	2
886.0	10.646	3	1	2
886.4	10.66	4	1	2
886.8	10.668	4	1	2
887.2	10.651	1	1	2
887.6	10.64	4	1	2
888.0	10.635	2	1	2
888.4	10.635	2	1	2
888.8	10.658	1	1	2
889.2	10.693999999999999	2	1	2
889.6	10.693999999999999	1	1	2
890.0	10.705	0	1	2
890.4	10.75	1	1	2
890.8	10.762	3	1	2
891.2	10.745	1	1	2
891.6	10.725	3	1	2
892.0	10.722999999999999	5	1	2
892.4	10.73	6	1	2
892.8	10.721	1	1	2
893.2	10.711	0	1	2
893.6	10.693999999999999	4	1	2
894.0	10.707	3	1	2
894.4	10.71	3	1	2
894.8	10.724	5	1	2
895.2	10.719999999999999	2	1	2
895.6	10.718	5	1	2
896.0	10.725	0	1	2
896.4	10.718	3	1	2
896.8	10.704	6	1	2
897.2	10.687999999999999	4	1	2
897.6	10.687	1	1	2
898.0	10.681000000000001	6	1	2
898.4	10.663	7	1	2
898.8	10.649999999999999	0	1	2
899.2	10.668	2	1	2
899.6	10.716000000000001	2	1	2
900.0	10.715	3	1	2
900.4	10.665	3	1	2
900.8	10.629999999999999	1	1	2
901.2	10.62	5	1	2
901.6	10.616	2	1	2
902.0	10.617999999999999	5	1	2
902.4	10.565999999999999	4	1	2
902.8	10.518	7	1	2
903.2	10.507	6	1	2
903.6	10.498999999999999	4	1	2
904.0	10.474	3	1	2
904.4	10.449	3	1	2
904.8	10.428	4	1	2
905.2	10.421	1	1	2
905.6	10.385	2	1	2
906.0	10.379	2	1	2
906.4	10.350999999999999	1	1	2
906.8	10.335	3	1	2
907.2	10.314	4	1	2
907.6	10.303	3	1	2
908.0	10.303	1	1	2
908.4	10.296	0	1	2
908.8	10.291	7	1	2
909.2	10.303	1	1	2
909.6	10.318999999999999	2	1	2
910.0	10.291	5	1	2
910.4	10.296	5	1	2
910.8	10.301	6	1	2
911.2	10.274	6	1	2
911.6	10.254999999999999	3	1	2
912.0	10.229	4	1	2
912.4	10.186	5	1	2
912.8	10.183	7	1	2
913.2	10.166	4	1	2
913.6	10.139	7	1	2
914.0	10.152	8	1	2
914.4	10.206	1	1	2
914.8	10.279	3	1	2
915.2	10.341000000000001	2	1	2
915.6	10.354	4	1	2
916.0	10.356	3	1	2
916.4	10.353	3	1	2
916.8	10.301	2	1	2
917.2	10.286	6	1	2
917.6	10.323	1	1	2
918.0	10.325	3	1	2
918.4	10.322	2	1	2
918.8	10.37	4	1	2
919.2	10.408	5	1	2
919.6	10.433	4	1	2
920.0	10.442	9	1	2
920.4	10.449	3	1	2
920.8	10.443	2	1	2
921.2	10.443	3	1	2
921.6	10.433	2	1	2
922.0	10.423	2	1	2
922.4	10.413	5	1	2
922.8	10.396	6	1	2
923.2	10.375	3	1	2
923.6	10.378	3	1	2
924.0	10.341000000000001	4	1	2
924.4	10.326	6	1	2
924.8	10.333	5	1	2
925.2	10.357	0	1	2
925.6	10.352	1	1	2
926.0	10.295	5	1	2
926.4	10.266	3	1	2
926.8	10.227	0	1	2
927.2	10.233999999999998	5	1	2
927.6	10.233999999999998	4	1	2
928.0	10.228	7	1	2
928.4	10.206	6	1	2
928.8	10.192	5	1	2
929.2	10.190999999999999	1	1	2
929.6	10.192	5	1	2
930.0	10.190999999999999	3	1	2
930.4	10.173	2	1	2
930.8	10.137	2	1	2
931.2	10.135	5	1	2
931.6	10.122	1	1	2
932.0	10.123	3	1	2
932.4	10.139	0	1	2
932.8	10.152	0	1	2
933.2	10.148	0	1	2
933.6	10.161	2	1	2
934.0	10.19	5	1	2
934.4	10.213000000000001	0	1	2
934.8	10.236999999999998	1	1	2
935.2	10.27	0	1	2
935.6	10.317	1	1	2
936.0	10.338000000000001	3	1	2
936.4	10.37	8	1	2
936.8	10.428	4	1	2
937.2	10.446	1	1	2
937.6	10.45	3	1	2
938.0	10.483999999999998	1	1	2
938.4	10.523	5	1	2
938.8	10.545	1	1	2
939.2	10.567	2	1	2
939.6	10.608	2	1	2
940.0	10.693999999999999	4	1	2
940.4	10.719999999999999	0	1	2
940.8	10.71	2	1	2
941.2	10.675	1	1	2
941.6	10.652999999999999	0	1	2
942.0	10.631	2	1	2
942.4	10.64	2	1	2
942.8	10.635	3	1	2
943.2	10.626999999999999	1	1	2
943.6	10.619	1	1	2
944.0	10.614999999999998	1	1	2
944.4	10.620999999999999	0	1	2
944.8	10.613999999999999	3	1	2
945.2	10.611999999999998	3	1	2
945.6	10.611	1	1	2
946.0	10.62	0	1	2
946.4	10.605	2	1	2
946.8	10.565999999999999	4	1	2
947.2	10.559	2	1	2
947.6	10.57	1	1	2
948.0	10.564	1	1	2
948.4	10.559999999999999	3	1	2
948.8	10.576	1	1	2
949.2	10.572	1	1	2
949.6	10.565999999999999	3	1	2
950.0	10.567	2	1	2
950.4	10.587	2	1	2
950.8	10.578	1	1	2
951.2	10.553999999999998	2	1	2
951.6	10.577	2	1	2
952.0	10.576	0	1	2
952.4	10.573	1	1	2
952.8	10.565999999999999	3	1	2
953.2	10.574	1	1	2
953.6	10.584	1	1	2
954.0	10.591000000000001	2	1	2
954.4	10.578	1	1	2
954.8	10.572	4	1	2
955.2	10.565	1	1	2
955.6	10.561	6	1	2
956.0	10.559999999999999	3	1	2
956.4	10.562	3	1	2
956.8	10.546	2	1	2
957.2	10.52	3	1	2
957.6	10.508	1	1	2
958.0	10.527999999999999	8	1	2
958.4	10.512	3	1	2
958.8	10.506	4	1	2
959.2	10.501	4	1	2
959.6	10.503	1	1	2
[truncated: 1,334 more rows]
