# Supplementary material for: Kinesin-4 KIF21B limits microtubule growth to allow rapid centrosome polarization in T cells
Source: eLife. 2020 Dec 21;9:e62876. doi: 10.7554/eLife.62876 (PMC7817182; doi:10.7554/eLife.62876)
Supplement: Figure 6—figure supplement 1—source data 1. — Appendix 1—table 1. Parameters used for simulations. [file elife-62876-fig6-figsupp1-data1.zip]

Archive with 1 entries (1 files):
- Figure_6_figure_supplement_1_source_data_1.csv
