# Supplementary material for: Kinesin-4 KIF21B limits microtubule growth to allow rapid centrosome polarization in T cells
Source: eLife. 2020 Dec 21;9:e62876. doi: 10.7554/eLife.62876 (PMC7817182; doi:10.7554/eLife.62876)
Supplement: Figure 6—figure supplement 1—source data 1. — Appendix 1—table 1. Parameters used for simulations. [file elife-62876-fig6-figsupp1-data1.zip › Figure_6_figure_supplement_1_source_data_1.csv]

time (s)	summed force (pN)	identifier	kif21b number
300.4	4.359000000000001	6	0 units kif21b
300.8	2.7569999999999992	6	0 units kif21b
301.2	22.536	6	0 units kif21b
301.6	17.230999999999995	6	0 units kif21b
302.0	-1.858000000000005	6	0 units kif21b
302.4	-5.478000000000016	6	0 units kif21b
302.8	19.630999999999997	6	0 units kif21b
303.2	-6.244	6	0 units kif21b
303.6	-1.3439999999999985	6	0 units kif21b
304.0	-1.7499999999999987	6	0 units kif21b
304.4	4.669000000000001	6	0 units kif21b
304.8	-0.8629999999999978	6	0 units kif21b
305.2	1.1460000000000012	6	0 units kif21b
305.6	-0.05199999999999516	6	0 units kif21b
306.0	25.204	6	0 units kif21b
306.4	20.207000000000004	6	0 units kif21b
306.8	4.286	6	0 units kif21b
307.2	16.982999999999997	6	0 units kif21b
307.6	3.9819999999999967	6	0 units kif21b
308.0	2.937999999999996	6	0 units kif21b
308.4	-8.739000000000004	6	0 units kif21b
308.8	18.142000000000003	6	0 units kif21b
309.2	26.695999999999998	6	0 units kif21b
309.6	24.427000000000003	6	0 units kif21b
310.0	15.475000000000005	6	0 units kif21b
310.4	17.918	6	0 units kif21b
310.8	8.078	6	0 units kif21b
311.2	9.554000000000002	6	0 units kif21b
311.6	31.865000000000002	6	0 units kif21b
312.0	17.796999999999997	6	0 units kif21b
312.4	8.646999999999998	6	0 units kif21b
312.8	19.761	6	0 units kif21b
313.2	5.342999999999995	6	0 units kif21b
313.6	8.559000000000003	6	0 units kif21b
314.0	10.637999999999995	6	0 units kif21b
314.4	10.208000000000002	6	0 units kif21b
314.8	-2.174000000000003	6	0 units kif21b
315.2	26.205999999999996	6	0 units kif21b
315.6	8.155000000000005	6	0 units kif21b
316.0	10.574	6	0 units kif21b
316.4	9.183999999999997	6	0 units kif21b
316.8	2.8920000000000012	6	0 units kif21b
317.2	-4.966000000000003	6	0 units kif21b
317.6	-3.1180000000000057	6	0 units kif21b
318.0	-17.517999999999997	6	0 units kif21b
318.4	0.4350000000000067	6	0 units kif21b
318.8	-2.1190000000000007	6	0 units kif21b
319.2	-21.324	6	0 units kif21b
319.6	-12.544000000000008	6	0 units kif21b
320.0	-27.352999999999998	6	0 units kif21b
320.4	-1.0280000000000027	6	0 units kif21b
320.8	-18.823999999999998	6	0 units kif21b
321.2	-5.383000000000003	6	0 units kif21b
321.6	-4.529	6	0 units kif21b
322.0	-25.484000000000012	6	0 units kif21b
322.4	-3.541000000000002	6	0 units kif21b
322.8	-6.415000000000003	6	0 units kif21b
323.2	18.744999999999997	6	0 units kif21b
323.6	26.008999999999997	6	0 units kif21b
324.0	9.347	6	0 units kif21b
324.4	-10.911999999999995	6	0 units kif21b
324.8	-6.486	6	0 units kif21b
325.2	-0.2520000000000011	6	0 units kif21b
325.6	10.189000000000005	6	0 units kif21b
326.0	-8.422000000000006	6	0 units kif21b
326.4	19.39	6	0 units kif21b
326.8	-6.072000000000001	6	0 units kif21b
327.2	12.068999999999996	6	0 units kif21b
327.6	13.901	6	0 units kif21b
328.0	14.068000000000003	6	0 units kif21b
328.4	8.533999999999999	6	0 units kif21b
328.8	9.931999999999999	6	0 units kif21b
329.2	-0.4030000000000009	6	0 units kif21b
329.6	-3.7060000000000013	6	0 units kif21b
330.0	6.541000000000008	6	0 units kif21b
330.4	-0.0030000000000038884	6	0 units kif21b
330.8	1.3140000000000023	6	0 units kif21b
331.2	8.090000000000002	6	0 units kif21b
331.6	9.869	6	0 units kif21b
332.0	-6.215999999999998	6	0 units kif21b
332.4	3.9220000000000006	6	0 units kif21b
332.8	-2.463999999999998	6	0 units kif21b
333.2	-9.386000000000005	6	0 units kif21b
333.6	-14.234999999999996	6	0 units kif21b
334.0	8.551999999999992	6	0 units kif21b
334.4	14.561999999999994	6	0 units kif21b
334.8	37.31099999999999	6	0 units kif21b
335.2	11.811000000000003	6	0 units kif21b
335.6	24.964000000000002	6	0 units kif21b
336.0	50.01500000000001	6	0 units kif21b
336.4	32.864999999999995	6	0 units kif21b
336.8	29.046999999999997	6	0 units kif21b
337.2	28.546000000000003	6	0 units kif21b
337.6	46.539000000000016	6	0 units kif21b
338.0	52.177	6	0 units kif21b
338.4	62.536000000000016	6	0 units kif21b
338.8	65.025	6	0 units kif21b
339.2	53.522999999999996	6	0 units kif21b
339.6	65.344	6	0 units kif21b
340.0	47.60399999999998	6	0 units kif21b
340.4	44.133	6	0 units kif21b
340.8	46.495999999999974	6	0 units kif21b
341.2	26.654999999999998	6	0 units kif21b
341.6	27.864000000000004	6	0 units kif21b
342.0	33.138	6	0 units kif21b
342.4	36.615999999999985	6	0 units kif21b
342.8	27.727000000000004	6	0 units kif21b
343.2	26.634999999999998	6	0 units kif21b
343.6	9.258000000000003	6	0 units kif21b
344.0	6.276000000000002	6	0 units kif21b
344.4	10.993999999999996	6	0 units kif21b
344.8	25.131	6	0 units kif21b
345.2	40.87	6	0 units kif21b
345.6	25.805999999999997	6	0 units kif21b
346.0	22.680999999999994	6	0 units kif21b
346.4	17.272	6	0 units kif21b
346.8	17.565	6	0 units kif21b
347.2	16.774	6	0 units kif21b
347.6	10.795999999999996	6	0 units kif21b
348.0	14.806999999999999	6	0 units kif21b
348.4	21.423000000000002	6	0 units kif21b
348.8	3.89400000000001	6	0 units kif21b
349.2	0.4489999999999965	6	0 units kif21b
349.6	17.781000000000002	6	0 units kif21b
350.0	23.721999999999998	6	0 units kif21b
350.4	21.542000000000005	6	0 units kif21b
350.8	35.886	6	0 units kif21b
351.2	48.47700000000001	6	0 units kif21b
351.6	58.775999999999996	6	0 units kif21b
352.0	54.604	6	0 units kif21b
352.4	52.507000000000005	6	0 units kif21b
352.8	60.086999999999996	6	0 units kif21b
353.2	41.317	6	0 units kif21b
353.6	35.47099999999999	6	0 units kif21b
354.0	35.317	6	0 units kif21b
354.4	14.980999999999998	6	0 units kif21b
354.8	28.687	6	0 units kif21b
355.2	22.711000000000002	6	0 units kif21b
355.6	24.916000000000004	6	0 units kif21b
356.0	44.420999999999985	6	0 units kif21b
356.4	43.466	6	0 units kif21b
356.8	31.069000000000003	6	0 units kif21b
357.2	13.800999999999998	6	0 units kif21b
357.6	11.834000000000001	6	0 units kif21b
358.0	58.75699999999999	6	0 units kif21b
358.4	72.364	6	0 units kif21b
358.8	56.53699999999999	6	0 units kif21b
359.2	55.38099999999999	6	0 units kif21b
359.6	66.66100000000002	6	0 units kif21b
360.0	59.411000000000016	6	0 units kif21b
360.4	46.348000000000006	6	0 units kif21b
360.8	21.644999999999996	6	0 units kif21b
361.2	1.0760000000000014	6	0 units kif21b
361.6	14.097999999999999	6	0 units kif21b
362.0	17.736000000000008	6	0 units kif21b
362.4	28.639000000000003	6	0 units kif21b
362.8	8.690999999999999	6	0 units kif21b
363.2	4.772000000000005	6	0 units kif21b
363.6	22.228	6	0 units kif21b
364.0	12.912000000000003	6	0 units kif21b
364.4	16.243	6	0 units kif21b
364.8	20.760999999999996	6	0 units kif21b
365.2	18.106	6	0 units kif21b
365.6	32.899	6	0 units kif21b
366.0	42.477999999999994	6	0 units kif21b
366.4	47.318999999999996	6	0 units kif21b
366.8	49.059999999999995	6	0 units kif21b
367.2	45.013	6	0 units kif21b
367.6	35.78999999999999	6	0 units kif21b
368.0	55.403000000000006	6	0 units kif21b
368.4	39.184000000000005	6	0 units kif21b
368.8	12.888	6	0 units kif21b
369.2	16.966	6	0 units kif21b
369.6	14.506	6	0 units kif21b
370.0	3.308999999999999	6	0 units kif21b
370.4	7.276	6	0 units kif21b
370.8	17.259	6	0 units kif21b
371.2	14.545	6	0 units kif21b
371.6	19.189999999999998	6	0 units kif21b
372.0	5.762999999999998	6	0 units kif21b
372.4	4.565000000000006	6	0 units kif21b
372.8	17.199999999999996	6	0 units kif21b
373.2	30.571000000000005	6	0 units kif21b
373.6	11.443999999999997	6	0 units kif21b
374.0	-5.170000000000002	6	0 units kif21b
374.4	20.413000000000004	6	0 units kif21b
374.8	30.307	6	0 units kif21b
375.2	38.12200000000001	6	0 units kif21b
375.6	46.077	6	0 units kif21b
376.0	39.09499999999999	6	0 units kif21b
376.4	34.834	6	0 units kif21b
376.8	40.599000000000004	6	0 units kif21b
377.2	41.05000000000001	6	0 units kif21b
377.6	40.289	6	0 units kif21b
378.0	30.905	6	0 units kif21b
378.4	28.272000000000006	6	0 units kif21b
378.8	44.53099999999999	6	0 units kif21b
379.2	57.504	6	0 units kif21b
379.6	51.25099999999999	6	0 units kif21b
380.0	61.28000000000001	6	0 units kif21b
380.4	52.45999999999999	6	0 units kif21b
380.8	40.39	6	0 units kif21b
381.2	42.86700000000001	6	0 units kif21b
381.6	44.52499999999999	6	0 units kif21b
382.0	51.03699999999999	6	0 units kif21b
382.4	64.17999999999999	6	0 units kif21b
382.8	66.492	6	0 units kif21b
383.2	75.287	6	0 units kif21b
383.6	61.39700000000001	6	0 units kif21b
384.0	43.587999999999994	6	0 units kif21b
384.4	54.618	6	0 units kif21b
384.8	63.36600000000001	6	0 units kif21b
385.2	68.73	6	0 units kif21b
385.6	75.348	6	0 units kif21b
386.0	60.753999999999984	6	0 units kif21b
386.4	68.23600000000002	6	0 units kif21b
386.8	75.327	6	0 units kif21b
387.2	71.881	6	0 units kif21b
387.6	71.37400000000002	6	0 units kif21b
388.0	62.39900000000001	6	0 units kif21b
388.4	62.614	6	0 units kif21b
388.8	63.98400000000001	6	0 units kif21b
389.2	42.73400000000001	6	0 units kif21b
389.6	58.80200000000001	6	0 units kif21b
390.0	81.171	6	0 units kif21b
390.4	66.17599999999999	6	0 units kif21b
390.8	73.4	6	0 units kif21b
391.2	69.249	6	0 units kif21b
391.6	71.46999999999998	6	0 units kif21b
392.0	68.163	6	0 units kif21b
392.4	85.22500000000001	6	0 units kif21b
392.8	85.22599999999996	6	0 units kif21b
393.2	73.54100000000001	6	0 units kif21b
393.6	79.39400000000002	6	0 units kif21b
394.0	86.639	6	0 units kif21b
394.4	74.74399999999999	6	0 units kif21b
394.8	74.34	6	0 units kif21b
395.2	79.948	6	0 units kif21b
395.6	80.721	6	0 units kif21b
396.0	62.839000000000006	6	0 units kif21b
396.4	86.24999999999997	6	0 units kif21b
396.8	83.473	6	0 units kif21b
397.2	93.66000000000003	6	0 units kif21b
397.6	91.18899999999998	6	0 units kif21b
398.0	74.80900000000003	6	0 units kif21b
398.4	77.506	6	0 units kif21b
398.8	80.332	6	0 units kif21b
399.2	83.75099999999999	6	0 units kif21b
399.6	87.106	6	0 units kif21b
400.0	74.67000000000002	6	0 units kif21b
400.4	80.67399999999998	6	0 units kif21b
400.8	88.34099999999998	6	0 units kif21b
401.2	87.26599999999999	6	0 units kif21b
401.6	75.068	6	0 units kif21b
300.4	-26.841	12	0 units kif21b
300.8	-14.804	12	0 units kif21b
301.2	-15.752000000000006	12	0 units kif21b
301.6	-21.854000000000006	12	0 units kif21b
302.0	-8.521999999999998	12	0 units kif21b
302.4	-3.5919999999999987	12	0 units kif21b
302.8	-24.421000000000006	12	0 units kif21b
303.2	-12.778000000000002	12	0 units kif21b
303.6	-2.317000000000003	12	0 units kif21b
304.0	-10.753000000000005	12	0 units kif21b
304.4	-15.407000000000007	12	0 units kif21b
304.8	3.816000000000005	12	0 units kif21b
305.2	-9.311000000000002	12	0 units kif21b
305.6	4.447999999999997	12	0 units kif21b
306.0	14.146999999999997	12	0 units kif21b
306.4	6.423000000000005	12	0 units kif21b
306.8	23.395000000000003	12	0 units kif21b
307.2	13.768000000000008	12	0 units kif21b
307.6	24.078	12	0 units kif21b
308.0	10.431000000000004	12	0 units kif21b
308.4	0.7030000000000012	12	0 units kif21b
308.8	22.476000000000013	12	0 units kif21b
309.2	4.966999999999997	12	0 units kif21b
309.6	3.7849999999999957	12	0 units kif21b
310.0	1.3069999999999984	12	0 units kif21b
310.4	-5.216000000000001	12	0 units kif21b
310.8	11.443000000000005	12	0 units kif21b
311.2	8.916000000000006	12	0 units kif21b
311.6	10.626000000000001	12	0 units kif21b
312.0	19.634	12	0 units kif21b
312.4	1.535999999999999	12	0 units kif21b
312.8	0.22199999999999598	12	0 units kif21b
313.2	8.701999999999998	12	0 units kif21b
313.6	0.6650000000000027	12	0 units kif21b
314.0	-14.616000000000003	12	0 units kif21b
314.4	10.729	12	0 units kif21b
314.8	-1.6899999999999964	12	0 units kif21b
315.2	-23.589999999999996	12	0 units kif21b
315.6	-13.931000000000001	12	0 units kif21b
316.0	-27.326	12	0 units kif21b
316.4	-0.6279999999999992	12	0 units kif21b
316.8	6.840000000000006	12	0 units kif21b
317.2	2.7629999999999972	12	0 units kif21b
317.6	21.975	12	0 units kif21b
318.0	25.967000000000006	12	0 units kif21b
318.4	20.32399999999999	12	0 units kif21b
318.8	23.989000000000004	12	0 units kif21b
319.2	8.739999999999998	12	0 units kif21b
319.6	5.231000000000003	12	0 units kif21b
320.0	-1.192	12	0 units kif21b
320.4	6.208000000000003	12	0 units kif21b
320.8	17.68299999999999	12	0 units kif21b
321.2	8.081000000000003	12	0 units kif21b
321.6	2.536000000000002	12	0 units kif21b
322.0	13.225999999999997	12	0 units kif21b
322.4	13.569999999999993	12	0 units kif21b
322.8	-17.763000000000005	12	0 units kif21b
323.2	-1.141999999999999	12	0 units kif21b
323.6	-0.6329999999999982	12	0 units kif21b
324.0	2.5240000000000027	12	0 units kif21b
324.4	10.63600000000001	12	0 units kif21b
324.8	21.978999999999996	12	0 units kif21b
325.2	21.121000000000006	12	0 units kif21b
325.6	-1.3190000000000008	12	0 units kif21b
326.0	5.8589999999999955	12	0 units kif21b
326.4	15.998999999999988	12	0 units kif21b
326.8	20.22500000000001	12	0 units kif21b
327.2	35.20700000000001	12	0 units kif21b
327.6	36.044	12	0 units kif21b
328.0	28.544000000000004	12	0 units kif21b
328.4	17.563000000000002	12	0 units kif21b
328.8	39.214999999999996	12	0 units kif21b
329.2	25.948	12	0 units kif21b
329.6	16.976	12	0 units kif21b
330.0	19.179999999999996	12	0 units kif21b
330.4	19.867000000000015	12	0 units kif21b
330.8	3.524000000000003	12	0 units kif21b
331.2	-1.1390000000000096	12	0 units kif21b
331.6	4.877999999999997	12	0 units kif21b
332.0	13.434000000000001	12	0 units kif21b
332.4	29.535999999999998	12	0 units kif21b
332.8	15.490000000000006	12	0 units kif21b
333.2	30.344	12	0 units kif21b
333.6	30.31099999999999	12	0 units kif21b
334.0	29.894999999999992	12	0 units kif21b
334.4	26.747999999999998	12	0 units kif21b
334.8	30.011	12	0 units kif21b
335.2	34.001000000000005	12	0 units kif21b
335.6	31.866999999999997	12	0 units kif21b
336.0	28.558	12	0 units kif21b
336.4	17.096	12	0 units kif21b
336.8	4.492999999999993	12	0 units kif21b
337.2	25.919000000000015	12	0 units kif21b
337.6	12.207	12	0 units kif21b
338.0	3.5660000000000047	12	0 units kif21b
338.4	-0.4329999999999985	12	0 units kif21b
338.8	8.111999999999998	12	0 units kif21b
339.2	16.909	12	0 units kif21b
339.6	15.830000000000002	12	0 units kif21b
340.0	9.542999999999992	12	0 units kif21b
340.4	17.809999999999995	12	0 units kif21b
340.8	2.8510000000000026	12	0 units kif21b
341.2	-2.694000000000002	12	0 units kif21b
341.6	-29.74700000000001	12	0 units kif21b
342.0	-10.903999999999996	12	0 units kif21b
342.4	4.189999999999996	12	0 units kif21b
342.8	-12.078999999999999	12	0 units kif21b
343.2	-15.886	12	0 units kif21b
343.6	0.3489999999999984	12	0 units kif21b
344.0	-6.556999999999999	12	0 units kif21b
344.4	-6.428000000000001	12	0 units kif21b
344.8	14.356999999999992	12	0 units kif21b
345.2	10.926	12	0 units kif21b
345.6	13.462000000000014	12	0 units kif21b
346.0	28.755999999999993	12	0 units kif21b
346.4	20.621000000000002	12	0 units kif21b
346.8	-0.14799999999999613	12	0 units kif21b
347.2	-5.343	12	0 units kif21b
347.6	-9.133000000000001	12	0 units kif21b
348.0	-16.59	12	0 units kif21b
348.4	9.759999999999996	12	0 units kif21b
348.8	-1.5110000000000001	12	0 units kif21b
349.2	-10.226999999999999	12	0 units kif21b
349.6	-4.318999999999998	12	0 units kif21b
350.0	12.801000000000005	12	0 units kif21b
350.4	4.517999999999997	12	0 units kif21b
350.8	-0.3029999999999964	12	0 units kif21b
351.2	10.769000000000002	12	0 units kif21b
351.6	-6.769999999999998	12	0 units kif21b
352.0	-1.9189999999999998	12	0 units kif21b
352.4	-8.078000000000003	12	0 units kif21b
352.8	-10.122999999999998	12	0 units kif21b
353.2	-10.767000000000003	12	0 units kif21b
353.6	-11.962999999999994	12	0 units kif21b
354.0	-0.3680000000000012	12	0 units kif21b
354.4	-23.93	12	0 units kif21b
354.8	-18.16899999999999	12	0 units kif21b
355.2	-14.818999999999999	12	0 units kif21b
355.6	-2.368999999999997	12	0 units kif21b
356.0	3.4320000000000044	12	0 units kif21b
356.4	-2.635	12	0 units kif21b
356.8	2.8029999999999906	12	0 units kif21b
357.2	26.423	12	0 units kif21b
357.6	20.027000000000008	12	0 units kif21b
358.0	7.248999999999997	12	0 units kif21b
358.4	12.162	12	0 units kif21b
358.8	2.7770000000000037	12	0 units kif21b
359.2	13.32299999999999	12	0 units kif21b
359.6	13.477000000000011	12	0 units kif21b
360.0	11.428000000000004	12	0 units kif21b
360.4	4.933999999999996	12	0 units kif21b
360.8	11.421000000000006	12	0 units kif21b
361.2	12.447	12	0 units kif21b
361.6	-8.026000000000003	12	0 units kif21b
362.0	-11.484	12	0 units kif21b
362.4	-19.750000000000004	12	0 units kif21b
362.8	-8.536000000000001	12	0 units kif21b
363.2	-15.349000000000002	12	0 units kif21b
363.6	-30.983	12	0 units kif21b
364.0	-29.237000000000002	12	0 units kif21b
364.4	-5.659999999999998	12	0 units kif21b
364.8	6.953000000000001	12	0 units kif21b
365.2	-10.072999999999999	12	0 units kif21b
365.6	4.437999999999999	12	0 units kif21b
366.0	-2.9589999999999996	12	0 units kif21b
366.4	-10.908000000000001	12	0 units kif21b
366.8	-10.143999999999998	12	0 units kif21b
367.2	-26.168	12	0 units kif21b
367.6	-6.333000000000002	12	0 units kif21b
368.0	-1.8520000000000016	12	0 units kif21b
368.4	9.038000000000004	12	0 units kif21b
368.8	4.311	12	0 units kif21b
369.2	-7.874999999999998	12	0 units kif21b
369.6	-17.256	12	0 units kif21b
370.0	-14.276000000000003	12	0 units kif21b
370.4	-2.0030000000000037	12	0 units kif21b
370.8	-21.189999999999994	12	0 units kif21b
371.2	-8.585999999999999	12	0 units kif21b
371.6	18.487000000000005	12	0 units kif21b
372.0	-10.605000000000002	12	0 units kif21b
372.4	1.4130000000000043	12	0 units kif21b
372.8	-3.366999999999995	12	0 units kif21b
373.2	-10.58	12	0 units kif21b
373.6	-1.8720000000000008	12	0 units kif21b
374.0	3.9169999999999967	12	0 units kif21b
374.4	-22.8	12	0 units kif21b
374.8	-22.910000000000004	12	0 units kif21b
375.2	-5.645999999999997	12	0 units kif21b
375.6	-15.349999999999998	12	0 units kif21b
376.0	-3.097999999999997	12	0 units kif21b
376.4	-25.583000000000002	12	0 units kif21b
376.8	-29.939999999999994	12	0 units kif21b
377.2	-23.002	12	0 units kif21b
377.6	-29.243999999999993	12	0 units kif21b
378.0	-31.883999999999997	12	0 units kif21b
378.4	-16.743000000000002	12	0 units kif21b
378.8	-25.399	12	0 units kif21b
379.2	-40.068	12	0 units kif21b
379.6	-29.176000000000002	12	0 units kif21b
380.0	-4.5450000000000035	12	0 units kif21b
380.4	-5.560999999999996	12	0 units kif21b
380.8	-15.150000000000002	12	0 units kif21b
381.2	-17.669	12	0 units kif21b
381.6	-19.497	12	0 units kif21b
382.0	-10.447000000000003	12	0 units kif21b
382.4	-3.329000000000005	12	0 units kif21b
382.8	-13.141999999999996	12	0 units kif21b
383.2	-24.908	12	0 units kif21b
383.6	-30.904000000000003	12	0 units kif21b
384.0	-33.704000000000015	12	0 units kif21b
384.4	-46.510999999999996	12	0 units kif21b
384.8	-23.363	12	0 units kif21b
385.2	-51.66799999999999	12	0 units kif21b
385.6	-27.666	12	0 units kif21b
386.0	-35.593	12	0 units kif21b
386.4	-29.491	12	0 units kif21b
386.8	-25.235000000000003	12	0 units kif21b
387.2	-30.057999999999996	12	0 units kif21b
387.6	-14.732	12	0 units kif21b
388.0	-4.456000000000001	12	0 units kif21b
388.4	-4.780999999999997	12	0 units kif21b
388.8	-1.1950000000000043	12	0 units kif21b
389.2	16.963	12	0 units kif21b
389.6	-10.962000000000002	12	0 units kif21b
390.0	0.20299999999999918	12	0 units kif21b
390.4	8.626000000000001	12	0 units kif21b
390.8	11.172	12	0 units kif21b
391.2	-6.478000000000003	12	0 units kif21b
391.6	2.5889999999999986	12	0 units kif21b
392.0	-1.6119999999999983	12	0 units kif21b
392.4	-8.718999999999998	12	0 units kif21b
392.8	-8.022000000000002	12	0 units kif21b
393.2	15.994	12	0 units kif21b
393.6	-5.728999999999993	12	0 units kif21b
394.0	-27.399	12	0 units kif21b
394.4	-13.915	12	0 units kif21b
394.8	20.048999999999992	12	0 units kif21b
395.2	2.7840000000000016	12	0 units kif21b
395.6	16.087	12	0 units kif21b
396.0	12.664000000000009	12	0 units kif21b
396.4	5.225999999999998	12	0 units kif21b
396.8	12.008000000000004	12	0 units kif21b
397.2	-3.243000000000003	12	0 units kif21b
397.6	10.258000000000006	12	0 units kif21b
398.0	-7.338999999999999	12	0 units kif21b
398.4	5.417	12	0 units kif21b
398.8	5.2509999999999994	12	0 units kif21b
399.2	0.5569999999999986	12	0 units kif21b
399.6	-4.284999999999997	12	0 units kif21b
400.0	11.503000000000002	12	0 units kif21b
400.4	-10.142999999999992	12	0 units kif21b
400.8	-5.478000000000003	12	0 units kif21b
401.2	-9.695000000000002	12	0 units kif21b
401.6	-6.584000000000001	12	0 units kif21b
402.0	3.985999999999995	12	0 units kif21b
402.4	-29.62899999999999	12	0 units kif21b
402.8	-3.9119999999999977	12	0 units kif21b
403.2	-26.454	12	0 units kif21b
403.6	-25.354000000000003	12	0 units kif21b
404.0	-32.526999999999994	12	0 units kif21b
404.4	-16.952999999999996	12	0 units kif21b
404.8	-18.284	12	0 units kif21b
405.2	-20.729	12	0 units kif21b
405.6	-1.880000000000004	12	0 units kif21b
406.0	-10.907999999999994	12	0 units kif21b
406.4	-2.842000000000001	12	0 units kif21b
406.8	3.2250000000000005	12	0 units kif21b
407.2	-8.42	12	0 units kif21b
407.6	-3.1419999999999986	12	0 units kif21b
408.0	0.6329999999999989	12	0 units kif21b
408.4	-14.234	12	0 units kif21b
408.8	-10.849999999999998	12	0 units kif21b
409.2	-8.856000000000002	12	0 units kif21b
409.6	-16.900000000000006	12	0 units kif21b
410.0	-18.561	12	0 units kif21b
410.4	-21.86699999999999	12	0 units kif21b
410.8	-9.625999999999998	12	0 units kif21b
411.2	-7.493	12	0 units kif21b
411.6	-18.353999999999996	12	0 units kif21b
412.0	-11.516000000000004	12	0 units kif21b
412.4	-2.5850000000000026	12	0 units kif21b
412.8	-1.0260000000000022	12	0 units kif21b
413.2	-13.111	12	0 units kif21b
413.6	-2.041999999999998	12	0 units kif21b
414.0	-11.299000000000001	12	0 units kif21b
414.4	-6.453999999999994	12	0 units kif21b
414.8	-14.038	12	0 units kif21b
415.2	-14.67199999999999	12	0 units kif21b
415.6	-7.889000000000003	12	0 units kif21b
416.0	-7.92100000000001	12	0 units kif21b
416.4	7.368	12	0 units kif21b
416.8	-11.857999999999997	12	0 units kif21b
417.2	-20.367999999999995	12	0 units kif21b
417.6	-10.347000000000001	12	0 units kif21b
418.0	-14.095000000000004	12	0 units kif21b
418.4	-10.809999999999999	12	0 units kif21b
418.8	11.992999999999997	12	0 units kif21b
419.2	16.378999999999998	12	0 units kif21b
419.6	6.3569999999999975	12	0 units kif21b
420.0	3.3969999999999962	12	0 units kif21b
420.4	-1.0030000000000028	12	0 units kif21b
420.8	4.601000000000008	12	0 units kif21b
421.2	-11.991000000000001	12	0 units kif21b
421.6	-2.097999999999996	12	0 units kif21b
422.0	-17.389	12	0 units kif21b
422.4	-19.920000000000012	12	0 units kif21b
422.8	-24.07900000000001	12	0 units kif21b
423.2	-29.01500000000001	12	0 units kif21b
423.6	-13.824999999999992	12	0 units kif21b
424.0	-15.831000000000001	12	0 units kif21b
424.4	-23.752000000000002	12	0 units kif21b
424.8	-11.020000000000003	12	0 units kif21b
425.2	-23.984999999999992	12	0 units kif21b
425.6	-32.242999999999995	12	0 units kif21b
426.0	-36.24	12	0 units kif21b
426.4	-10.908000000000005	12	0 units kif21b
426.8	2.9530000000000025	12	0 units kif21b
427.2	22.631000000000004	12	0 units kif21b
427.6	37.89200000000002	12	0 units kif21b
428.0	32.93999999999999	12	0 units kif21b
428.4	13.997000000000005	12	0 units kif21b
428.8	26.388999999999992	12	0 units kif21b
429.2	7.051999999999994	12	0 units kif21b
429.6	7.016000000000005	12	0 units kif21b
430.0	21.570000000000004	12	0 units kif21b
430.4	20.607	12	0 units kif21b
430.8	13.861000000000004	12	0 units kif21b
431.2	1.2659999999999956	12	0 units kif21b
431.6	-13.110000000000003	12	0 units kif21b
432.0	-3.238	12	0 units kif21b
432.4	-11.926000000000002	12	0 units kif21b
432.8	12.033000000000008	12	0 units kif21b
433.2	-0.2879999999999976	12	0 units kif21b
433.6	12.634999999999991	12	0 units kif21b
434.0	2.7540000000000036	12	0 units kif21b
434.4	8.900000000000004	12	0 units kif21b
434.8	10.041999999999998	12	0 units kif21b
435.2	7.9709999999999965	12	0 units kif21b
435.6	7.129000000000002	12	0 units kif21b
436.0	23.617	12	0 units kif21b
436.4	33.21799999999998	12	0 units kif21b
436.8	7.243999999999999	12	0 units kif21b
437.2	5.366000000000004	12	0 units kif21b
437.6	17.773000000000014	12	0 units kif21b
438.0	1.7599999999999838	12	0 units kif21b
438.4	-6.852000000000001	12	0 units kif21b
438.8	16.23499999999998	12	0 units kif21b
439.2	-10.895000000000003	12	0 units kif21b
439.6	4.8629999999999995	12	0 units kif21b
440.0	-21.470000000000002	12	0 units kif21b
440.4	-6.895000000000001	12	0 units kif21b
440.8	-4.651	12	0 units kif21b
441.2	-10.122999999999998	12	0 units kif21b
441.6	-6.603000000000001	12	0 units kif21b
442.0	4.940000000000001	12	0 units kif21b
442.4	5.823	12	0 units kif21b
442.8	-3.607000000000008	12	0 units kif21b
443.2	-13.621999999999998	12	0 units kif21b
443.6	4.235999999999999	12	0 units kif21b
444.0	-4.484000000000001	12	0 units kif21b
444.4	0.4169999999999995	12	0 units kif21b
444.8	20.002000000000013	12	0 units kif21b
445.2	-11.053999999999998	12	0 units kif21b
445.6	-6.784000000000001	12	0 units kif21b
446.0	-10.627999999999997	12	0 units kif21b
446.4	-13.154000000000002	12	0 units kif21b
446.8	-3.051999999999993	12	0 units kif21b
447.2	4.057999999999993	12	0 units kif21b
447.6	12.183999999999994	12	0 units kif21b
448.0	-0.5670000000000033	12	0 units kif21b
448.4	-1.8849999999999958	12	0 units kif21b
448.8	-6.663000000000001	12	0 units kif21b
449.2	-7.894999999999998	12	0 units kif21b
449.6	-20.807	12	0 units kif21b
450.0	1.3730000000000064	12	0 units kif21b
450.4	8.715999999999998	12	0 units kif21b
450.8	-1.4070000000000018	12	0 units kif21b
451.2	-27.955999999999996	12	0 units kif21b
451.6	-22.976999999999997	12	0 units kif21b
452.0	8.080000000000005	12	0 units kif21b
452.4	4.9419999999999975	12	0 units kif21b
452.8	1.5019999999999993	12	0 units kif21b
453.2	-3.1489999999999956	12	0 units kif21b
453.6	1.0820000000000074	12	0 units kif21b
454.0	9.420999999999994	12	0 units kif21b
454.4	-11.934	12	0 units kif21b
454.8	9.553	12	0 units kif21b
455.2	-20.005999999999993	12	0 units kif21b
455.6	-10.680999999999997	12	0 units kif21b
456.0	-10.374999999999996	12	0 units kif21b
456.4	-10.318000000000001	12	0 units kif21b
456.8	-1.6770000000000005	12	0 units kif21b
457.2	-8.443999999999997	12	0 units kif21b
457.6	7.671000000000005	12	0 units kif21b
458.0	-0.46300000000000274	12	0 units kif21b
458.4	7.553000000000001	12	0 units kif21b
458.8	6.544000000000001	12	0 units kif21b
459.2	2.1960000000000006	12	0 units kif21b
459.6	-19.167999999999996	12	0 units kif21b
460.0	0.19399999999999729	12	0 units kif21b
460.4	2.2799999999999927	12	0 units kif21b
460.8	-2.799000000000005	12	0 units kif21b
461.2	16.363	12	0 units kif21b
461.6	0.47699999999999854	12	0 units kif21b
462.0	30.115000000000002	12	0 units kif21b
462.4	14.062999999999995	12	0 units kif21b
462.8	-2.3949999999999974	12	0 units kif21b
463.2	-9.981000000000005	12	0 units kif21b
463.6	11.146999999999988	12	0 units kif21b
464.0	17.486	12	0 units kif21b
464.4	4.025999999999995	12	0 units kif21b
464.8	-9.070999999999998	12	0 units kif21b
465.2	26.010000000000005	12	0 units kif21b
465.6	9.576999999999984	12	0 units kif21b
466.0	-10.148000000000001	12	0 units kif21b
466.4	12.451000000000008	12	0 units kif21b
466.8	10.964999999999995	12	0 units kif21b
467.2	11.59	12	0 units kif21b
467.6	-3.667000000000004	12	0 units kif21b
468.0	-5.786999999999997	12	0 units kif21b
468.4	-10.586000000000002	12	0 units kif21b
468.8	8.920000000000007	12	0 units kif21b
469.2	-12.417999999999997	12	0 units kif21b
469.6	-6.249	12	0 units kif21b
470.0	-7.923000000000004	12	0 units kif21b
470.4	-21.019	12	0 units kif21b
470.8	-10.366000000000003	12	0 units kif21b
471.2	6.191999999999998	12	0 units kif21b
471.6	-3.634999999999999	12	0 units kif21b
472.0	-6.501999999999994	12	0 units kif21b
472.4	0.4349999999999983	12	0 units kif21b
472.8	-7.520000000000004	12	0 units kif21b
473.2	-1.015000000000001	12	0 units kif21b
473.6	-0.20700000000000518	12	0 units kif21b
474.0	-31.783	12	0 units kif21b
474.4	-22.124	12	0 units kif21b
474.8	-20.116000000000003	12	0 units kif21b
475.2	-2.607999999999997	12	0 units kif21b
475.6	-9.285000000000002	12	0 units kif21b
476.0	-1.3880000000000101	12	0 units kif21b
476.4	-19.346999999999998	12	0 units kif21b
476.8	-8.217000000000002	12	0 units kif21b
477.2	3.3089999999999984	12	0 units kif21b
477.6	2.92100000000001	12	0 units kif21b
478.0	-14.532000000000002	12	0 units kif21b
478.4	-28.154000000000007	12	0 units kif21b
478.8	-9.476999999999995	12	0 units kif21b
479.2	-21.520999999999997	12	0 units kif21b
479.6	-12.981	12	0 units kif21b
480.0	-18.055	12	0 units kif21b
480.4	-10.524	12	0 units kif21b
480.8	2.6769999999999987	12	0 units kif21b
481.2	5.7470000000000026	12	0 units kif21b
481.6	19.24800000000001	12	0 units kif21b
482.0	-1.1920000000000026	12	0 units kif21b
482.4	40.46599999999999	12	0 units kif21b
482.8	14.442999999999994	12	0 units kif21b
483.2	13.541000000000002	12	0 units kif21b
483.6	14.195	12	0 units kif21b
484.0	18.709000000000003	12	0 units kif21b
484.4	-7.410000000000004	12	0 units kif21b
484.8	-1.4240000000000008	12	0 units kif21b
485.2	-4.869999999999999	12	0 units kif21b
485.6	-2.2949999999999955	12	0 units kif21b
486.0	14.459999999999992	12	0 units kif21b
486.4	1.4710000000000063	12	0 units kif21b
486.8	3.8019999999999934	12	0 units kif21b
487.2	22.926	12	0 units kif21b
487.6	21.684	12	0 units kif21b
488.0	0.9770000000000083	12	0 units kif21b
488.4	-2.0320000000000027	12	0 units kif21b
488.8	22.421999999999997	12	0 units kif21b
489.2	6.428000000000001	12	0 units kif21b
489.6	22.237	12	0 units kif21b
490.0	27.070000000000004	12	0 units kif21b
490.4	13.529999999999998	12	0 units kif21b
490.8	3.2339999999999964	12	0 units kif21b
491.2	-8.992000000000003	12	0 units kif21b
491.6	-8.459999999999997	12	0 units kif21b
492.0	-10.295000000000002	12	0 units kif21b
492.4	9.608	12	0 units kif21b
492.8	-10.782	12	0 units kif21b
493.2	-14.496999999999998	12	0 units kif21b
493.6	-19.671000000000003	12	0 units kif21b
494.0	7.082000000000006	12	0 units kif21b
494.4	8.346	12	0 units kif21b
494.8	4.447000000000008	12	0 units kif21b
495.2	-0.1080000000000001	12	0 units kif21b
495.6	-12.739000000000008	12	0 units kif21b
496.0	-2.4319999999999964	12	0 units kif21b
496.4	-3.1439999999999957	12	0 units kif21b
496.8	16.298	12	0 units kif21b
497.2	14.900999999999998	12	0 units kif21b
497.6	23.324000000000005	12	0 units kif21b
498.0	16.811	12	0 units kif21b
498.4	17.551	12	0 units kif21b
498.8	5.085	12	0 units kif21b
499.2	12.484	12	0 units kif21b
499.6	25.066000000000003	12	0 units kif21b
500.0	16.712000000000003	12	0 units kif21b
500.4	0.3520000000000023	12	0 units kif21b
500.8	28.033999999999995	12	0 units kif21b
501.2	10.656000000000002	12	0 units kif21b
501.6	7.628999999999999	12	0 units kif21b
502.0	-3.3799999999999972	12	0 units kif21b
502.4	3.7590000000000012	12	0 units kif21b
502.8	-1.369999999999999	12	0 units kif21b
503.2	5.374999999999991	12	0 units kif21b
503.6	-10.663999999999998	12	0 units kif21b
504.0	-26.8	12	0 units kif21b
504.4	-14.183000000000007	12	0 units kif21b
504.8	-19.031999999999996	12	0 units kif21b
505.2	-23.165000000000003	12	0 units kif21b
505.6	-25.198	12	0 units kif21b
506.0	-12.294000000000002	12	0 units kif21b
506.4	-23.253999999999998	12	0 units kif21b
506.8	-22.887999999999998	12	0 units kif21b
507.2	-15.484000000000004	12	0 units kif21b
507.6	-3.073000000000001	12	0 units kif21b
508.0	-13.555000000000003	12	0 units kif21b
508.4	-5.690000000000001	12	0 units kif21b
508.8	-15.320999999999998	12	0 units kif21b
509.2	-35.75399999999999	12	0 units kif21b
509.6	-23.27300000000001	12	0 units kif21b
510.0	-25.953	12	0 units kif21b
510.4	-14.207999999999998	12	0 units kif21b
510.8	2.291999999999998	12	0 units kif21b
511.2	-13.799	12	0 units kif21b
511.6	-7.024999999999997	12	0 units kif21b
512.0	-18.387999999999998	12	0 units kif21b
512.4	-2.5729999999999986	12	0 units kif21b
512.8	-20.611999999999995	12	0 units kif21b
513.2	-26.877999999999997	12	0 units kif21b
513.6	-7.378999999999999	12	0 units kif21b
514.0	-10.111999999999997	12	0 units kif21b
514.4	-17.892999999999997	12	0 units kif21b
514.8	-2.008000000000001	12	0 units kif21b
515.2	-0.37899999999999867	12	0 units kif21b
515.6	22.206000000000007	12	0 units kif21b
516.0	15.177999999999997	12	0 units kif21b
516.4	13.829000000000011	12	0 units kif21b
516.8	20.388	12	0 units kif21b
517.2	10.226999999999995	12	0 units kif21b
517.6	0.9759999999999982	12	0 units kif21b
518.0	13.163999999999998	12	0 units kif21b
518.4	7.9019999999999975	12	0 units kif21b
518.8	3.9730000000000043	12	0 units kif21b
519.2	21.984000000000005	12	0 units kif21b
519.6	32.54299999999999	12	0 units kif21b
520.0	23.411999999999992	12	0 units kif21b
520.4	4.115000000000004	12	0 units kif21b
520.8	16.318	12	0 units kif21b
521.2	9.082000000000013	12	0 units kif21b
521.6	17.715000000000007	12	0 units kif21b
522.0	0.15899999999999803	12	0 units kif21b
522.4	-1.1870000000000034	12	0 units kif21b
522.8	-12.279999999999998	12	0 units kif21b
523.2	-1.3439999999999976	12	0 units kif21b
523.6	-0.393000000000002	12	0 units kif21b
524.0	-1.2419999999999982	12	0 units kif21b
524.4	13.869999999999994	12	0 units kif21b
524.8	15.019000000000005	12	0 units kif21b
525.2	24.79599999999999	12	0 units kif21b
525.6	6.3519999999999985	12	0 units kif21b
526.0	29.004	12	0 units kif21b
526.4	16.593999999999987	12	0 units kif21b
526.8	19.88	12	0 units kif21b
527.2	40.553999999999995	12	0 units kif21b
527.6	29.713999999999995	12	0 units kif21b
528.0	44.160999999999994	12	0 units kif21b
528.4	28.960000000000004	12	0 units kif21b
528.8	43.841	12	0 units kif21b
529.2	34.772999999999996	12	0 units kif21b
529.6	25.63600000000001	12	0 units kif21b
530.0	27.332	12	0 units kif21b
530.4	27.412000000000006	12	0 units kif21b
530.8	29.925	12	0 units kif21b
531.2	23.447999999999993	12	0 units kif21b
531.6	22.18399999999999	12	0 units kif21b
532.0	33.44900000000001	12	0 units kif21b
532.4	19.821999999999996	12	0 units kif21b
532.8	14.899999999999993	12	0 units kif21b
533.2	15.771999999999988	12	0 units kif21b
533.6	-7.161000000000002	12	0 units kif21b
534.0	-7.824999999999999	12	0 units kif21b
534.4	12.238999999999997	12	0 units kif21b
534.8	23.706000000000007	12	0 units kif21b
535.2	-3.089999999999997	12	0 units kif21b
535.6	-3.334000000000006	12	0 units kif21b
536.0	8.461999999999993	12	0 units kif21b
536.4	2.5920000000000005	12	0 units kif21b
536.8	-5.156000000000002	12	0 units kif21b
537.2	-21.895999999999997	12	0 units kif21b
537.6	-9.084	12	0 units kif21b
538.0	-6.2730000000000015	12	0 units kif21b
538.4	-0.25999999999999823	12	0 units kif21b
538.8	-15.527999999999999	12	0 units kif21b
539.2	-7.800999999999999	12	0 units kif21b
539.6	2.826999999999998	12	0 units kif21b
540.0	-3.607000000000002	12	0 units kif21b
540.4	-4.052000000000001	12	0 units kif21b
540.8	-6.972000000000001	12	0 units kif21b
541.2	3.0509999999999966	12	0 units kif21b
541.6	1.9689999999999972	12	0 units kif21b
542.0	-26.552999999999997	12	0 units kif21b
542.4	-30.773	12	0 units kif21b
542.8	0.38200000000000234	12	0 units kif21b
543.2	3.8359999999999967	12	0 units kif21b
543.6	14.096999999999994	12	0 units kif21b
544.0	5.513000000000009	12	0 units kif21b
544.4	22.075000000000003	12	0 units kif21b
544.8	11.301000000000009	12	0 units kif21b
545.2	5.089000000000004	12	0 units kif21b
545.6	-0.4659999999999992	12	0 units kif21b
546.0	-14.929999999999994	12	0 units kif21b
546.4	-32.480999999999995	12	0 units kif21b
546.8	-9.649999999999997	12	0 units kif21b
547.2	-13.681	12	0 units kif21b
547.6	-25.779000000000003	12	0 units kif21b
548.0	-3.5600000000000036	12	0 units kif21b
548.4	7.527999999999999	12	0 units kif21b
548.8	-1.6959999999999973	12	0 units kif21b
549.2	-3.5729999999999995	12	0 units kif21b
549.6	18.45699999999999	12	0 units kif21b
550.0	0.5689999999999984	12	0 units kif21b
550.4	-7.231000000000003	12	0 units kif21b
550.8	0.07199999999999562	12	0 units kif21b
551.2	3.5629999999999993	12	0 units kif21b
551.6	4.955999999999998	12	0 units kif21b
552.0	-14.002000000000002	12	0 units kif21b
552.4	-10.794	12	0 units kif21b
552.8	-22.826	12	0 units kif21b
553.2	-18.583999999999996	12	0 units kif21b
553.6	-37.145999999999994	12	0 units kif21b
554.0	-24.702000000000005	12	0 units kif21b
554.4	-33.36599999999999	12	0 units kif21b
554.8	7.228000000000005	12	0 units kif21b
555.2	2.303999999999988	12	0 units kif21b
555.6	-19.778000000000006	12	0 units kif21b
556.0	3.434000000000002	12	0 units kif21b
556.4	-11.455999999999996	12	0 units kif21b
556.8	1.5169999999999924	12	0 units kif21b
557.2	-14.088999999999995	12	0 units kif21b
557.6	-7.971000000000004	12	0 units kif21b
558.0	-0.9129999999999914	12	0 units kif21b
558.4	-1.022999999999998	12	0 units kif21b
558.8	11.102999999999998	12	0 units kif21b
559.2	-1.5070000000000072	12	0 units kif21b
559.6	11.597000000000001	12	0 units kif21b
560.0	1.2310000000000005	12	0 units kif21b
560.4	0.18700000000000339	12	0 units kif21b
560.8	0.982000000000006	12	0 units kif21b
561.2	0.8389999999999995	12	0 units kif21b
561.6	-12.594000000000001	12	0 units kif21b
562.0	-7.227999999999998	12	0 units kif21b
562.4	-9.361	12	0 units kif21b
562.8	-11.610999999999999	12	0 units kif21b
563.2	5.976	12	0 units kif21b
563.6	-6.6590000000000025	12	0 units kif21b
564.0	-7.803999999999994	12	0 units kif21b
564.4	-20.845	12	0 units kif21b
564.8	-16.870999999999995	12	0 units kif21b
565.2	-8.005999999999997	12	0 units kif21b
565.6	1.4929999999999994	12	0 units kif21b
566.0	-18.921000000000003	12	0 units kif21b
566.4	2.2270000000000056	12	0 units kif21b
566.8	1.2580000000000036	12	0 units kif21b
567.2	6.372000000000005	12	0 units kif21b
567.6	4.765999999999991	12	0 units kif21b
568.0	-17.842000000000006	12	0 units kif21b
568.4	-19.576	12	0 units kif21b
568.8	-25.771	12	0 units kif21b
569.2	6.841000000000004	12	0 units kif21b
569.6	-3.6589999999999985	12	0 units kif21b
570.0	-2.532999999999998	12	0 units kif21b
570.4	-9.789999999999997	12	0 units kif21b
570.8	-9.486000000000008	12	0 units kif21b
571.2	-0.012999999999999456	12	0 units kif21b
571.6	-4.747999999999999	12	0 units kif21b
572.0	-9.446000000000002	12	0 units kif21b
572.4	-13.067000000000004	12	0 units kif21b
572.8	-16.06	12	0 units kif21b
573.2	-9.54	12	0 units kif21b
573.6	0.7019999999999964	12	0 units kif21b
574.0	7.640999999999998	12	0 units kif21b
574.4	-17.911000000000005	12	0 units kif21b
574.8	-2.320999999999999	12	0 units kif21b
575.2	-22.074	12	0 units kif21b
575.6	-8.176000000000002	12	0 units kif21b
576.0	-6.92	12	0 units kif21b
576.4	-14.290000000000001	12	0 units kif21b
576.8	-14.544999999999998	12	0 units kif21b
577.2	-10.719000000000001	12	0 units kif21b
577.6	3.968	12	0 units kif21b
578.0	5.375000000000001	12	0 units kif21b
578.4	15.090000000000002	12	0 units kif21b
578.8	8.203999999999992	12	0 units kif21b
579.2	16.451999999999998	12	0 units kif21b
579.6	-5.839000000000006	12	0 units kif21b
580.0	-41.14899999999999	12	0 units kif21b
580.4	-15.108999999999996	12	0 units kif21b
580.8	-20.726000000000003	12	0 units kif21b
581.2	-18.851	12	0 units kif21b
581.6	-13.211999999999993	12	0 units kif21b
582.0	-2.9389999999999987	12	0 units kif21b
582.4	4.776999999999997	12	0 units kif21b
582.8	0.6159999999999983	12	0 units kif21b
583.2	-0.1470000000000078	12	0 units kif21b
583.6	-13.083999999999996	12	0 units kif21b
584.0	-7.0630000000000015	12	0 units kif21b
584.4	3.0089999999999972	12	0 units kif21b
584.8	-1.3230000000000022	12	0 units kif21b
585.2	8.789000000000005	12	0 units kif21b
585.6	2.525000000000002	12	0 units kif21b
586.0	-1.603999999999997	12	0 units kif21b
586.4	-15.333000000000002	12	0 units kif21b
586.8	11.534999999999997	12	0 units kif21b
587.2	5.584000000000003	12	0 units kif21b
587.6	16.764000000000006	12	0 units kif21b
588.0	4.852999999999996	12	0 units kif21b
588.4	3.513000000000001	12	0 units kif21b
588.8	10.033999999999999	12	0 units kif21b
589.2	18.909000000000002	12	0 units kif21b
589.6	14.988000000000001	12	0 units kif21b
590.0	3.9879999999999955	12	0 units kif21b
590.4	8.851999999999997	12	0 units kif21b
590.8	-3.1430000000000016	12	0 units kif21b
591.2	3.671000000000004	12	0 units kif21b
591.6	-2.260000000000005	12	0 units kif21b
592.0	0.2610000000000021	12	0 units kif21b
592.4	4.688000000000004	12	0 units kif21b
592.8	-2.3299999999999983	12	0 units kif21b
593.2	10.225000000000001	12	0 units kif21b
593.6	2.426999999999996	12	0 units kif21b
594.0	-20.737999999999996	12	0 units kif21b
594.4	-3.0510000000000046	12	0 units kif21b
594.8	-0.9930000000000043	12	0 units kif21b
595.2	1.2800000000000056	12	0 units kif21b
595.6	-2.314	12	0 units kif21b
596.0	3.995999999999998	12	0 units kif21b
596.4	2.7120000000000006	12	0 units kif21b
596.8	-15.779	12	0 units kif21b
597.2	-22.176000000000002	12	0 units kif21b
597.6	-5.780000000000003	12	0 units kif21b
598.0	-12.630000000000003	12	0 units kif21b
598.4	3.1809999999999983	12	0 units kif21b
598.8	-12.415000000000003	12	0 units kif21b
599.2	-16.414	12	0 units kif21b
599.6	-20.845000000000006	12	0 units kif21b
600.0	-36.00599999999999	12	0 units kif21b
600.4	-0.5530000000000017	12	0 units kif21b
600.8	-19.985999999999997	12	0 units kif21b
601.2	-7.6099999999999905	12	0 units kif21b
601.6	-5.723	12	0 units kif21b
602.0	13.219000000000005	12	0 units kif21b
602.4	8.481999999999992	12	0 units kif21b
602.8	19.582000000000004	12	0 units kif21b
603.2	15.558000000000005	12	0 units kif21b
603.6	-1.962999999999996	12	0 units kif21b
604.0	8.187000000000014	12	0 units kif21b
604.4	10.470000000000008	12	0 units kif21b
604.8	-0.17799999999999994	12	0 units kif21b
605.2	-13.058999999999997	12	0 units kif21b
605.6	5.291000000000002	12	0 units kif21b
606.0	4.461999999999998	12	0 units kif21b
606.4	16.141999999999996	12	0 units kif21b
606.8	-4.688000000000001	12	0 units kif21b
607.2	1.7199999999999989	12	0 units kif21b
607.6	7.773999999999994	12	0 units kif21b
608.0	-4.461	12	0 units kif21b
608.4	2.9189999999999987	12	0 units kif21b
608.8	-9.441999999999995	12	0 units kif21b
609.2	10.704	12	0 units kif21b
609.6	-6.075000000000001	12	0 units kif21b
610.0	-18.241000000000003	12	0 units kif21b
610.4	-20.403999999999996	12	0 units kif21b
610.8	-13.694000000000003	12	0 units kif21b
611.2	17.968000000000007	12	0 units kif21b
611.6	6.109000000000002	12	0 units kif21b
612.0	7.241000000000007	12	0 units kif21b
612.4	7.552000000000005	12	0 units kif21b
612.8	14.868999999999991	12	0 units kif21b
613.2	-14.421999999999997	12	0 units kif21b
613.6	-23.856	12	0 units kif21b
614.0	-12.260000000000005	12	0 units kif21b
614.4	14.804000000000004	12	0 units kif21b
614.8	-12.25399999999999	12	0 units kif21b
615.2	6.031999999999991	12	0 units kif21b
615.6	3.379000000000003	12	0 units kif21b
616.0	-1.383999999999999	12	0 units kif21b
616.4	7.487999999999994	12	0 units kif21b
616.8	24.020999999999997	12	0 units kif21b
617.2	-8.437999999999999	12	0 units kif21b
617.6	11.922000000000002	12	0 units kif21b
618.0	10.731999999999996	12	0 units kif21b
618.4	0.14200000000000834	12	0 units kif21b
618.8	6.882000000000003	12	0 units kif21b
619.2	-21.605999999999995	12	0 units kif21b
619.6	-2.675000000000002	12	0 units kif21b
620.0	-5.776000000000003	12	0 units kif21b
620.4	-4.145	12	0 units kif21b
620.8	8.601999999999995	12	0 units kif21b
621.2	1.6789999999999985	12	0 units kif21b
621.6	-2.3349999999999946	12	0 units kif21b
622.0	-2.747999999999998	12	0 units kif21b
622.4	18.729999999999997	12	0 units kif21b
622.8	-7.032000000000003	12	0 units kif21b
623.2	-15.172000000000008	12	0 units kif21b
623.6	-27.617999999999984	12	0 units kif21b
624.0	-32.347	12	0 units kif21b
624.4	-9.666	12	0 units kif21b
624.8	-11.878999999999996	12	0 units kif21b
625.2	-17.458000000000002	12	0 units kif21b
625.6	-16.536999999999995	12	0 units kif21b
626.0	-16.665999999999997	12	0 units kif21b
626.4	-6.872999999999999	12	0 units kif21b
626.8	5.960999999999997	12	0 units kif21b
627.2	-1.2960000000000023	12	0 units kif21b
627.6	-11.398000000000003	12	0 units kif21b
628.0	14.009999999999998	12	0 units kif21b
628.4	7.552000000000002	12	0 units kif21b
628.8	29.267000000000003	12	0 units kif21b
629.2	1.487999999999995	12	0 units kif21b
629.6	-4.237999999999994	12	0 units kif21b
630.0	0.01899999999999702	12	0 units kif21b
630.4	-20.96900000000001	12	0 units kif21b
630.8	-17.181999999999995	12	0 units kif21b
631.2	-14.882000000000001	12	0 units kif21b
631.6	-11.168000000000005	12	0 units kif21b
632.0	-3.589999999999996	12	0 units kif21b
632.4	-10.226999999999999	12	0 units kif21b
632.8	3.8909999999999987	12	0 units kif21b
633.2	-13.191000000000003	12	0 units kif21b
633.6	-7.303000000000001	12	0 units kif21b
634.0	-4.426	12	0 units kif21b
634.4	-11.901999999999997	12	0 units kif21b
634.8	-18.182	12	0 units kif21b
635.2	1.404000000000003	12	0 units kif21b
635.6	-8.695	12	0 units kif21b
636.0	-17.867999999999995	12	0 units kif21b
636.4	-15.828000000000005	12	0 units kif21b
636.8	-8.117999999999991	12	0 units kif21b
637.2	-8.491999999999999	12	0 units kif21b
637.6	-14.841000000000001	12	0 units kif21b
638.0	-13.896000000000004	12	0 units kif21b
638.4	-8.666999999999998	12	0 units kif21b
638.8	-2.2309999999999985	12	0 units kif21b
639.2	-2.675000000000002	12	0 units kif21b
639.6	-11.11800000000001	12	0 units kif21b
640.0	-13.295000000000005	12	0 units kif21b
640.4	-37.158	12	0 units kif21b
640.8	0.40999999999999215	12	0 units kif21b
641.2	-11.479	12	0 units kif21b
641.6	9.344	12	0 units kif21b
642.0	16.193000000000005	12	0 units kif21b
642.4	19.188000000000013	12	0 units kif21b
642.8	3.1649999999999965	12	0 units kif21b
643.2	-14.325999999999997	12	0 units kif21b
643.6	-17.576	12	0 units kif21b
644.0	-4.260000000000002	12	0 units kif21b
644.4	-11.324000000000002	12	0 units kif21b
644.8	0.06400000000000272	12	0 units kif21b
645.2	-1.4439999999999942	12	0 units kif21b
645.6	-11.450000000000003	12	0 units kif21b
646.0	-8.658000000000003	12	0 units kif21b
646.4	-13.811000000000002	12	0 units kif21b
646.8	-26.391	12	0 units kif21b
647.2	-16.586000000000002	12	0 units kif21b
647.6	1.983999999999999	12	0 units kif21b
648.0	-26.169999999999995	12	0 units kif21b
648.4	-19.182000000000002	12	0 units kif21b
648.8	-16.336999999999996	12	0 units kif21b
649.2	-7.231999999999998	12	0 units kif21b
649.6	-11.136	12	0 units kif21b
650.0	-18.726	12	0 units kif21b
650.4	-14.222999999999999	12	0 units kif21b
650.8	-5.442999999999998	12	0 units kif21b
651.2	-15.546999999999999	12	0 units kif21b
651.6	-15.258	12	0 units kif21b
652.0	-26.511000000000003	12	0 units kif21b
652.4	-37.781	12	0 units kif21b
652.8	-19.635999999999996	12	0 units kif21b
653.2	-5.296000000000002	12	0 units kif21b
653.6	-11.156999999999998	12	0 units kif21b
654.0	-9.210999999999995	12	0 units kif21b
654.4	1.2340000000000027	12	0 units kif21b
654.8	8.011000000000003	12	0 units kif21b
655.2	7.058999999999999	12	0 units kif21b
655.6	4.909000000000006	12	0 units kif21b
656.0	-5.655999999999998	12	0 units kif21b
656.4	-36.826000000000015	12	0 units kif21b
656.8	-21.528000000000006	12	0 units kif21b
657.2	-15.575	12	0 units kif21b
657.6	-17.164	12	0 units kif21b
658.0	-9.619999999999997	12	0 units kif21b
658.4	-2.3730000000000073	12	0 units kif21b
658.8	2.3159999999999945	12	0 units kif21b
659.2	9.392	12	0 units kif21b
659.6	-0.3279999999999963	12	0 units kif21b
660.0	-4.386000000000001	12	0 units kif21b
660.4	2.4760000000000004	12	0 units kif21b
660.8	14.670000000000005	12	0 units kif21b
661.2	7.895000000000003	12	0 units kif21b
661.6	7.594999999999991	12	0 units kif21b
662.0	5.572000000000001	12	0 units kif21b
662.4	3.4339999999999953	12	0 units kif21b
662.8	3.4139999999999926	12	0 units kif21b
663.2	1.5619999999999945	12	0 units kif21b
663.6	-0.4790000000000014	12	0 units kif21b
664.0	4.627	12	0 units kif21b
664.4	5.140000000000002	12	0 units kif21b
664.8	-2.6990000000000016	12	0 units kif21b
665.2	-8.706999999999997	12	0 units kif21b
665.6	7.079000000000004	12	0 units kif21b
666.0	-13.850000000000001	12	0 units kif21b
666.4	4.662000000000004	12	0 units kif21b
666.8	-10.210000000000003	12	0 units kif21b
667.2	-34.35200000000001	12	0 units kif21b
667.6	-1.4469999999999992	12	0 units kif21b
668.0	-8.872999999999994	12	0 units kif21b
668.4	-0.1009999999999982	12	0 units kif21b
668.8	10.046000000000003	12	0 units kif21b
669.2	-1.9220000000000015	12	0 units kif21b
669.6	3.657999999999999	12	0 units kif21b
670.0	0.02700000000000191	12	0 units kif21b
670.4	-10.509000000000004	12	0 units kif21b
670.8	-18.835	12	0 units kif21b
671.2	-1.017999999999996	12	0 units kif21b
671.6	-8.651	12	0 units kif21b
672.0	-7.684999999999999	12	0 units kif21b
672.4	1.6699999999999988	12	0 units kif21b
672.8	1.9259999999999964	12	0 units kif21b
673.2	6.252000000000005	12	0 units kif21b
673.6	-7.019000000000001	12	0 units kif21b
674.0	-0.543999999999992	12	0 units kif21b
674.4	-2.871000000000002	12	0 units kif21b
674.8	10.584999999999996	12	0 units kif21b
675.2	2.3539999999999948	12	0 units kif21b
675.6	7.166000000000006	12	0 units kif21b
676.0	2.4200000000000013	12	0 units kif21b
676.4	-1.7260000000000022	12	0 units kif21b
676.8	-15.570999999999994	12	0 units kif21b
677.2	-15.793999999999997	12	0 units kif21b
677.6	-15.198000000000002	12	0 units kif21b
678.0	-8.728000000000002	12	0 units kif21b
678.4	-14.134000000000006	12	0 units kif21b
678.8	-22.83	12	0 units kif21b
679.2	-9.046999999999993	12	0 units kif21b
679.6	5.0129999999999955	12	0 units kif21b
680.0	5.954000000000008	12	0 units kif21b
680.4	-2.2229999999999954	12	0 units kif21b
680.8	-6.072999999999999	12	0 units kif21b
681.2	6.893999999999998	12	0 units kif21b
681.6	14.638999999999996	12	0 units kif21b
682.0	-6.316000000000001	12	0 units kif21b
682.4	0.8630000000000009	12	0 units kif21b
682.8	-1.801000000000006	12	0 units kif21b
683.2	-8.723999999999998	12	0 units kif21b
683.6	-16.767000000000003	12	0 units kif21b
684.0	-17.51	12	0 units kif21b
684.4	-2.234000000000001	12	0 units kif21b
684.8	-3.8989999999999982	12	0 units kif21b
685.2	-8.669000000000004	12	0 units kif21b
685.6	-7.908000000000003	12	0 units kif21b
686.0	-2.706000000000002	12	0 units kif21b
686.4	-11.876000000000001	12	0 units kif21b
686.8	-15.148000000000003	12	0 units kif21b
687.2	-5.859999999999999	12	0 units kif21b
687.6	13.796000000000006	12	0 units kif21b
688.0	13.301000000000016	12	0 units kif21b
688.4	16.328	12	0 units kif21b
688.8	20.288999999999998	12	0 units kif21b
689.2	9.492999999999997	12	0 units kif21b
689.6	-2.256999999999998	12	0 units kif21b
690.0	8.847999999999999	12	0 units kif21b
690.4	19.26499999999999	12	0 units kif21b
690.8	8.957999999999993	12	0 units kif21b
691.2	12.672999999999998	12	0 units kif21b
691.6	20.112	12	0 units kif21b
692.0	20.654999999999994	12	0 units kif21b
692.4	11.362	12	0 units kif21b
692.8	12.111	12	0 units kif21b
693.2	6.2780000000000005	12	0 units kif21b
693.6	26.654	12	0 units kif21b
694.0	23.243000000000002	12	0 units kif21b
694.4	20.329999999999995	12	0 units kif21b
694.8	12.417000000000009	12	0 units kif21b
695.2	9.325999999999999	12	0 units kif21b
695.6	13.924999999999997	12	0 units kif21b
696.0	-0.2050000000000085	12	0 units kif21b
696.4	4.238000000000014	12	0 units kif21b
696.8	-22.377000000000006	12	0 units kif21b
697.2	-15.625	12	0 units kif21b
697.6	-9.322000000000003	12	0 units kif21b
698.0	-12.347000000000005	12	0 units kif21b
698.4	9.502999999999998	12	0 units kif21b
698.8	7.506000000000003	12	0 units kif21b
699.2	14.887000000000008	12	0 units kif21b
699.6	6.811000000000001	12	0 units kif21b
700.0	0.9429999999999987	12	0 units kif21b
700.4	4.897999999999998	12	0 units kif21b
700.8	-0.8849999999999985	12	0 units kif21b
701.2	-17.666999999999994	12	0 units kif21b
701.6	-18.53	12	0 units kif21b
702.0	-19.913	12	0 units kif21b
702.4	8.168000000000005	12	0 units kif21b
702.8	-10.851999999999997	12	0 units kif21b
703.2	-4.206000000000001	12	0 units kif21b
703.6	-21.226000000000006	12	0 units kif21b
704.0	-16.271	12	0 units kif21b
704.4	-11.809	12	0 units kif21b
704.8	-20.426000000000002	12	0 units kif21b
705.2	-9.529999999999998	12	0 units kif21b
705.6	-4.2410000000000005	12	0 units kif21b
706.0	-11.343000000000002	12	0 units kif21b
706.4	-10.486999999999998	12	0 units kif21b
706.8	1.2509999999999994	12	0 units kif21b
707.2	-0.45400000000000285	12	0 units kif21b
707.6	9.051999999999989	12	0 units kif21b
708.0	14.582999999999998	12	0 units kif21b
708.4	13.488000000000003	12	0 units kif21b
708.8	-16.458000000000002	12	0 units kif21b
709.2	13.815999999999999	12	0 units kif21b
709.6	2.5070000000000023	12	0 units kif21b
710.0	2.0349999999999984	12	0 units kif21b
710.4	4.403	12	0 units kif21b
710.8	10.008	12	0 units kif21b
711.2	14.643	12	0 units kif21b
711.6	20.81800000000001	12	0 units kif21b
712.0	-0.5260000000000011	12	0 units kif21b
712.4	12.34800000000001	12	0 units kif21b
712.8	0.4039999999999955	12	0 units kif21b
713.2	16.748	12	0 units kif21b
713.6	6.611999999999997	12	0 units kif21b
714.0	7.865000000000002	12	0 units kif21b
714.4	2.7460000000000058	12	0 units kif21b
714.8	11.096000000000004	12	0 units kif21b
715.2	-16.902	12	0 units kif21b
715.6	0.9350000000000027	12	0 units kif21b
716.0	-2.2659999999999996	12	0 units kif21b
716.4	4.100000000000001	12	0 units kif21b
716.8	-21.921	12	0 units kif21b
717.2	8.754	12	0 units kif21b
717.6	-2.9739999999999993	12	0 units kif21b
718.0	-0.3280000000000065	12	0 units kif21b
718.4	16.963000000000005	12	0 units kif21b
718.8	10.804	12	0 units kif21b
719.2	11.122000000000003	12	0 units kif21b
719.6	13.579999999999998	12	0 units kif21b
720.0	4.389999999999992	12	0 units kif21b
720.4	15.947999999999997	12	0 units kif21b
720.8	23.151999999999997	12	0 units kif21b
721.2	17.054999999999996	12	0 units kif21b
721.6	4.319000000000001	12	0 units kif21b
722.0	15.898000000000003	12	0 units kif21b
722.4	15.711999999999998	12	0 units kif21b
722.8	20.31100000000001	12	0 units kif21b
723.2	19.116000000000007	12	0 units kif21b
723.6	21.263999999999996	12	0 units kif21b
724.0	16.243999999999996	12	0 units kif21b
724.4	-15.954	12	0 units kif21b
724.8	0.2469999999999981	12	0 units kif21b
725.2	10.370999999999995	12	0 units kif21b
725.6	13.884000000000004	12	0 units kif21b
726.0	11.954	12	0 units kif21b
726.4	2.1789999999999976	12	0 units kif21b
726.8	9.861999999999998	12	0 units kif21b
727.2	7.683999999999994	12	0 units kif21b
727.6	-11.882000000000001	12	0 units kif21b
728.0	12.133999999999993	12	0 units kif21b
728.4	17.497	12	0 units kif21b
728.8	15.599000000000002	12	0 units kif21b
729.2	-8.058000000000002	12	0 units kif21b
729.6	16.912999999999997	12	0 units kif21b
730.0	9.735	12	0 units kif21b
730.4	-1.2419999999999956	12	0 units kif21b
730.8	-12.938	12	0 units kif21b
731.2	2.3360000000000007	12	0 units kif21b
731.6	-11.247999999999998	12	0 units kif21b
732.0	3.620000000000001	12	0 units kif21b
732.4	-9.902000000000005	12	0 units kif21b
732.8	-0.1969999999999975	12	0 units kif21b
733.2	12.936000000000005	12	0 units kif21b
733.6	34.373999999999995	12	0 units kif21b
734.0	23.471999999999994	12	0 units kif21b
734.4	12.155999999999999	12	0 units kif21b
734.8	-1.978999999999996	12	0 units kif21b
735.2	37.37499999999999	12	0 units kif21b
735.6	36.896	12	0 units kif21b
736.0	20.301000000000002	12	0 units kif21b
736.4	26.639	12	0 units kif21b
736.8	13.921000000000003	12	0 units kif21b
737.2	29.29200000000001	12	0 units kif21b
737.6	41.873999999999995	12	0 units kif21b
738.0	28.092000000000006	12	0 units kif21b
738.4	36.647999999999996	12	0 units kif21b
738.8	33.531000000000006	12	0 units kif21b
739.2	28.417	12	0 units kif21b
739.6	13.520000000000005	12	0 units kif21b
740.0	-17.111	12	0 units kif21b
740.4	-14.240000000000002	12	0 units kif21b
740.8	-18.968	12	0 units kif21b
741.2	-5.5809999999999995	12	0 units kif21b
741.6	-8.450000000000003	12	0 units kif21b
742.0	-9.958000000000006	12	0 units kif21b
742.4	-0.278000000000002	12	0 units kif21b
742.8	-8.697000000000006	12	0 units kif21b
743.2	3.511000000000002	12	0 units kif21b
743.6	12.338999999999999	12	0 units kif21b
744.0	2.2080000000000024	12	0 units kif21b
744.4	-4.305	12	0 units kif21b
744.8	-26.53	12	0 units kif21b
745.2	-17.838	12	0 units kif21b
745.6	-2.036999999999997	12	0 units kif21b
746.0	-19.826999999999998	12	0 units kif21b
746.4	-12.877000000000002	12	0 units kif21b
746.8	-3.424000000000001	12	0 units kif21b
747.2	-17.722999999999995	12	0 units kif21b
747.6	-14.929999999999998	12	0 units kif21b
748.0	-5.754000000000001	12	0 units kif21b
748.4	10.971999999999998	12	0 units kif21b
748.8	7.454999999999998	12	0 units kif21b
749.2	-18.380999999999997	12	0 units kif21b
749.6	-24.685999999999996	12	0 units kif21b
750.0	-23.711999999999996	12	0 units kif21b
750.4	-17.584000000000003	12	0 units kif21b
750.8	-29.989	12	0 units kif21b
751.2	-4.832000000000005	12	0 units kif21b
751.6	-7.490999999999999	12	0 units kif21b
752.0	2.0420000000000003	12	0 units kif21b
752.4	-25.595999999999997	12	0 units kif21b
752.8	-20.029000000000003	12	0 units kif21b
753.2	0.5659999999999998	12	0 units kif21b
753.6	6.221999999999992	12	0 units kif21b
754.0	16.724	12	0 units kif21b
754.4	-7.6690000000000005	12	0 units kif21b
754.8	-18.032999999999994	12	0 units kif21b
755.2	-10.59	12	0 units kif21b
755.6	-4.28400000000001	12	0 units kif21b
756.0	-21.853000000000005	12	0 units kif21b
756.4	-4.961	12	0 units kif21b
756.8	9.368000000000004	12	0 units kif21b
757.2	-2.4849999999999977	12	0 units kif21b
757.6	6.222999999999994	12	0 units kif21b
758.0	-3.2279999999999998	12	0 units kif21b
758.4	-24.453999999999997	12	0 units kif21b
758.8	-19.225000000000005	12	0 units kif21b
759.2	-39.26699999999999	12	0 units kif21b
759.6	-16.772	12	0 units kif21b
760.0	-12.114	12	0 units kif21b
760.4	-7.247999999999994	12	0 units kif21b
760.8	-36.08800000000001	12	0 units kif21b
761.2	-20.642000000000003	12	0 units kif21b
761.6	-25.722	12	0 units kif21b
762.0	0.7890000000000013	12	0 units kif21b
762.4	-16.802	12	0 units kif21b
762.8	-14.764999999999993	12	0 units kif21b
763.2	-12.148000000000007	12	0 units kif21b
763.6	-16.383	12	0 units kif21b
764.0	-20.22799999999999	12	0 units kif21b
764.4	-13.072	12	0 units kif21b
764.8	-10.171	12	0 units kif21b
765.2	1.009000000000004	12	0 units kif21b
765.6	-10.375	12	0 units kif21b
766.0	-7.621000000000005	12	0 units kif21b
766.4	-1.7579999999999991	12	0 units kif21b
766.8	11.401999999999994	12	0 units kif21b
767.2	-16.027	12	0 units kif21b
767.6	-21.998000000000005	12	0 units kif21b
768.0	-1.9959999999999989	12	0 units kif21b
768.4	3.3609999999999958	12	0 units kif21b
768.8	-4.252999999999995	12	0 units kif21b
769.2	-25.084	12	0 units kif21b
769.6	-18.189	12	0 units kif21b
770.0	-17.081000000000003	12	0 units kif21b
770.4	-8.795	12	0 units kif21b
770.8	1.1880000000000075	12	0 units kif21b
771.2	12.580999999999992	12	0 units kif21b
771.6	5.950000000000001	12	0 units kif21b
772.0	-1.1070000000000002	12	0 units kif21b
772.4	2.744999999999995	12	0 units kif21b
772.8	-11.056	12	0 units kif21b
773.2	-13.524999999999999	12	0 units kif21b
773.6	-21.283	12	0 units kif21b
774.0	-23.069999999999993	12	0 units kif21b
774.4	-13.611000000000002	12	0 units kif21b
774.8	-4.881000000000001	12	0 units kif21b
775.2	5.840999999999997	12	0 units kif21b
775.6	-6.286999999999999	12	0 units kif21b
776.0	-15.761000000000003	12	0 units kif21b
776.4	-13.140999999999995	12	0 units kif21b
776.8	-26.666000000000007	12	0 units kif21b
777.2	-44.102000000000004	12	0 units kif21b
777.6	-19.271999999999995	12	0 units kif21b
778.0	-15.344999999999999	12	0 units kif21b
778.4	-10.696000000000003	12	0 units kif21b
778.8	-1.577999999999995	12	0 units kif21b
779.2	-37.58599999999999	12	0 units kif21b
779.6	-28.47200000000001	12	0 units kif21b
780.0	-16.642000000000007	12	0 units kif21b
780.4	-16.906000000000006	12	0 units kif21b
780.8	-26.94200000000001	12	0 units kif21b
781.2	-25.526999999999997	12	0 units kif21b
781.6	-15.046999999999999	12	0 units kif21b
782.0	-11.089999999999996	12	0 units kif21b
782.4	-18.31000000000001	12	0 units kif21b
782.8	-14.537000000000003	12	0 units kif21b
783.2	11.453000000000001	12	0 units kif21b
783.6	-9.173	12	0 units kif21b
784.0	-9.196999999999996	12	0 units kif21b
784.4	-4.964999999999999	12	0 units kif21b
784.8	2.5289999999999973	12	0 units kif21b
785.2	-22.211	12	0 units kif21b
785.6	-17.157000000000004	12	0 units kif21b
786.0	-40.02199999999999	12	0 units kif21b
786.4	-37.41300000000001	12	0 units kif21b
786.8	-40.02199999999999	12	0 units kif21b
787.2	-34.579	12	0 units kif21b
787.6	-11.440999999999999	12	0 units kif21b
788.0	-33.631	12	0 units kif21b
788.4	-28.82100000000001	12	0 units kif21b
788.8	-33.387	12	0 units kif21b
789.2	-31.565999999999995	12	0 units kif21b
789.6	-48.246	12	0 units kif21b
790.0	-45.744000000000014	12	0 units kif21b
790.4	-42.099000000000004	12	0 units kif21b
790.8	-43.775999999999996	12	0 units kif21b
791.2	-23.967000000000002	12	0 units kif21b
791.6	-15.532	12	0 units kif21b
792.0	5.218000000000003	12	0 units kif21b
792.4	1.7209999999999994	12	0 units kif21b
792.8	-16.368999999999996	12	0 units kif21b
793.2	-22.159999999999997	12	0 units kif21b
793.6	-21.001999999999995	12	0 units kif21b
794.0	-19.846	12	0 units kif21b
794.4	-4.241000000000003	12	0 units kif21b
794.8	-11.289	12	0 units kif21b
795.2	-11.505999999999998	12	0 units kif21b
795.6	10.993999999999994	12	0 units kif21b
796.0	2.0750000000000046	12	0 units kif21b
796.4	-0.42899999999999805	12	0 units kif21b
796.8	-0.758000000000002	12	0 units kif21b
797.2	-2.526999999999996	12	0 units kif21b
797.6	-5.763	12	0 units kif21b
798.0	-4.209000000000001	12	0 units kif21b
798.4	2.3869999999999965	12	0 units kif21b
798.8	6.17	12	0 units kif21b
799.2	-0.11999999999999389	12	0 units kif21b
799.6	-9.073999999999996	12	0 units kif21b
800.0	9.256000000000004	12	0 units kif21b
800.4	4.908000000000002	12	0 units kif21b
800.8	-6.254	12	0 units kif21b
801.2	-20.229	12	0 units kif21b
801.6	-8.296999999999997	12	0 units kif21b
802.0	-7.563000000000002	12	0 units kif21b
802.4	-6.113000000000001	12	0 units kif21b
802.8	-23.292999999999992	12	0 units kif21b
803.2	-11.326999999999998	12	0 units kif21b
803.6	-15.373999999999999	12	0 units kif21b
804.0	4.081999999999995	12	0 units kif21b
804.4	1.600000000000004	12	0 units kif21b
804.8	-5.066999999999996	12	0 units kif21b
805.2	1.1520000000000028	12	0 units kif21b
805.6	-5.5830000000000135	12	0 units kif21b
806.0	9.830000000000004	12	0 units kif21b
806.4	13.625	12	0 units kif21b
806.8	-5.4	12	0 units kif21b
807.2	-2.6840000000000046	12	0 units kif21b
807.6	-6.486	12	0 units kif21b
808.0	10.431999999999997	12	0 units kif21b
808.4	16.540000000000003	12	0 units kif21b
808.8	13.874000000000006	12	0 units kif21b
809.2	5.765	12	0 units kif21b
809.6	7.548000000000002	12	0 units kif21b
810.0	12.357000000000006	12	0 units kif21b
810.4	3.9449999999999923	12	0 units kif21b
810.8	30.753000000000004	12	0 units kif21b
811.2	18.987	12	0 units kif21b
811.6	9.413000000000006	12	0 units kif21b
812.0	1.5420000000000016	12	0 units kif21b
812.4	-6.329000000000002	12	0 units kif21b
812.8	-11.479000000000001	12	0 units kif21b
813.2	11.967999999999993	12	0 units kif21b
813.6	20.02900000000001	12	0 units kif21b
814.0	-3.156999999999999	12	0 units kif21b
814.4	13.254999999999999	12	0 units kif21b
814.8	22.797999999999995	12	0 units kif21b
815.2	9.310000000000004	12	0 units kif21b
815.6	-7.222000000000001	12	0 units kif21b
816.0	0.2600000000000069	12	0 units kif21b
816.4	-6.261000000000001	12	0 units kif21b
816.8	-9.398	12	0 units kif21b
817.2	9.473999999999998	12	0 units kif21b
817.6	-9.402	12	0 units kif21b
818.0	8.985999999999995	12	0 units kif21b
818.4	10.263999999999992	12	0 units kif21b
818.8	19.62100000000001	12	0 units kif21b
819.2	6.457000000000001	12	0 units kif21b
819.6	-16.039	12	0 units kif21b
820.0	-21.705000000000005	12	0 units kif21b
820.4	-10.270000000000003	12	0 units kif21b
820.8	-7.160999999999998	12	0 units kif21b
821.2	-1.086	12	0 units kif21b
821.6	1.1769999999999996	12	0 units kif21b
822.0	7.033999999999994	12	0 units kif21b
822.4	9.956000000000003	12	0 units kif21b
822.8	-2.163000000000006	12	0 units kif21b
823.2	-7.438000000000001	12	0 units kif21b
823.6	-9.005999999999997	12	0 units kif21b
824.0	-7.551999999999999	12	0 units kif21b
824.4	-9.519	12	0 units kif21b
824.8	-17.207	12	0 units kif21b
825.2	-7.7490000000000006	12	0 units kif21b
825.6	-11.389000000000001	12	0 units kif21b
826.0	-1.559999999999997	12	0 units kif21b
826.4	7.693000000000005	12	0 units kif21b
826.8	13.831000000000005	12	0 units kif21b
827.2	-3.5830000000000046	12	0 units kif21b
827.6	1.0809999999999969	12	0 units kif21b
828.0	-7.519999999999999	12	0 units kif21b
828.4	5.401000000000002	12	0 units kif21b
828.8	-0.30800000000000516	12	0 units kif21b
829.2	-11.490000000000007	12	0 units kif21b
829.6	-0.33199999999999896	12	0 units kif21b
830.0	-3.616000000000001	12	0 units kif21b
830.4	-14.442000000000002	12	0 units kif21b
830.8	-15.041	12	0 units kif21b
831.2	13.500999999999998	12	0 units kif21b
831.6	-19.856	12	0 units kif21b
832.0	-15.15	12	0 units kif21b
832.4	-26.090000000000003	12	0 units kif21b
832.8	-2.087999999999992	12	0 units kif21b
833.2	14.415000000000001	12	0 units kif21b
833.6	23.908999999999992	12	0 units kif21b
834.0	7.735999999999999	12	0 units kif21b
834.4	14.849000000000004	12	0 units kif21b
834.8	28.988000000000007	12	0 units kif21b
835.2	2.5580000000000034	12	0 units kif21b
835.6	29.627	12	0 units kif21b
836.0	51.498999999999995	12	0 units kif21b
836.4	22.061000000000003	12	0 units kif21b
836.8	39.245	12	0 units kif21b
837.2	24.43500000000001	12	0 units kif21b
837.6	35.492	12	0 units kif21b
838.0	43.937999999999995	12	0 units kif21b
838.4	33.044	12	0 units kif21b
838.8	37.116	12	0 units kif21b
839.2	30.198999999999987	12	0 units kif21b
839.6	25.542	12	0 units kif21b
840.0	8.612000000000002	12	0 units kif21b
840.4	17.115	12	0 units kif21b
840.8	22.822	12	0 units kif21b
841.2	16.413	12	0 units kif21b
841.6	24.004999999999995	12	0 units kif21b
842.0	24.553	12	0 units kif21b
842.4	23.659999999999993	12	0 units kif21b
842.8	32.263	12	0 units kif21b
843.2	53.58500000000001	12	0 units kif21b
843.6	36.546	12	0 units kif21b
844.0	39.976	12	0 units kif21b
844.4	13.028999999999998	12	0 units kif21b
844.8	12.239000000000004	12	0 units kif21b
845.2	13.341999999999999	12	0 units kif21b
845.6	23.014	12	0 units kif21b
846.0	29.830000000000002	12	0 units kif21b
846.4	30.125	12	0 units kif21b
846.8	27.854000000000003	12	0 units kif21b
847.2	24.477999999999994	12	0 units kif21b
847.6	35.020999999999994	12	0 units kif21b
848.0	2.1059999999999985	12	0 units kif21b
848.4	3.062	12	0 units kif21b
848.8	-10.771	12	0 units kif21b
849.2	-1.4919999999999987	12	0 units kif21b
849.6	-4.901999999999999	12	0 units kif21b
850.0	-17.491	12	0 units kif21b
850.4	-7.128000000000002	12	0 units kif21b
850.8	-7.039	12	0 units kif21b
851.2	-1.6570000000000005	12	0 units kif21b
851.6	-5.397000000000004	12	0 units kif21b
852.0	10.712999999999997	12	0 units kif21b
852.4	13.925999999999998	12	0 units kif21b
852.8	-4.041999999999997	12	0 units kif21b
853.2	-8.919999999999998	12	0 units kif21b
853.6	0.1999999999999975	12	0 units kif21b
854.0	4.805999999999999	12	0 units kif21b
854.4	-7.2440000000000015	12	0 units kif21b
854.8	-4.978000000000004	12	0 units kif21b
855.2	-20.349000000000004	12	0 units kif21b
855.6	-6.449000000000002	12	0 units kif21b
856.0	-17.582	12	0 units kif21b
856.4	-11.452000000000002	12	0 units kif21b
856.8	-7.227999999999995	12	0 units kif21b
857.2	-29.183000000000003	12	0 units kif21b
857.6	-15.118999999999994	12	0 units kif21b
858.0	-8.026000000000002	12	0 units kif21b
858.4	-8.511	12	0 units kif21b
858.8	-2.6180000000000017	12	0 units kif21b
859.2	-8.422999999999998	12	0 units kif21b
859.6	0.2060000000000004	12	0 units kif21b
860.0	5.3080000000000025	12	0 units kif21b
860.4	-14.776999999999997	12	0 units kif21b
860.8	-5.117000000000001	12	0 units kif21b
861.2	-8.793999999999999	12	0 units kif21b
861.6	4.872999999999998	12	0 units kif21b
862.0	-13.260000000000002	12	0 units kif21b
862.4	-11.437999999999992	12	0 units kif21b
862.8	3.6020000000000025	12	0 units kif21b
863.2	-24.400000000000002	12	0 units kif21b
863.6	-11.117000000000003	12	0 units kif21b
864.0	-25.467	12	0 units kif21b
864.4	-22.421999999999997	12	0 units kif21b
864.8	-37.878	12	0 units kif21b
865.2	-40.084999999999994	12	0 units kif21b
865.6	-37.690000000000005	12	0 units kif21b
866.0	-24.683000000000003	12	0 units kif21b
866.4	-30.65500000000001	12	0 units kif21b
866.8	-21.900000000000002	12	0 units kif21b
867.2	-44.13599999999999	12	0 units kif21b
867.6	-30.70100000000001	12	0 units kif21b
868.0	-44.807	12	0 units kif21b
868.4	-37.36600000000001	12	0 units kif21b
868.8	-26.981999999999996	12	0 units kif21b
869.2	-31.496000000000006	12	0 units kif21b
869.6	-19.581	12	0 units kif21b
870.0	-13.07	12	0 units kif21b
870.4	-37.138000000000005	12	0 units kif21b
870.8	-52.055999999999976	12	0 units kif21b
871.2	-47.21199999999999	12	0 units kif21b
871.6	-41.953	12	0 units kif21b
872.0	-27.77799999999999	12	0 units kif21b
872.4	-25.304	12	0 units kif21b
872.8	-17.132	12	0 units kif21b
873.2	-12.75	12	0 units kif21b
873.6	-21.196	12	0 units kif21b
874.0	-39.814000000000014	12	0 units kif21b
874.4	-16.071	12	0 units kif21b
874.8	-16.859999999999996	12	0 units kif21b
875.2	-14.679000000000006	12	0 units kif21b
875.6	-12.467000000000002	12	0 units kif21b
876.0	-7.073999999999998	12	0 units kif21b
876.4	19.620999999999995	12	0 units kif21b
876.8	13.871999999999998	12	0 units kif21b
877.2	6.647999999999996	12	0 units kif21b
877.6	14.480999999999995	12	0 units kif21b
878.0	36.709	12	0 units kif21b
878.4	16.272	12	0 units kif21b
878.8	-5.975999999999999	12	0 units kif21b
879.2	-2.9829999999999988	12	0 units kif21b
879.6	4.587999999999997	12	0 units kif21b
880.0	6.681999999999995	12	0 units kif21b
880.4	14.776999999999996	12	0 units kif21b
880.8	19.350000000000016	12	0 units kif21b
881.2	24.366000000000007	12	0 units kif21b
881.6	21.292999999999996	12	0 units kif21b
882.0	26.949	12	0 units kif21b
882.4	12.497000000000005	12	0 units kif21b
882.8	23.726999999999993	12	0 units kif21b
883.2	2.4690000000000007	12	0 units kif21b
883.6	-0.3089999999999986	12	0 units kif21b
884.0	18.959999999999997	12	0 units kif21b
884.4	19.343000000000007	12	0 units kif21b
884.8	-11.665999999999993	12	0 units kif21b
885.2	-10.030000000000001	12	0 units kif21b
885.6	-11.344999999999999	12	0 units kif21b
886.0	-4.024000000000002	12	0 units kif21b
886.4	-2.518000000000006	12	0 units kif21b
886.8	1.796999999999998	12	0 units kif21b
887.2	-0.6529999999999996	12	0 units kif21b
887.6	-0.7410000000000123	12	0 units kif21b
888.0	-3.4100000000000055	12	0 units kif21b
888.4	9.614000000000004	12	0 units kif21b
888.8	0.5089999999999963	12	0 units kif21b
889.2	-2.302999999999995	12	0 units kif21b
889.6	-6.055999999999999	12	0 units kif21b
890.0	-0.5990000000000046	12	0 units kif21b
890.4	-7.730999999999996	12	0 units kif21b
890.8	-7.1690000000000005	12	0 units kif21b
891.2	-13.039000000000001	12	0 units kif21b
891.6	-0.6370000000000009	12	0 units kif21b
892.0	12.696000000000005	12	0 units kif21b
892.4	4.281000000000001	12	0 units kif21b
892.8	4.556000000000004	12	0 units kif21b
893.2	-1.979	12	0 units kif21b
893.6	6.609999999999998	12	0 units kif21b
894.0	-0.01000000000000334	12	0 units kif21b
894.4	-9.025000000000002	12	0 units kif21b
894.8	-24.759999999999998	12	0 units kif21b
895.2	-1.6749999999999998	12	0 units kif21b
895.6	-9.293999999999999	12	0 units kif21b
896.0	-3.1100000000000003	12	0 units kif21b
896.4	3.179	12	0 units kif21b
896.8	-12.416999999999998	12	0 units kif21b
897.2	-25.15	12	0 units kif21b
897.6	-9.353000000000002	12	0 units kif21b
898.0	5.440999999999999	12	0 units kif21b
898.4	-15.152000000000003	12	0 units kif21b
898.8	-6.743000000000001	12	0 units kif21b
899.2	-5.4620000000000015	12	0 units kif21b
899.6	8.201999999999995	12	0 units kif21b
900.0	10.902000000000005	12	0 units kif21b
900.4	12.028000000000011	12	0 units kif21b
900.8	4.257000000000003	12	0 units kif21b
901.2	4.43	12	0 units kif21b
901.6	10.165000000000001	12	0 units kif21b
902.0	19.469000000000005	12	0 units kif21b
902.4	8.186000000000009	12	0 units kif21b
902.8	20.613	12	0 units kif21b
903.2	21.822999999999993	12	0 units kif21b
903.6	8.27	12	0 units kif21b
904.0	18.015	12	0 units kif21b
904.4	11.138000000000002	12	0 units kif21b
904.8	-5.539999999999996	12	0 units kif21b
905.2	1.8630000000000049	12	0 units kif21b
905.6	-9.965	12	0 units kif21b
906.0	-9.060000000000004	12	0 units kif21b
906.4	-10.224	12	0 units kif21b
906.8	-9.288000000000004	12	0 units kif21b
907.2	2.214000000000002	12	0 units kif21b
907.6	-3.655000000000004	12	0 units kif21b
908.0	4.846000000000002	12	0 units kif21b
908.4	-12.697	12	0 units kif21b
908.8	-5.819999999999999	12	0 units kif21b
909.2	-16.315000000000005	12	0 units kif21b
909.6	-20.974999999999998	12	0 units kif21b
910.0	3.5119999999999916	12	0 units kif21b
910.4	5.643000000000002	12	0 units kif21b
910.8	-9.303000000000004	12	0 units kif21b
911.2	-2.5900000000000127	12	0 units kif21b
911.6	-0.8300000000000023	12	0 units kif21b
912.0	-4.549999999999998	12	0 units kif21b
912.4	-17.74	12	0 units kif21b
912.8	2.784000000000006	12	0 units kif21b
913.2	-14.97	12	0 units kif21b
913.6	-9.674000000000001	12	0 units kif21b
914.0	-14.252999999999998	12	0 units kif21b
914.4	-15.325000000000001	12	0 units kif21b
914.8	-11.242	12	0 units kif21b
915.2	-21.766	12	0 units kif21b
915.6	2.1520000000000024	12	0 units kif21b
916.0	-9.064999999999998	12	0 units kif21b
916.4	-5.216000000000002	12	0 units kif21b
916.8	13.563999999999993	12	0 units kif21b
917.2	-3.721000000000001	12	0 units kif21b
917.6	5.6169999999999956	12	0 units kif21b
918.0	-5.315000000000005	12	0 units kif21b
918.4	-16.864999999999995	12	0 units kif21b
918.8	-15.110000000000001	12	0 units kif21b
919.2	-5.334000000000005	12	0 units kif21b
919.6	-0.7699999999999929	12	0 units kif21b
920.0	-15.117999999999997	12	0 units kif21b
920.4	4.445999999999998	12	0 units kif21b
920.8	-5.704999999999998	12	0 units kif21b
921.2	4.656000000000001	12	0 units kif21b
921.6	-10.035999999999994	12	0 units kif21b
922.0	-23.053000000000004	12	0 units kif21b
922.4	-5.549000000000002	12	0 units kif21b
922.8	4.106000000000001	12	0 units kif21b
923.2	-4.903999999999997	12	0 units kif21b
923.6	-0.47600000000000087	12	0 units kif21b
924.0	-7.796999999999998	12	0 units kif21b
924.4	-12.674999999999994	12	0 units kif21b
924.8	6.475999999999999	12	0 units kif21b
925.2	-4.825999999999999	12	0 units kif21b
925.6	-6.227999999999997	12	0 units kif21b
926.0	4.644000000000003	12	0 units kif21b
926.4	-9.066	12	0 units kif21b
926.8	-7.5399999999999965	12	0 units kif21b
927.2	-1.674999999999999	12	0 units kif21b
927.6	-15.085999999999999	12	0 units kif21b
928.0	-19.972	12	0 units kif21b
928.4	-18.166999999999998	12	0 units kif21b
928.8	-41.493	12	0 units kif21b
929.2	-13.238999999999999	12	0 units kif21b
929.6	-1.3000000000000003	12	0 units kif21b
930.0	-14.556999999999999	12	0 units kif21b
930.4	-1.411	12	0 units kif21b
930.8	-11.468	12	0 units kif21b
931.2	-8.123000000000001	12	0 units kif21b
931.6	-24.273999999999997	12	0 units kif21b
932.0	-18.114	12	0 units kif21b
932.4	2.5830000000000055	12	0 units kif21b
932.8	-8.809999999999999	12	0 units kif21b
933.2	-2.9080000000000026	12	0 units kif21b
933.6	12.207999999999997	12	0 units kif21b
934.0	-1.3229999999999948	12	0 units kif21b
934.4	21.399999999999995	12	0 units kif21b
934.8	-9.054000000000002	12	0 units kif21b
935.2	-14.59	12	0 units kif21b
935.6	-0.8229999999999946	12	0 units kif21b
936.0	-3.052	12	0 units kif21b
936.4	9.859000000000002	12	0 units kif21b
936.8	8.632999999999996	12	0 units kif21b
937.2	0.02600000000000069	12	0 units kif21b
937.6	10.425999999999998	12	0 units kif21b
938.0	0.17799999999999594	12	0 units kif21b
938.4	-1.4829999999999974	12	0 units kif21b
938.8	0.5190000000000019	12	0 units kif21b
939.2	1.3649999999999975	12	0 units kif21b
939.6	7.471000000000005	12	0 units kif21b
940.0	1.7499999999999991	12	0 units kif21b
940.4	12.440000000000008	12	0 units kif21b
940.8	6.717999999999998	12	0 units kif21b
941.2	2.893000000000006	12	0 units kif21b
941.6	6.568000000000007	12	0 units kif21b
942.0	14.832999999999998	12	0 units kif21b
942.4	25.212	12	0 units kif21b
942.8	7.717	12	0 units kif21b
943.2	15.153999999999993	12	0 units kif21b
943.6	-1.3220000000000032	12	0 units kif21b
944.0	22.219	12	0 units kif21b
944.4	10.487000000000005	12	0 units kif21b
944.8	8.640000000000002	12	0 units kif21b
945.2	-1.5920000000000059	12	0 units kif21b
945.6	-0.6540000000000048	12	0 units kif21b
946.0	11.867000000000004	12	0 units kif21b
946.4	-13.794000000000002	12	0 units kif21b
946.8	-14.433999999999994	12	0 units kif21b
947.2	-0.03999999999999915	12	0 units kif21b
947.6	-3.227	12	0 units kif21b
948.0	8.983999999999993	12	0 units kif21b
948.4	-0.5379999999999927	12	0 units kif21b
948.8	12.080999999999992	12	0 units kif21b
949.2	7.539999999999995	12	0 units kif21b
949.6	8.929000000000004	12	0 units kif21b
950.0	-3.9370000000000025	12	0 units kif21b
950.4	-11.346000000000002	12	0 units kif21b
950.8	-3.008000000000005	12	0 units kif21b
951.2	4.189000000000001	12	0 units kif21b
951.6	3.4400000000000066	12	0 units kif21b
952.0	15.575999999999999	12	0 units kif21b
952.4	14.918000000000005	12	0 units kif21b
952.8	6.887999999999996	12	0 units kif21b
953.2	5.8180000000000085	12	0 units kif21b
953.6	-6.8729999999999976	12	0 units kif21b
954.0	-26.967	12	0 units kif21b
954.4	-37.363	12	0 units kif21b
954.8	-3.366000000000001	12	0 units kif21b
955.2	-5.027000000000001	12	0 units kif21b
955.6	-1.915000000000001	12	0 units kif21b
956.0	-5.485000000000004	12	0 units kif21b
956.4	12.163999999999998	12	0 units kif21b
956.8	18.381	12	0 units kif21b
957.2	19.142999999999994	12	0 units kif21b
957.6	12.833000000000004	12	0 units kif21b
958.0	18.203000000000003	12	0 units kif21b
958.4	32.103	12	0 units kif21b
958.8	-6.087999999999997	12	0 units kif21b
959.2	18.235	12	0 units kif21b
959.6	19.919	12	0 units kif21b
960.0	0.1409999999999978	12	0 units kif21b
960.4	7.0059999999999985	12	0 units kif21b
960.8	-1.2420000000000004	12	0 units kif21b
961.2	11.628000000000002	12	0 units kif21b
961.6	-9.136999999999999	12	0 units kif21b
962.0	12.896999999999993	12	0 units kif21b
962.4	10.229	12	0 units kif21b
962.8	27.089999999999993	12	0 units kif21b
963.2	16.627999999999997	12	0 units kif21b
963.6	13.786000000000001	12	0 units kif21b
964.0	19.690000000000005	12	0 units kif21b
964.4	38.062999999999995	12	0 units kif21b
964.8	31.45499999999999	12	0 units kif21b
965.2	41.945	12	0 units kif21b
965.6	23.516000000000002	12	0 units kif21b
966.0	59.137	12	0 units kif21b
966.4	24.836999999999993	12	0 units kif21b
966.8	45.61400000000002	12	0 units kif21b
967.2	16.321999999999996	12	0 units kif21b
967.6	27.126000000000012	12	0 units kif21b
968.0	7.516000000000002	12	0 units kif21b
968.4	8.286	12	0 units kif21b
968.8	9.568	12	0 units kif21b
969.2	19.673	12	0 units kif21b
969.6	13.686000000000003	12	0 units kif21b
970.0	26.265999999999995	12	0 units kif21b
970.4	22.567999999999998	12	0 units kif21b
970.8	28.174	12	0 units kif21b
971.2	24.397999999999993	12	0 units kif21b
971.6	15.134000000000002	12	0 units kif21b
972.0	17.897000000000006	12	0 units kif21b
972.4	22.347999999999992	12	0 units kif21b
972.8	27.69299999999999	12	0 units kif21b
973.2	10.530000000000001	12	0 units kif21b
973.6	10.744	12	0 units kif21b
974.0	26.338	12	0 units kif21b
974.4	16.515	12	0 units kif21b
974.8	25.572000000000003	12	0 units kif21b
975.2	22.573000000000004	12	0 units kif21b
975.6	20.852999999999998	12	0 units kif21b
976.0	29.712000000000003	12	0 units kif21b
976.4	20.861	12	0 units kif21b
976.8	32.593	12	0 units kif21b
977.2	21.91399999999999	12	0 units kif21b
977.6	29.054999999999986	12	0 units kif21b
978.0	12.123000000000012	12	0 units kif21b
978.4	-2.2529999999999997	12	0 units kif21b
978.8	9.03400000000001	12	0 units kif21b
979.2	4.326999999999993	12	0 units kif21b
979.6	10.733999999999995	12	0 units kif21b
980.0	4.9730000000000025	12	0 units kif21b
980.4	-9.145999999999997	12	0 units kif21b
980.8	-6.124999999999998	12	0 units kif21b
981.2	-8.059999999999999	12	0 units kif21b
981.6	4.391999999999994	12	0 units kif21b
982.0	8.814999999999992	12	0 units kif21b
982.4	13.322	12	0 units kif21b
982.8	28.501000000000005	12	0 units kif21b
983.2	12.292999999999996	12	0 units kif21b
983.6	17.836	12	0 units kif21b
984.0	-2.0209999999999972	12	0 units kif21b
984.4	10.363999999999997	12	0 units kif21b
984.8	3.8940000000000063	12	0 units kif21b
985.2	4.818000000000002	12	0 units kif21b
985.6	-23.964	12	0 units kif21b
986.0	-0.9699999999999971	12	0 units kif21b
986.4	-0.21099999999999852	12	0 units kif21b
986.8	20.700999999999993	12	0 units kif21b
987.2	5.369	12	0 units kif21b
987.6	-2.913000000000004	12	0 units kif21b
988.0	-3.541000000000004	12	0 units kif21b
988.4	-9.572999999999997	12	0 units kif21b
988.8	-8.685000000000002	12	0 units kif21b
989.2	3.2369999999999997	12	0 units kif21b
989.6	-2.9349999999999987	12	0 units kif21b
990.0	18.981999999999992	12	0 units kif21b
990.4	25.977000000000004	12	0 units kif21b
990.8	13.672000000000011	12	0 units kif21b
991.2	6.863000000000005	12	0 units kif21b
991.6	6.639999999999999	12	0 units kif21b
992.0	-4.069000000000001	12	0 units kif21b
992.4	-2.327999999999996	12	0 units kif21b
992.8	-23.685000000000002	12	0 units kif21b
993.2	-25.547	12	0 units kif21b
993.6	-20.447000000000003	12	0 units kif21b
994.0	-9.851	12	0 units kif21b
994.4	-4.85	12	0 units kif21b
994.8	5.859000000000002	12	0 units kif21b
995.2	5.849999999999998	12	0 units kif21b
995.6	-32.027	12	0 units kif21b
996.0	-37.543	12	0 units kif21b
996.4	-16.189000000000004	12	0 units kif21b
996.8	-26.476999999999997	12	0 units kif21b
997.2	-21.895	12	0 units kif21b
997.6	-16.841	12	0 units kif21b
998.0	-20.897	12	0 units kif21b
[truncated: 86,551 more rows]
